# Supplementary material for: Hirshfeld atom refinement and dynamical refinement of hexagonal ice structure from electron diffraction data
Source: IUCrJ. 2024 Jul 30;11(Pt 5):730–6. doi: 10.1107/S2052252524006808 (PMC11364029; doi:10.1107/S2052252524006808)
Supplement: Supplementary file 1 [file m-11-00730-sup1.cif]

data_Jana2020_IAM

_audit_creation_method                   'Jana2020 1.3.36'


# 1. PROCESSING SUMMARY (IUCr Office Use Only)

_journal_date_recd_electronic      2024-02-15
_journal_date_to_coeditor                ?
_journal_date_from_coeditor              ?
_journal_date_accepted     ?
_journal_date_printers_first             ?
_journal_date_printers_final             ?
_journal_date_proofs_out                 ?
_journal_date_proofs_in                  ?
_journal_coeditor_name                   ?
_journal_coeditor_code      VQ5006
_journal_coeditor_notes
?
_journal_techeditor_code      ?
_iucr_compatibility_tag          ACTA95
_journal_paper_category      RL
_journal_techeditor_notes
?
_journal_coden_ASTM                      ?
_journal_name_full                       ?
_journal_year                            ?
_journal_volume                          ?
_journal_issue                           ?
_journal_page_first                      ?
_journal_page_last                       ?
_journal_suppl_publ_number               ?
_journal_suppl_publ_pages                ?

#=======================================================================

# 2. SUBMISSION DETAILS

_publ_contact_author_name                ?
_publ_contact_author_address
?
_publ_contact_author_email               ?
_publ_contact_author_fax                 ?
_publ_contact_author_phone               ?

_publ_requested_journal                  'Acta Crystallographica Section C'
_publ_requested_category                 ?

_publ_contact_letter
?

#=======================================================================

# 3. TITLE AND AUTHOR LIST

_publ_section_title
?
_publ_section_title_footnote
?
loop_
 _publ_author_name
 _publ_author_footnote
 _publ_author_address
; ?      # name
;
; ?      # footnote
;
; ?      # address
;

#=======================================================================

# 4. TEXT

_publ_section_synopsis
?
_publ_section_abstract
?
_publ_section_comment
?
_publ_section_introduction
?
_publ_section_experimental
?
_publ_section_exptl_prep
?
_publ_section_exptl_refinement
?
_publ_section_exptl_solution
?
_publ_section_discussion
?
_publ_section_acknowledgements
?
_publ_section_references
;
;
_publ_section_figure_captions
?
_publ_section_table_legends
?

#=======================================================================

#=======================================================================

# start Validation Reply Form
_vrf_GOODF01_Jana2020_IAM
;
PROBLEM: The least squares goodness of fit parameter lies
RESPONSE: GOF values outside of  0.40-6.00 range comes from 
          the fact that this is an electron diffraction study, 
          with dynamic effects not accounted for 
          and no shelx type weighting scheme is applied
;
_vrf_PLAT082_Jana2020_IAM
;
PROBLEM: High R1 Value ..................................       0.21 Report
RESPONSE: This is electron diffraction study, 
          high values of R1 are normal in this case
;
# end Validation Reply Form


# 5. CHEMICAL DATA

_chemical_name_systematic
?
_chemical_name_common                    ?
_chemical_formula_moiety                 ?
_chemical_formula_structural             ?
_chemical_formula_analytical             ?
_chemical_formula_iupac                  ?
_chemical_formula_sum                    'H2 O1'
_chemical_formula_weight                 18
_chemical_melting_point                  ?
_chemical_compound_source                ?
_chemical_absolute_configuration         .

#=======================================================================

# 6. CRYSTAL DATA

_symmetry_cell_setting                   hexagonal
_symmetry_space_group_name_H-M           'P 63/m m c'
_symmetry_space_group_name_Hall          '-P 6c;-2c'
_symmetry_Int_Tables_number              194

loop_
 _space_group_symop_id
 _space_group_symop_operation_xyz
 1   x,y,z
 2   -y,x-y,z
 3   -x+y,-x,z
 4   -x,-y,z+1/2
 5   y,-x+y,z+1/2
 6   x-y,x,z+1/2
 7   y,x,-z
 8   x-y,-y,-z
 9   -x,-x+y,-z
 10  -y,-x,-z+1/2
 11  -x+y,y,-z+1/2
 12  x,x-y,-z+1/2
 13  -x,-y,-z
 14  y,-x+y,-z
 15  x-y,x,-z
 16  x,y,-z+1/2
 17  -y,x-y,-z+1/2
 18  -x+y,-x,-z+1/2
 19  -y,-x,z
 20  -x+y,y,z
 21  x,x-y,z
 22  y,x,z+1/2
 23  x-y,-y,z+1/2
 24  -x,-x+y,z+1/2

_cell_length_a                           4.3815(13)
_cell_length_b                           4.3815(13)
_cell_length_c                           7.183(4)
_cell_angle_alpha                        90
_cell_angle_beta                         90
_cell_angle_gamma                        120
_cell_volume                             119.42(8)

loop_
 _twin_individual_id
 _twin_individual_mass_fraction_refined
 _twin_individual_twin_matrix_11
 _twin_individual_twin_matrix_12
 _twin_individual_twin_matrix_13
 _twin_individual_twin_matrix_21
 _twin_individual_twin_matrix_22
 _twin_individual_twin_matrix_23
 _twin_individual_twin_matrix_31
 _twin_individual_twin_matrix_32
 _twin_individual_twin_matrix_33
 ? ? ? ? ? ? ? ? ? ? ?

_cell_formula_units_Z                    4

_cell_measurement_reflns_used            1533
_cell_measurement_theta_min              0.19
_cell_measurement_theta_max              1.69
_cell_measurement_temperature            81.15
_cell_special_details
?

_exptl_crystal_density_diffrn            1.002
_exptl_crystal_density_meas              ?
_exptl_crystal_density_method            ?
_exptl_crystal_F_000                     40

_exptl_absorpt_coefficient_mu            0
_exptl_crystal_description               plate
_exptl_crystal_size_max                  ?
_exptl_crystal_size_mid                  ?
_exptl_crystal_size_min                  ?
_exptl_crystal_size_rad                  ?
_exptl_crystal_colour                    ?
_exptl_absorpt_correction_type           none
_exptl_absorpt_process_details           ?
_exptl_absorpt_correction_T_min          ?
_exptl_absorpt_correction_T_max          ?
loop_
 _exptl_crystal_face_index_h
 _exptl_crystal_face_index_k
 _exptl_crystal_face_index_l
 _exptl_crystal_face_perp_dist
 ? ? ? ?

#=======================================================================

# 7. EXPERIMENTAL DATA

_exptl_special_details                   ?

_diffrn_ambient_temperature              81.15
_diffrn_source                           'transmission electron microscope'
_diffrn_source_power                     ?
_diffrn_source_voltage                   ?
_diffrn_source_current                   ?
_diffrn_radiation_type                   electron
_diffrn_radiation_source                 ?
_diffrn_radiation_wavelength             0.0251
_diffrn_radiation_monochromator          'transmission electron microscope'
_diffrn_measurement_device               ?
_diffrn_measurement_device_type         
     'esperanto-CrysAlisPro-abstract goniometer imported esperanto images'
_diffrn_detector                         'CCD plate'
_diffrn_detector_area_resol_mean         ?
_diffrn_measurement_method               ?
_diffrn_measurement_specimen_support     ?

_diffrn_reflns_number                    2005
_diffrn_reflns_theta_min                 0.19
_diffrn_reflns_theta_max                 1.6
_diffrn_reflns_theta_full                1.51
_diffrn_measured_fraction_theta_max      0.9
_diffrn_measured_fraction_theta_full     0.93
_diffrn_reflns_av_R_equivalents          0.0724
_diffrn_reflns_av_unetI/netI             0.0248
_diffrn_reflns_limit_h_min               -9
_diffrn_reflns_limit_h_max               9
_diffrn_reflns_limit_k_min               -9
_diffrn_reflns_limit_k_max               9
_diffrn_reflns_limit_l_min               -14
_diffrn_reflns_limit_l_max               14
_diffrn_reflns_reduction_process         ?

_diffrn_standards_number                 ?
_diffrn_standards_interval_count         ?
_diffrn_standards_interval_time          ?
_diffrn_standards_decay_%                ?
loop_
_diffrn_standard_refln_index_h
_diffrn_standard_refln_index_k
_diffrn_standard_refln_index_l
  ? ? ?

_diffrn_radiation_probe                  electron

#=======================================================================

# 8. REFINEMENT DATA

_refine_special_details
?

_reflns_number_total                     265
_reflns_number_gt                        199
_reflns_threshold_expression             'I>3\s(I)'

_refine_ls_structure_factor_coef         F
_refine_ls_R_factor_gt                   0.2096
_refine_ls_wR_factor_gt                  0.2372
_refine_ls_R_factor_all                  0.2303
_refine_ls_wR_factor_ref                 0.2392
_refine_ls_goodness_of_fit_ref           9.2439
_refine_ls_goodness_of_fit_gt            10.6381
_refine_ls_restrained_S_gt               ?
_refine_ls_restrained_S_all              ?
_refine_ls_number_reflns                 265
_refine_ls_number_parameters             9
_refine_ls_number_restraints             0
_refine_ls_number_constraints            1
_refine_ls_weighting_scheme              sigma
_refine_ls_weighting_details             'w=1/(\s^2^(F)+0.0001F^2^)'
_refine_ls_hydrogen_treatment            refall
_refine_ls_shift/su_max                  0.0181
_refine_ls_shift/su_mean                 0.0051
_refine_diff_density_max                 0.18
_refine_diff_density_min                 -0.39
_refine_ls_extinction_method             'none'
_refine_ls_extinction_coef               ?
_refine_ls_extinction_expression         ?
_refine_ls_abs_structure_details         ?
_refine_ls_abs_structure_Flack           ?
_refine_ls_abs_structure_Rogers          ?

loop_
 _atom_type_symbol
 _atom_type_scat_source
 H   International_Tables_Vol_C
 O   International_Tables_Vol_C

_computing_data_collection               ?
_computing_cell_refinement               ?
_computing_data_reduction                ?
_computing_structure_solution            ?
_computing_structure_refinement          ?
_computing_molecular_graphics            ?
_computing_publication_material          ?

loop_
 _restr_distance_atom_site_label_1
 _restr_distance_site_symmetry_1
 _restr_distance_atom_site_label_2
 _restr_distance_site_symmetry_2
 _restr_distance_target
 _restr_distance_target_weight_param
 ? ? ? ? ? ?

loop_
 _restr_angle_atom_site_label_1
 _restr_angle_site_symmetry_1
 _restr_angle_atom_site_label_2
 _restr_angle_site_symmetry_2
 _restr_angle_atom_site_label_3
 _restr_angle_site_symmetry_3
 _restr_angle_target
 _restr_angle_target_weight_param
 ? ? ? ? ? ? ? ?

loop_
 _restr_torsion_atom_site_label_1
 _restr_torsion_site_symmetry_1
 _restr_torsion_atom_site_label_2
 _restr_torsion_site_symmetry_2
 _restr_torsion_atom_site_label_3
 _restr_torsion_site_symmetry_3
 _restr_torsion_atom_site_label_4
 _restr_torsion_site_symmetry_4
 _restr_torsion_angle_target
 _restr_torsion_weight_param
 ? ? ? ? ? ? ? ? ? ?

loop_
 _restr_equal_distance_atom_site_label_1
 _restr_equal_distance_site_symmetry_1
 _restr_equal_distance_atom_site_label_2
 _restr_equal_distance_site_symmetry_2
 _restr_equal_distance_class_class_id
 _restr_equal_distance_class_target_weight_param
 ? ? ? ? ? ?

loop_
 _restr_equal_angle_atom_site_label_1
 _restr_equal_angle_site_symmetry_1
 _restr_equal_angle_atom_site_label_2
 _restr_equal_angle_site_symmetry_2
 _restr_equal_angle_atom_site_label_3
 _restr_equal_angle_site_symmetry_3
 _restr_equal_angle_class_class_id
 _restr_equal_angle_class_target_weight_param
 ? ? ? ? ? ? ? ?

loop_
 _restr_equal_torsion_atom_site_label_1
 _restr_equal_torsion_site_symmetry_1
 _restr_equal_torsion_atom_site_label_2
 _restr_equal_torsion_site_symmetry_2
 _restr_equal_torsion_atom_site_label_3
 _restr_equal_torsion_site_symmetry_3
 _restr_equal_torsion_atom_site_label_4
 _restr_equal_torsion_site_symmetry_4
 _restr_equal_torsion_class_class_id
 _restr_equal_torsion_class_target_weight_param
 ? ? ? ? ? ? ? ? ? ?


#=======================================================================

# 9. ATOMIC COORDINATES AND DISPLACEMENT PARAMETERS

loop_
 _atom_site_label
 _atom_site_type_symbol
 _atom_site_fract_x
 _atom_site_fract_y
 _atom_site_fract_z
 _atom_site_adp_type
 _atom_site_U_iso_or_equiv
 _atom_site_site_symmetry_multiplicity
 _atom_site_occupancy
 _atom_site_calc_flag
 _atom_site_refinement_flags
 _atom_site_disorder_assembly
 _atom_site_disorder_group
  O1 O 0.333333 0.666667 0.5616(6) Uani 0.008(2) 4 1 d . . .
  H1 H 0.450(4) 0.550(4) 0.510(7) Uiso 0.026(7) 12 0.5 d . . .
  H2 H 0.333333 0.666667 0.713(12) Uiso 0.025(14) 4 0.5 d . . .

loop_
 _atom_site_aniso_label
 _atom_site_aniso_type_symbol
 _atom_site_aniso_U_11
 _atom_site_aniso_U_22
 _atom_site_aniso_U_33
 _atom_site_aniso_U_12
 _atom_site_aniso_U_13
 _atom_site_aniso_U_23
 O1 O 0.010(5) 0.006514 0.0058(19) 0.003257 0 0

loop_
 _jana_atom_site_ADP_C_label
 _jana_atom_site_ADP_C_type_symbol
 _jana_atom_site_ADP_C_111
 _jana_atom_site_ADP_C_112
 _jana_atom_site_ADP_C_113
 _jana_atom_site_ADP_C_122
 _jana_atom_site_ADP_C_123
 _jana_atom_site_ADP_C_133
 _jana_atom_site_ADP_C_222
 _jana_atom_site_ADP_C_223
 _jana_atom_site_ADP_C_233
 _jana_atom_site_ADP_C_333
 ? ? ? ? ? ? ? ? ? ? ? ?

loop_
 _jana_atom_site_ADP_D_label
 _jana_atom_site_ADP_D_type_symbol
 _jana_atom_site_ADP_D_1111
 _jana_atom_site_ADP_D_1112
 _jana_atom_site_ADP_D_1113
 _jana_atom_site_ADP_D_1122
 _jana_atom_site_ADP_D_1123
 _jana_atom_site_ADP_D_1133
 _jana_atom_site_ADP_D_1222
 _jana_atom_site_ADP_D_1223
 _jana_atom_site_ADP_D_1233
 _jana_atom_site_ADP_D_1333
 _jana_atom_site_ADP_D_2222
 _jana_atom_site_ADP_D_2223
 _jana_atom_site_ADP_D_2233
 _jana_atom_site_ADP_D_2333
 _jana_atom_site_ADP_D_3333
 ? ? ? ? ? ? ? ? ? ? ? ? ? ? ? ? ?

loop_
 _jana_atom_site_ADP_E_label
 _jana_atom_site_ADP_E_type_symbol
 _jana_atom_site_ADP_E_11111
 _jana_atom_site_ADP_E_11112
 _jana_atom_site_ADP_E_11113
 _jana_atom_site_ADP_E_11122
 _jana_atom_site_ADP_E_11123
 _jana_atom_site_ADP_E_11133
 _jana_atom_site_ADP_E_11222
 _jana_atom_site_ADP_E_11223
 _jana_atom_site_ADP_E_11233
 _jana_atom_site_ADP_E_11333
 _jana_atom_site_ADP_E_12222
 _jana_atom_site_ADP_E_12223
 _jana_atom_site_ADP_E_12233
 _jana_atom_site_ADP_E_12333
 _jana_atom_site_ADP_E_13333
 _jana_atom_site_ADP_E_22222
 _jana_atom_site_ADP_E_22223
 _jana_atom_site_ADP_E_22233
 _jana_atom_site_ADP_E_22333
 _jana_atom_site_ADP_E_23333
 _jana_atom_site_ADP_E_33333
 ? ? ? ? ? ? ? ? ? ? ? ? ? ? ? ? ? ? ? ? ? ? ?

loop_
 _jana_atom_site_ADP_F_label
 _jana_atom_site_ADP_F_type_symbol
 _jana_atom_site_ADP_F_111111
 _jana_atom_site_ADP_F_111112
 _jana_atom_site_ADP_F_111113
 _jana_atom_site_ADP_F_111122
 _jana_atom_site_ADP_F_111123
 _jana_atom_site_ADP_F_111133
 _jana_atom_site_ADP_F_111222
 _jana_atom_site_ADP_F_111223
 _jana_atom_site_ADP_F_111233
 _jana_atom_site_ADP_F_111333
 _jana_atom_site_ADP_F_112222
 _jana_atom_site_ADP_F_112223
 _jana_atom_site_ADP_F_112233
 _jana_atom_site_ADP_F_112333
 _jana_atom_site_ADP_F_113333
 _jana_atom_site_ADP_F_122222
 _jana_atom_site_ADP_F_122223
 _jana_atom_site_ADP_F_122233
 _jana_atom_site_ADP_F_122333
 _jana_atom_site_ADP_F_123333
 _jana_atom_site_ADP_F_133333
 _jana_atom_site_ADP_F_222222
 _jana_atom_site_ADP_F_222223
 _jana_atom_site_ADP_F_222233
 _jana_atom_site_ADP_F_222333
 _jana_atom_site_ADP_F_223333
 _jana_atom_site_ADP_F_233333
 _jana_atom_site_ADP_F_333333
 ? ? ? ? ? ? ? ? ? ? ? ? ? ? ? ? ? ? ? ? ? ? ? ? ? ? ? ? ? ?


#=======================================================================

# 10. MOLECULAR GEOMETRY


loop_
 _geom_bond_atom_site_label_1
 _geom_bond_atom_site_label_2
 _geom_bond_site_symmetry_1
 _geom_bond_site_symmetry_2
 _geom_bond_distance
 _geom_bond_publ_flag
  O1 H1 . . 0.96(3) ?
  O1 H1 . 2_665 0.96(3) ?
  O1 H1 . 3_565 0.96(3) ?
  H1 H1 . 7_556 0.78(3) ?
  H2 H2 . 10_666 0.53(12) ?

 loop_
  _geom_angle_atom_site_label_1
  _geom_angle_atom_site_label_2
  _geom_angle_atom_site_label_3
  _geom_angle
  _geom_angle_site_symmetry_1
  _geom_angle_site_symmetry_3
  _geom_angle_publ_flag
 H1 O1 H2 112.72 . . ?
 H1 O1 H1 106.04 2_665 . ?


loop_
 _geom_torsion_atom_site_label_1
 _geom_torsion_atom_site_label_2
 _geom_torsion_atom_site_label_3
 _geom_torsion_atom_site_label_4
 _geom_torsion_site_symmetry_1
 _geom_torsion_site_symmetry_2
 _geom_torsion_site_symmetry_3
 _geom_torsion_site_symmetry_4
 _geom_torsion
 _geom_torsion_publ_flag
 ? ? ? ? ? ? ? ? ? ?

loop_
 _geom_hbond_atom_site_label_D
 _geom_hbond_atom_site_label_H
 _geom_hbond_atom_site_label_A
 _geom_hbond_site_symmetry_D
 _geom_hbond_site_symmetry_H
 _geom_hbond_site_symmetry_A
 _geom_hbond_distance_DH
 _geom_hbond_distance_HA
 _geom_hbond_distance_DA
 _geom_hbond_angle_DHA
 _geom_hbond_publ_flag
  O1 H1 O1 . . 7_556   0.96(3)   1.73(3)   2.680(2)   175(5) ?
  O1 H2 O1 . . 10_666   1.09(8)   1.62(8)   2.706(7)   ** ?


#=======================================================================

# 11. STRUCTURE-FACTOR LIST

_iucr_refine_fcf_details
;
data_Jana2020_IAM
loop_
  _space_group_symop_id
  _space_group_symop_operation_xyz
   1  x,y,z
   2  x-y,x,z+1/2
   3  y,-x+y,z+1/2
   4  -y,x-y,z
   5  -x+y,-x,z
   6  x-y,-y,-z
   7  -x,-x+y,-z
   8  -x,-y,z+1/2
   9  y,x,-z
  10  -y,-x,-z+1/2
  11  -x+y,y,-z+1/2
  12  x,x-y,-z+1/2
  13  -x,-y,-z
  14  -x+y,-x,-z-1/2
  15  -y,x-y,-z-1/2
  16  y,-x+y,-z
  17  x-y,x,-z
  18  -x+y,y,z
  19  x,x-y,z
  20  x,y,-z-1/2
  21  -y,-x,z
  22  y,x,z-1/2
  23  x-y,-y,z-1/2
  24  -x,-x+y,z-1/2

_space_group_crystal_system       hexagonal
_space_group_IT_number            194
_space_group_name_H-M_alt         'P 63/m m c'
_space_group_name_Hall            '-P 6c 2c'
_symmetry_space_group_name_H-M    'P 63/m m c'
_symmetry_space_group_name_Hall   '-P 6c 2c'
_symmetry_Int_Tables_number       194
_cell_length_a                    4.3815(13)
_cell_length_b                    4.3815(13)
_cell_length_c                    7.183(4)
_cell_angle_alpha                 90
_cell_angle_beta                  90
_cell_angle_gamma                 120
_cell_volume                      119.42(8)
loop_
 _refln_index_h
 _refln_index_k
 _refln_index_l
 _refln_F_squared_calc
 _refln_F_squared_meas
 _refln_F_squared_sigma
 _refln_observed_status
   0   1   0 21.32  6.54  0.31 o
  -1   2   0 30.08  5.90  0.43 o
   0   2   0  2.85  6.39  0.10 o
  -1   3   0  3.77  4.51  0.09 o
   0   3   0  7.34  4.32  0.11 o
  -2   4   0  5.66  3.55  0.08 o
  -1   4   0  0.86  1.30  0.01 o
   0   4   0  0.87  0.88  0.03 o
  -2   5   0  0.70  0.94  0.02 o
  -1   5   0  1.90  1.84  0.03 o
   0   5   0  0.38  0.57  0.02 o
  -3   6   0  1.23  1.04  0.03 o
  -2   6   0  0.28  0.36  0.01 o
  -1   6   0  0.15  0.14  0.01 o
   0   6   0  0.50  0.32  0.02 o
  -3   7   0  0.13  0.13  0.01 o
  -2   7   0  0.41  0.35  0.01 o
  -1   7   0  0.09  0.06  0.01 o
   0   7   0  0.06  0.03  0.01 o
  -4   8   0  0.21  0.12  0.01 o
  -3   8   0  0.04  0.03  0.01 o
  -2   8   0  0.05  0.04  0.01 o
  -1   8   0  0.16  0.10  0.01 o
  -4   9   0  0.03  0.01  0.00 o
  -3   9   0  0.10  0.06  0.01 o
  -2   9   0  0.02  0.09  0.01 o
   0   1   1  7.74  5.24  0.10 o
   0   2   1  3.12  4.55  0.08 o
  -1   3   1  1.53  2.51  0.04 o
   0   3   1  0.00  0.03  0.00 o
  -1   4   1  0.60  0.92  0.01 o
   0   4   1  0.39  0.61  0.02 o
  -2   5   1  0.28  0.43  0.01 o
  -1   5   1  0.00  0.05  0.00 o
   0   5   1  0.15  0.19  0.01 o
  -2   6   1  0.11  0.16  0.01 o
  -1   6   1  0.09  0.11  0.01 o
   0   6   1  0.00  0.01  0.00 <
  -3   7   1  0.05  0.05  0.00 o
  -2   7   1  0.00  0.01  0.00 o
  -1   7   1  0.04  0.05  0.00 o
   0   7   1  0.03  0.03  0.01 o
  -3   8   1  0.02  0.04  0.00 o
  -2   8   1  0.02  0.03  0.00 o
  -1   8   1  0.00  0.01  0.01 <
  -4   9   1  0.01  0.02  0.00 o
  -3   9   1  0.00  0.00  0.00 <
  -2   9   1  0.01  0.01  0.00 <
   0   1   2  5.88  5.40  0.06 o
  -1   2   2  7.56  3.69  0.10 o
   0   2   2  0.42  1.32  0.03 o
  -1   3   2  1.24  2.11  0.03 o
   0   3   2  2.06  2.27  0.02 o
  -2   4   2  1.91  2.39  0.01 o
  -1   4   2  0.24  0.44  0.01 o
   0   4   2  0.31  0.46  0.01 o
  -2   5   2  0.28  0.41  0.01 o
  -1   5   2  0.71  0.89  0.01 o
   0   5   2  0.15  0.21  0.02 o
  -3   6   2  0.52  0.64  0.02 o
  -2   6   2  0.12  0.14  0.01 o
  -1   6   2  0.05  0.07  0.00 o
   0   6   2  0.20  0.18  0.01 o
  -3   7   2  0.06  0.06  0.00 o
  -2   7   2  0.17  0.17  0.01 o
  -1   7   2  0.04  0.04  0.00 o
   0   7   2  0.02  0.02  0.00 o
  -4   8   2  0.09  0.08  0.01 o
  -3   8   2  0.02  0.01  0.00 <
  -2   8   2  0.02  0.04  0.01 o
  -1   8   2  0.07  0.04  0.01 o
  -4   9   2  0.01  0.01  0.00 <
  -3   9   2  0.04  0.04  0.00 o
  -2   9   2  0.01  0.01  0.01 <
   0   1   3 13.05  7.13  0.18 o
   0   2   3  6.78  5.99  0.07 o
  -1   3   3  3.81  4.87  0.09 o
   0   3   3  0.00  0.08  0.01 o
  -1   4   3  1.83  2.54  0.05 o
   0   4   3  1.27  1.75  0.02 o
  -2   5   3  0.97  1.37  0.00 o
  -1   5   3  0.00  0.05  0.00 o
   0   5   3  0.55  0.53  0.02 o
  -2   6   3  0.44  0.49  0.01 o
  -1   6   3  0.36  0.36  0.01 o
   0   6   3  0.00  0.01  0.00 <
  -3   7   3  0.22  0.20  0.01 o
  -2   7   3  0.00  0.01  0.00 o
  -1   7   3  0.16  0.14  0.01 o
   0   7   3  0.12  0.09  0.01 o
  -3   8   3  0.11  0.08  0.01 o
  -2   8   3  0.10  0.09  0.01 o
  -1   8   3  0.00  0.01  0.01 <
  -4   9   3  0.06  0.04  0.01 o
  -3   9   3  0.00  0.01  0.00 <
  -2   9   3  0.05  0.03  0.01 o
   0   1   4  0.22  0.33  0.02 o
  -1   2   4  0.03  0.02  0.01 o
   0   2   4  0.08  0.23  0.02 o
  -1   3   4  0.03  0.04  0.00 o
   0   3   4  0.00  0.03  0.00 o
  -2   4   4  0.01  0.01  0.00 o
  -1   4   4  0.00  0.02  0.00 o
   0   4   4  0.00  0.01  0.00 o
  -2   5   4  0.01  0.03  0.00 o
  -1   5   4  0.00  0.02  0.00 o
   0   5   4  0.00  0.01  0.00 o
  -3   6   4  0.01  0.02  0.00 o
  -2   6   4  0.00  0.02  0.00 o
  -1   6   4  0.00  0.02  0.00 o
   0   6   4  0.00  0.01  0.00 <
  -3   7   4  0.00  0.01  0.00 o
  -2   7   4  0.00  0.01  0.00 <
  -1   7   4  0.00  0.01  0.00 <
   0   7   4  0.00  0.00  0.01 <
  -4   8   4  0.00  0.01  0.00 o
  -3   8   4  0.00  0.01  0.00 <
  -2   8   4  0.00  0.00  0.00 <
  -1   8   4  0.00  0.00  0.01 <
  -4   9   4  0.00  0.00  0.00 <
  -3   9   4  0.00  0.01  0.01 <
   0   1   5  7.01  6.05  0.10 o
   0   2   5  4.10  4.82  0.05 o
  -1   3   5  2.47  3.20  0.06 o
   0   3   5  0.01  0.04  0.01 o
  -1   4   5  1.35  1.72  0.01 o
   0   4   5  0.95  1.17  0.03 o
  -2   5   5  0.76  0.86  0.02 o
  -1   5   5  0.00  0.00  0.00 <
   0   5   5  0.44  0.43  0.02 o
  -2   6   5  0.37  0.30  0.01 o
  -1   6   5  0.30  0.24  0.01 o
   0   6   5  0.00  0.01  0.00 o
  -3   7   5  0.19  0.14  0.01 o
  -2   7   5  0.00  0.02  0.00 o
  -1   7   5  0.14  0.08  0.01 o
   0   7   5  0.11  0.07  0.01 o
  -3   8   5  0.10  0.06  0.01 o
  -2   8   5  0.09  0.04  0.01 o
  -1   8   5  0.00  0.01  0.01 <
  -4   9   5  0.05  0.02  0.01 <
  -3   9   5  0.00  0.01  0.01 <
   0   1   6  0.47  0.84  0.06 o
  -1   2   6  2.17  2.47  0.06 o
   0   2   6  0.77  0.83  0.03 o
  -1   3   6  0.27  0.36  0.01 o
   0   3   6  1.25  1.42  0.04 o
  -2   4   6  0.71  0.83  0.03 o
  -1   4   6  0.23  0.25  0.01 o
   0   4   6  0.13  0.10  0.01 o
  -2   5   6  0.08  0.09  0.01 o
  -1   5   6  0.35  0.36  0.01 o
   0   5   6  0.06  0.04  0.01 o
  -3   6   6  0.16  0.17  0.01 o
  -2   6   6  0.04  0.04  0.00 o
  -1   6   6  0.06  0.05  0.00 o
   0   6   6  0.14  0.12  0.01 o
  -3   7   6  0.02  0.03  0.00 o
  -2   7   6  0.11  0.08  0.01 o
  -1   7   6  0.02  0.02  0.00 o
   0   7   6  0.02  0.02  0.01 <
  -4   8   6  0.06  0.03  0.01 <
  -3   8   6  0.02  0.04  0.01 o
  -2   8   6  0.01  0.00  0.00 <
  -1   8   6  0.04  0.01  0.00 <
   0   2   7  0.35  0.49  0.02 o
  -1   3   7  0.20  0.24  0.01 o
   0   3   7  0.00  0.04  0.01 o
  -1   4   7  0.14  0.20  0.01 o
   0   4   7  0.10  0.09  0.01 o
  -2   5   7  0.10  0.11  0.01 o
  -1   5   7  0.00  0.01  0.00 o
   0   5   7  0.05  0.05  0.01 o
  -2   6   7  0.05  0.04  0.00 o
  -1   6   7  0.04  0.03  0.00 o
   0   6   7  0.00  0.00  0.00 <
  -3   7   7  0.03  0.02  0.00 o
  -2   7   7  0.00  0.01  0.00 <
  -1   7   7  0.02  0.02  0.00 o
   0   7   7  0.02  0.03  0.01 o
  -3   8   7  0.01  0.03  0.01 o
  -2   8   7  0.01  0.01  0.01 <
  -1   8   7  0.00  0.01  0.01 <
  -1   2   8  1.88  1.97  0.08 o
   0   2   8  0.55  0.64  0.03 o
  -1   3   8  0.29  0.36  0.02 o
   0   3   8  1.18  1.28  0.04 o
  -2   4   8  0.79  0.91  0.04 o
  -1   4   8  0.23  0.19  0.01 o
   0   4   8  0.15  0.09  0.01 o
  -2   5   8  0.11  0.11  0.01 o
  -1   5   8  0.44  0.38  0.02 o
   0   5   8  0.08  0.05  0.01 o
  -3   6   8  0.24  0.20  0.01 o
  -2   6   8  0.06  0.04  0.00 o
  -1   6   8  0.07  0.05  0.01 o
   0   6   8  0.19  0.16  0.02 o
  -3   7   8  0.04  0.02  0.00 o
  -2   7   8  0.15  0.07  0.01 o
  -1   7   8  0.03  0.01  0.00 <
   0   7   8  0.03  0.01  0.01 <
  -2   8   8  0.02  0.01  0.00 <
   0   2   9  0.10  0.20  0.02 o
  -1   3   9  0.10  0.18  0.01 o
   0   3   9  0.00  0.01  0.01 <
  -1   4   9  0.05  0.06  0.01 o
   0   4   9  0.05  0.06  0.01 o
  -2   5   9  0.03  0.04  0.01 o
  -1   5   9  0.00  0.01  0.00 <
   0   5   9  0.03  0.04  0.01 o
  -2   6   9  0.02  0.03  0.00 o
  -1   6   9  0.02  0.01  0.00 o
   0   6   9  0.00  0.00  0.00 <
  -3   7   9  0.01  0.02  0.01 <
  -2   7   9  0.00  0.01  0.00 <
  -1   7   9  0.01  0.01  0.01 <
  -1   2  10  0.41  0.26  0.04 o
   0   2  10  0.12  0.07  0.02 o
  -1   3  10  0.07  0.07  0.01 o
   0   3  10  0.29  0.20  0.02 o
  -2   4  10  0.21  0.17  0.02 o
  -1   4  10  0.06  0.04  0.01 o
   0   4  10  0.04  0.02  0.01 o
  -2   5  10  0.03  0.02  0.00 o
  -1   5  10  0.13  0.06  0.01 o
   0   5  10  0.02  0.04  0.01 o
  -3   6  10  0.08  0.04  0.01 o
  -2   6  10  0.02  0.01  0.01 <
  -1   6  10  0.02  0.01  0.00 <
   0   6  10  0.06  0.02  0.01 <
  -2   7  10  0.05  0.01  0.01 <
  -1   7  10  0.01  0.00  0.01 <
   0   2  11  0.28  0.27  0.03 o
  -1   3  11  0.24  0.17  0.02 o
   0   3  11  0.00  0.00  0.01 <
  -1   4  11  0.16  0.08  0.01 o
   0   4  11  0.14  0.11  0.02 o
  -2   5  11  0.11  0.08  0.01 o
  -1   5  11  0.00  0.00  0.00 <
   0   5  11  0.09  0.06  0.01 o
  -2   6  11  0.07  0.04  0.01 o
  -1   6  11  0.06  0.05  0.01 o
   0   6  11  0.00  0.00  0.01 <
  -1   2  12  0.00  0.03  0.02 <
   0   2  12  0.00  0.01  0.02 <
  -1   3  12  0.00  0.00  0.01 <
   0   3  12  0.00  0.01  0.01 <
  -2   4  12  0.00  0.00  0.01 <
  -1   4  12  0.00  0.00  0.01 <
   0   4  12  0.00  0.01  0.01 <
  -2   5  12  0.00  0.01  0.01 <
  -1   5  12  0.00 -0.01  0.01 <
   0   5  12  0.00 -0.01  0.01 <
  -2   6  12  0.00  0.00  0.01 <
   0   2  13  0.15  0.12  0.04 o
  -1   3  13  0.14  0.07  0.02 o
   0   3  13  0.00  0.01  0.01 <
  -1   4  13  0.10  0.04  0.01 o
   0   4  13  0.09  0.08  0.02 o
  -2   5  13  0.07  0.04  0.02 <
  -1   5  13  0.00  0.00  0.00 <
  -1   3  14  0.01  0.02  0.02 <
   0   3  14  0.05  0.05  0.02 <
  -2   4  14  0.04  0.05  0.03 <
  -1   4  14  0.01 -0.01  0.01 <
;


data_JANA2020_IAM_dynamic
#=======================================================================

# start Validation Reply Form
_vrf_PLAT881_JANA2020_IAM_dynamic
;
PROBLEM: No Datum for _diffrn_reflns_av_R_equivalents ...     Please Do !  
RESPONSE: this is a dynamic refinement, the field is not relevant in this case 
;
# end Validation Reply Form

_audit_creation_method                   'Jana2020 1.3.36'


# 1. PROCESSING SUMMARY (IUCr Office Use Only)

_journal_date_recd_electronic      2024-02-15
_journal_date_to_coeditor                ?
_journal_date_from_coeditor              ?
_journal_date_accepted     ?
_journal_date_printers_first             ?
_journal_date_printers_final             ?
_journal_date_proofs_out                 ?
_journal_date_proofs_in                  ?
_journal_coeditor_name                   ?
_journal_coeditor_code      VQ5006
_journal_coeditor_notes
?
_journal_techeditor_code      ?
_iucr_compatibility_tag          ACTA95
_journal_paper_category      RL
_journal_techeditor_notes
?
_journal_coden_ASTM                      ?
_journal_name_full                       'Acta Crystallographica Section C'
_journal_year                            ?
_journal_volume                          ?
_journal_issue                           ?
_journal_page_first                      ?
_journal_page_last                       ?
_journal_suppl_publ_number               ?
_journal_suppl_publ_pages                ?

#=======================================================================

# 2. SUBMISSION DETAILS

_publ_contact_author_name                ?
_publ_contact_author_address
?
_publ_contact_author_email               ?
_publ_contact_author_fax                 ?
_publ_contact_author_phone               ?

_publ_requested_journal                  'Acta Crystallographica Section C'
_publ_requested_category                 ?

_publ_contact_letter
?

#=======================================================================

# 3. TITLE AND AUTHOR LIST

_publ_section_title
?
_publ_section_title_footnote
?
loop_
 _publ_author_name
 _publ_author_footnote
 _publ_author_address
; ?      # name
;
; ?      # footnote
;
; ?      # address
;

#=======================================================================

# 4. TEXT

_publ_section_synopsis
?
_publ_section_abstract
?
_publ_section_comment
?
_publ_section_introduction
?
_publ_section_experimental
?
_publ_section_exptl_prep
?
_publ_section_exptl_refinement
?
_publ_section_exptl_solution
?
_publ_section_discussion
?
_publ_section_acknowledgements
?
_publ_section_references
;
;
_publ_section_figure_captions
?
_publ_section_table_legends
?


# 5. CHEMICAL DATA

_chemical_name_systematic
?
_chemical_name_common                    ?
_chemical_formula_moiety                 ?
_chemical_formula_structural             ?
_chemical_formula_analytical             ?
_chemical_formula_iupac                  ?
_chemical_formula_sum                    'H2 O1'
_chemical_formula_weight                 18
_chemical_melting_point                  ?
_chemical_compound_source                ?
_chemical_absolute_configuration         .

#=======================================================================

# 6. CRYSTAL DATA

_symmetry_cell_setting                   hexagonal
_symmetry_space_group_name_H-M           'P 63/m m c'
_symmetry_space_group_name_Hall          '-P 6c;-2c'
_symmetry_Int_Tables_number              194

loop_
 _space_group_symop_id
 _space_group_symop_operation_xyz
 1   x,y,z
 2   -y,x-y,z
 3   -x+y,-x,z
 4   -x,-y,z+1/2
 5   y,-x+y,z+1/2
 6   x-y,x,z+1/2
 7   y,x,-z
 8   x-y,-y,-z
 9   -x,-x+y,-z
 10  -y,-x,-z+1/2
 11  -x+y,y,-z+1/2
 12  x,x-y,-z+1/2
 13  -x,-y,-z
 14  y,-x+y,-z
 15  x-y,x,-z
 16  x,y,-z+1/2
 17  -y,x-y,-z+1/2
 18  -x+y,-x,-z+1/2
 19  -y,-x,z
 20  -x+y,y,z
 21  x,x-y,z
 22  y,x,z+1/2
 23  x-y,-y,z+1/2
 24  -x,-x+y,z+1/2

_cell_length_a                           4.3815(13)
_cell_length_b                           4.3815(13)
_cell_length_c                           7.183(4)
_cell_angle_alpha                        90
_cell_angle_beta                         90
_cell_angle_gamma                        120
_cell_volume                             119.42(8)

loop_
 _twin_individual_id
 _twin_individual_mass_fraction_refined
 _twin_individual_twin_matrix_11
 _twin_individual_twin_matrix_12
 _twin_individual_twin_matrix_13
 _twin_individual_twin_matrix_21
 _twin_individual_twin_matrix_22
 _twin_individual_twin_matrix_23
 _twin_individual_twin_matrix_31
 _twin_individual_twin_matrix_32
 _twin_individual_twin_matrix_33
 ? ? ? ? ? ? ? ? ? ? ?

_cell_formula_units_Z                    4

_cell_measurement_reflns_used            1533
_cell_measurement_theta_min              0.19
_cell_measurement_theta_max              1.69
_cell_measurement_temperature            81.15
_cell_special_details
?

_exptl_crystal_density_diffrn            1.002
_exptl_crystal_density_meas              ?
_exptl_crystal_density_method            ?
_exptl_crystal_F_000                     40

_exptl_absorpt_coefficient_mu            0
_exptl_crystal_description               plate
_exptl_crystal_size_max                  ?
_exptl_crystal_size_mid                  ?
_exptl_crystal_size_min                  ?
_exptl_crystal_size_rad                  ?
_exptl_crystal_colour                    ?
_exptl_absorpt_correction_type           none
_exptl_absorpt_process_details           ?
_exptl_absorpt_correction_T_min          ?
_exptl_absorpt_correction_T_max          ?
loop_
 _exptl_crystal_face_index_h
 _exptl_crystal_face_index_k
 _exptl_crystal_face_index_l
 _exptl_crystal_face_perp_dist
 ? ? ? ?

#=======================================================================

# 7. EXPERIMENTAL DATA

_exptl_special_details                   ?

_diffrn_ambient_temperature              81.15
_diffrn_source                           'transmission electron microscope'
_diffrn_source_power                     ?
_diffrn_source_voltage                   ?
_diffrn_source_current                   ?
_diffrn_radiation_type                   electron
_diffrn_radiation_source                 ?
_diffrn_radiation_wavelength             0.0251
_diffrn_radiation_monochromator          'transmission electron microscope'
_diffrn_measurement_device               ?
_diffrn_measurement_device_type  
      'esperanto-CrysAlisPro-abstract goniometer imported esperanto images'
_diffrn_detector                         'CCD plate'
_diffrn_detector_area_resol_mean         ?
_diffrn_measurement_method               ?
_diffrn_measurement_specimen_support     ?

_diffrn_reflns_number                    5180
_diffrn_reflns_theta_min                 0.19
_diffrn_reflns_theta_max                 1.6
_diffrn_reflns_theta_full                1.51
_diffrn_measured_fraction_theta_max      0.9
_diffrn_measured_fraction_theta_full     0.93
_diffrn_reflns_av_R_equivalents          ?
_diffrn_reflns_av_unetI/netI             0.0388
_diffrn_reflns_limit_h_min               -9
_diffrn_reflns_limit_h_max               9
_diffrn_reflns_limit_k_min               -9
_diffrn_reflns_limit_k_max               9
_diffrn_reflns_limit_l_min               -14
_diffrn_reflns_limit_l_max               14
_diffrn_reflns_reduction_process         ?

_diffrn_standards_number                 ?
_diffrn_standards_interval_count         ?
_diffrn_standards_interval_time          ?
_diffrn_standards_decay_%                ?
loop_
_diffrn_standard_refln_index_h
_diffrn_standard_refln_index_k
_diffrn_standard_refln_index_l
  ? ? ?

_diffrn_radiation_probe                  electron

#=======================================================================

# 8. REFINEMENT DATA

_refine_special_details
?

_reflns_number_total                     1106
_reflns_number_gt                        623
_reflns_threshold_expression             'I>3\s(I)'

_refine_ls_structure_factor_coef         F
_refine_ls_R_factor_gt                   0.1027
_refine_ls_wR_factor_gt                  0.1231
_refine_ls_R_factor_all                  0.1282
_refine_ls_wR_factor_ref                 0.1287
_refine_ls_goodness_of_fit_ref           2.5372
_refine_ls_goodness_of_fit_gt            3.2220
_refine_ls_restrained_S_gt               ?
_refine_ls_restrained_S_all              ?
_refine_ls_number_reflns                 1106
_refine_ls_number_parameters             64
_refine_ls_number_restraints             0
_refine_ls_number_constraints            1
_refine_ls_weighting_scheme              sigma
_refine_ls_weighting_details             'w=1/(\s^2^(F)+0.0001F^2^)'
_refine_ls_hydrogen_treatment            refall
_refine_ls_shift/su_max                  0.0000
_refine_ls_shift/su_mean                 0.0000
_refine_diff_density_max                 0.10
_refine_diff_density_min                 -0.25
_refine_ls_extinction_method             'none'
_refine_ls_extinction_coef               ?
_refine_ls_extinction_expression         ?
_refine_ls_abs_structure_details         ?
_refine_ls_abs_structure_Flack           ?
_refine_ls_abs_structure_Rogers          ?

loop_
 _atom_type_symbol
 _atom_type_scat_source
 H   International_Tables_Vol_C
 O   International_Tables_Vol_C

_computing_data_collection               ?
_computing_cell_refinement               ?
_computing_data_reduction                ?
_computing_structure_solution            ?
_computing_structure_refinement          ?
_computing_molecular_graphics            ?
_computing_publication_material          ?

loop_
 _restr_distance_atom_site_label_1
 _restr_distance_site_symmetry_1
 _restr_distance_atom_site_label_2
 _restr_distance_site_symmetry_2
 _restr_distance_target
 _restr_distance_target_weight_param
 ? ? ? ? ? ?

loop_
 _restr_angle_atom_site_label_1
 _restr_angle_site_symmetry_1
 _restr_angle_atom_site_label_2
 _restr_angle_site_symmetry_2
 _restr_angle_atom_site_label_3
 _restr_angle_site_symmetry_3
 _restr_angle_target
 _restr_angle_target_weight_param
 ? ? ? ? ? ? ? ?

loop_
 _restr_torsion_atom_site_label_1
 _restr_torsion_site_symmetry_1
 _restr_torsion_atom_site_label_2
 _restr_torsion_site_symmetry_2
 _restr_torsion_atom_site_label_3
 _restr_torsion_site_symmetry_3
 _restr_torsion_atom_site_label_4
 _restr_torsion_site_symmetry_4
 _restr_torsion_angle_target
 _restr_torsion_weight_param
 ? ? ? ? ? ? ? ? ? ?

loop_
 _restr_equal_distance_atom_site_label_1
 _restr_equal_distance_site_symmetry_1
 _restr_equal_distance_atom_site_label_2
 _restr_equal_distance_site_symmetry_2
 _restr_equal_distance_class_class_id
 _restr_equal_distance_class_target_weight_param
 ? ? ? ? ? ?

loop_
 _restr_equal_angle_atom_site_label_1
 _restr_equal_angle_site_symmetry_1
 _restr_equal_angle_atom_site_label_2
 _restr_equal_angle_site_symmetry_2
 _restr_equal_angle_atom_site_label_3
 _restr_equal_angle_site_symmetry_3
 _restr_equal_angle_class_class_id
 _restr_equal_angle_class_target_weight_param
 ? ? ? ? ? ? ? ?

loop_
 _restr_equal_torsion_atom_site_label_1
 _restr_equal_torsion_site_symmetry_1
 _restr_equal_torsion_atom_site_label_2
 _restr_equal_torsion_site_symmetry_2
 _restr_equal_torsion_atom_site_label_3
 _restr_equal_torsion_site_symmetry_3
 _restr_equal_torsion_atom_site_label_4
 _restr_equal_torsion_site_symmetry_4
 _restr_equal_torsion_class_class_id
 _restr_equal_torsion_class_target_weight_param
 ? ? ? ? ? ? ? ? ? ?


#=======================================================================

# 9. ATOMIC COORDINATES AND DISPLACEMENT PARAMETERS

loop_
 _atom_site_label
 _atom_site_type_symbol
 _atom_site_fract_x
 _atom_site_fract_y
 _atom_site_fract_z
 _atom_site_adp_type
 _atom_site_U_iso_or_equiv
 _atom_site_site_symmetry_multiplicity
 _atom_site_occupancy
 _atom_site_calc_flag
 _atom_site_refinement_flags
 _atom_site_disorder_assembly
 _atom_site_disorder_group
  O1 O 0.333333 0.666667 0.5622(2) Uani 0.0107(3) 4 1 d . . .
  H1 H 0.4554(12) 0.5446(12) 0.5107(18) Uiso 0.0169(16) 12 0.5 d . . .
  H2 H 0.333333 0.666667 0.707(2) Uiso 0.015(3) 4 0.5 d . . .

loop_
 _atom_site_aniso_label
 _atom_site_aniso_type_symbol
 _atom_site_aniso_U_11
 _atom_site_aniso_U_22
 _atom_site_aniso_U_33
 _atom_site_aniso_U_12
 _atom_site_aniso_U_13
 _atom_site_aniso_U_23
 O1 O 0.0091(3) 0.006514 0.0157(8) 0.003257 0 0

loop_
 _jana_atom_site_ADP_C_label
 _jana_atom_site_ADP_C_type_symbol
 _jana_atom_site_ADP_C_111
 _jana_atom_site_ADP_C_112
 _jana_atom_site_ADP_C_113
 _jana_atom_site_ADP_C_122
 _jana_atom_site_ADP_C_123
 _jana_atom_site_ADP_C_133
 _jana_atom_site_ADP_C_222
 _jana_atom_site_ADP_C_223
 _jana_atom_site_ADP_C_233
 _jana_atom_site_ADP_C_333
 ? ? ? ? ? ? ? ? ? ? ? ?

loop_
 _jana_atom_site_ADP_D_label
 _jana_atom_site_ADP_D_type_symbol
 _jana_atom_site_ADP_D_1111
 _jana_atom_site_ADP_D_1112
 _jana_atom_site_ADP_D_1113
 _jana_atom_site_ADP_D_1122
 _jana_atom_site_ADP_D_1123
 _jana_atom_site_ADP_D_1133
 _jana_atom_site_ADP_D_1222
 _jana_atom_site_ADP_D_1223
 _jana_atom_site_ADP_D_1233
 _jana_atom_site_ADP_D_1333
 _jana_atom_site_ADP_D_2222
 _jana_atom_site_ADP_D_2223
 _jana_atom_site_ADP_D_2233
 _jana_atom_site_ADP_D_2333
 _jana_atom_site_ADP_D_3333
 ? ? ? ? ? ? ? ? ? ? ? ? ? ? ? ? ?

loop_
 _jana_atom_site_ADP_E_label
 _jana_atom_site_ADP_E_type_symbol
 _jana_atom_site_ADP_E_11111
 _jana_atom_site_ADP_E_11112
 _jana_atom_site_ADP_E_11113
 _jana_atom_site_ADP_E_11122
 _jana_atom_site_ADP_E_11123
 _jana_atom_site_ADP_E_11133
 _jana_atom_site_ADP_E_11222
 _jana_atom_site_ADP_E_11223
 _jana_atom_site_ADP_E_11233
 _jana_atom_site_ADP_E_11333
 _jana_atom_site_ADP_E_12222
 _jana_atom_site_ADP_E_12223
 _jana_atom_site_ADP_E_12233
 _jana_atom_site_ADP_E_12333
 _jana_atom_site_ADP_E_13333
 _jana_atom_site_ADP_E_22222
 _jana_atom_site_ADP_E_22223
 _jana_atom_site_ADP_E_22233
 _jana_atom_site_ADP_E_22333
 _jana_atom_site_ADP_E_23333
 _jana_atom_site_ADP_E_33333
 ? ? ? ? ? ? ? ? ? ? ? ? ? ? ? ? ? ? ? ? ? ? ?

loop_
 _jana_atom_site_ADP_F_label
 _jana_atom_site_ADP_F_type_symbol
 _jana_atom_site_ADP_F_111111
 _jana_atom_site_ADP_F_111112
 _jana_atom_site_ADP_F_111113
 _jana_atom_site_ADP_F_111122
 _jana_atom_site_ADP_F_111123
 _jana_atom_site_ADP_F_111133
 _jana_atom_site_ADP_F_111222
 _jana_atom_site_ADP_F_111223
 _jana_atom_site_ADP_F_111233
 _jana_atom_site_ADP_F_111333
 _jana_atom_site_ADP_F_112222
 _jana_atom_site_ADP_F_112223
 _jana_atom_site_ADP_F_112233
 _jana_atom_site_ADP_F_112333
 _jana_atom_site_ADP_F_113333
 _jana_atom_site_ADP_F_122222
 _jana_atom_site_ADP_F_122223
 _jana_atom_site_ADP_F_122233
 _jana_atom_site_ADP_F_122333
 _jana_atom_site_ADP_F_123333
 _jana_atom_site_ADP_F_133333
 _jana_atom_site_ADP_F_222222
 _jana_atom_site_ADP_F_222223
 _jana_atom_site_ADP_F_222233
 _jana_atom_site_ADP_F_222333
 _jana_atom_site_ADP_F_223333
 _jana_atom_site_ADP_F_233333
 _jana_atom_site_ADP_F_333333
 ? ? ? ? ? ? ? ? ? ? ? ? ? ? ? ? ? ? ? ? ? ? ? ? ? ? ? ? ? ?


#=======================================================================

# 10. MOLECULAR GEOMETRY


loop_
 _geom_bond_atom_site_label_1
 _geom_bond_atom_site_label_2
 _geom_bond_site_symmetry_1
 _geom_bond_site_symmetry_2
 _geom_bond_distance
 _geom_bond_publ_flag
  O1 H1 . . 0.998(8) ?
  O1 H1 . 2_665 0.998(8) ?
  O1 H1 . 3_565 0.998(8) ?
  O1 H2 . . 1.037(18) ?
  H1 H1 . 7_556 0.694(10) ?
  H2 H2 . 10_666 0.62(2) ?

 loop_
  _geom_angle_atom_site_label_1
  _geom_angle_atom_site_label_2
  _geom_angle_atom_site_label_3
  _geom_angle
  _geom_angle_site_symmetry_1
  _geom_angle_site_symmetry_3
  _geom_angle_publ_flag
 H1 O1 H2 111.77 . . ?
 H1 O1 H1 107.08 2_665 . ?


loop_
 _geom_torsion_atom_site_label_1
 _geom_torsion_atom_site_label_2
 _geom_torsion_atom_site_label_3
 _geom_torsion_atom_site_label_4
 _geom_torsion_site_symmetry_1
 _geom_torsion_site_symmetry_2
 _geom_torsion_site_symmetry_3
 _geom_torsion_site_symmetry_4
 _geom_torsion
 _geom_torsion_publ_flag
 ? ? ? ? ? ? ? ? ? ?

loop_
 _geom_hbond_atom_site_label_D
 _geom_hbond_atom_site_label_H
 _geom_hbond_atom_site_label_A
 _geom_hbond_site_symmetry_D
 _geom_hbond_site_symmetry_H
 _geom_hbond_site_symmetry_A
 _geom_hbond_distance_DH
 _geom_hbond_distance_HA
 _geom_hbond_distance_DA
 _geom_hbond_angle_DHA
 _geom_hbond_publ_flag
  O1 H1 O1 . . 7_556   0.998(8)   1.687(7)   2.6829(10)   176.3(12) ?
  O1 H2 O1 . . 10_666   1.037(18)   1.661(18)   2.698(4)   ** ?


#=======================================================================

# 11. STRUCTURE-FACTOR LIST

loop_
 _reflns_scale_group_code
 _reflns_scale_meas_intensity
    1  3860.760
    2  4293.177
    3  4360.170
    4  3904.094
    5  4739.555
    6  4651.251
    7  4449.673
    8  4372.889
    9  4688.487
   10  4411.549
   11  4933.333
   12  3903.991
   13  4595.246
   14  4636.063
   15  4583.384
   16  5031.020
   17  5031.361
   18  4910.173
   19  2864.045
   20  4765.125
   21  4980.003
   22  4963.279
   23  4811.524
   24  4874.058
   25  4352.537
   26  4443.652
   27  4783.303
   28  4791.236
   29  4785.091
   30  5137.480
   31  4985.444
   32  4892.284
   33  3753.928
   34  4382.578
   35  5039.567
   36  3811.218
   37  4628.472
   38  5169.973
   39  4758.484
   40  4854.164
   41  4956.267
   42  4549.559
   43  4858.761
   44  4910.946
   45  4680.343
   46  4988.380
   47  4895.352
   48  4608.966
   49  4503.321
   50  4006.037
   51  4720.043
   52  4715.023
   53  3964.851
   54  3877.720
   
_iucr_refine_fcf_details
;
data_JANA2020_IAM_dynamic
loop_
  _space_group_symop_id
  _space_group_symop_operation_xyz
   1  x,y,z
   2  x-y,x,z+1/2
   3  y,-x+y,z+1/2
   4  -y,x-y,z
   5  -x+y,-x,z
   6  x-y,-y,-z
   7  -x,-x+y,-z
   8  -x,-y,z+1/2
   9  y,x,-z
  10  -y,-x,-z+1/2
  11  -x+y,y,-z+1/2
  12  x,x-y,-z+1/2
  13  -x,-y,-z
  14  -x+y,-x,-z-1/2
  15  -y,x-y,-z-1/2
  16  y,-x+y,-z
  17  x-y,x,-z
  18  -x+y,y,z
  19  x,x-y,z
  20  x,y,-z-1/2
  21  -y,-x,z
  22  y,x,z-1/2
  23  x-y,-y,z-1/2
  24  -x,-x+y,z-1/2

_space_group_crystal_system       hexagonal
_space_group_IT_number            194
_space_group_name_H-M_alt         'P 63/m m c'
_space_group_name_Hall            '-P 6c 2c'
_symmetry_space_group_name_H-M    'P 63/m m c'
_symmetry_space_group_name_Hall   '-P 6c 2c'
_symmetry_Int_Tables_number       194
_cell_length_a                    4.3815(13)
_cell_length_b                    4.3815(13)
_cell_length_c                    7.183(4)
_cell_angle_alpha                 90
_cell_angle_beta                  90
_cell_angle_gamma                 120
_cell_volume                      119.42(8)
   
loop_
 _refln_index_h
 _refln_index_k
 _refln_index_l
 _refln_intensity_calc
 _refln_intensity_meas
 _refln_intensity_sigma
 _refln_scale_group_code
 _refln_observed_status
   3   0  -5    166.17    433.50    210.00      1 <
  -4   0   7   2458.00    732.10    237.10      1 o
  -3  -2   7   1336.20   1092.40    342.10      1 o
   1   4  -5      4.05     39.50     57.40      1 <
  -5   1   8   3072.60   5986.00    714.20      1 o
   0   5  -4     67.93    131.00     81.90      1 <
  -5   0   9    553.60    625.40    207.80      1 o
  -6   3   8   2509.30   2456.10    500.90      1 o
  -3  -3   8   2293.30   2658.50    448.20      1 o
   2  -6   2   2092.80   2564.90    461.80      1 o
   4   2  -8    361.78    378.20    180.60      1 <
  -6   2   9    469.61    365.90    218.00      1 <
  -4  -2   9    188.40    289.00    170.60      1 <
   6  -1  -9    193.97    348.70    207.20      1 <
   5   1  -9    228.60    124.00     63.50      1 <
  -5  -1  10    124.05   -145.50    167.80      1 <
  -6   1  10    249.08    146.00    153.80      1 <
   2  -7   3      7.98     37.50    142.50      1 <
  -1   7  -4     26.09     68.50    119.70      1 <
  -2   8  -3   1516.00   1285.00    286.90      1 o
   2  -8   4      9.18    118.60    121.20      1 <
  -3   9  -2    659.82    439.00    168.20      1 <
   1   2  -3  91157.00 115943.00   2990.20      2 o
   3  -1  -4   1120.90   1061.60    350.90      2 o
  -3   0   5    225.63    343.50    237.70      2 <
  -1  -3   4    212.14    287.20    182.20      2 <
   0   4  -3  22013.00  30044.30   1503.00      2 o
  -5   3   6   1608.80   2453.70    474.70      2 o
  -1   5  -2  16662.00  16549.90   1112.40      2 o
  -1  -4   5      4.12    -74.80     92.00      2 <
   5  -1  -7      4.88    185.60    204.90      2 <
   4   1  -7      6.24     91.00    150.20      2 <
   0  -5   4     53.99    -20.90    131.70      2 <
   3  -6   0  23852.00  18958.40   1205.00      2 o
   2   4  -6    460.89    348.20    179.20      2 <
  -6   4   7    664.63    680.60    214.50      2 o
   1   5  -5   3601.30   2363.70    429.20      2 o
   0  -6   5      3.64     16.10     29.50      2 <
   1  -7   4      1.51    -18.30    116.10      2 <
   7  -1 -10     35.56   -106.50    126.20      2 <
   4  -8   0   3070.70   1574.20    374.00      2 o
  -4   9   0    538.61    150.90     20.50      2 o
   4  -9   1    553.88    367.50    138.00      2 <
   2   0  -3 244680.00 213752.00   4111.60      3 o
  -1  -2   3  95265.00 115792.00   2988.50      3 o
  -3   1   4   1790.40   1066.30    314.90      3 o
   0   3  -2  53009.00  54327.40   2030.30      3 o
  -1   4  -1  19342.00  23590.30   1346.00      3 o
   3   1  -5  26007.00  24198.60   1360.30      3 o
   4   0  -6   2018.60   1620.90    428.10      3 o
   2   3  -5   7760.60   9794.20    878.80      3 o
   1  -5   2  16296.00  15953.60   1102.30      3 o
  -4  -1   7      8.61    165.80    197.00      3 <
  -5   0   8    542.17    444.10     78.00      3 o
  -2  -4   6    597.51    269.50    187.60      3 <
   4   2  -7    327.59    437.90    186.40      3 <
   5   1  -8    401.46    467.10    223.60      3 <
  -6   1   9    130.73    294.10    159.70      3 <
   2  -7   2   2594.10   2585.40    463.20      3 o
  -7   2  10    242.26    157.10    150.40      3 <
  -2   8  -2    674.67    447.40    182.40      3 <
  -3   9  -1     27.46     32.60     58.30      3 <
   3  -9   2    475.50    630.80    248.20      3 <
   1   1  -2 208860.00 140678.00   3226.10      4 o
   2   2  -4    192.38     30.80     64.30      4 <
   1  -4   1  15499.00  22347.70   1300.70      4 o
   1   3  -3  29253.00  50086.80   1951.10      4 o
   4  -1  -5  26536.00  46191.30   1889.50      4 o
  -3  -1   5  20999.00  34298.30   1634.90      4 o
  -4   0   6   1112.70   1637.00    433.00      4 o
  -1  -4   4    211.28    474.80    200.10      4 <
   4   1  -6   6740.10   6927.30    719.40      4 o
  -5   1   7     11.63     14.00    176.80      4 <
   5   0  -7    183.98    309.50    180.20      4 <
   4  -6  -2   3516.20   4988.70    611.60      4 o
   2   4  -5   2261.30   2972.40    524.90      4 o
   1   5  -4     56.37    455.90    184.40      4 <
  -6   0   9      7.84    173.70     99.80      4 <
   3  -7   0   2374.20   2074.50    418.90      4 o
  -4   7   2   1323.50    609.70    197.40      4 o
  -2   7  -1     13.05    -12.80    121.00      4 <
   1  -7   3   2122.40   1946.40    362.40      4 o
   7  -1  -9    120.61    267.90    222.20      4 <
  -3   8   0    312.89    249.70    228.40      4 <
   4  -9   0    483.57    139.40     90.70      4 <
  -4   9   1    295.61    274.70     95.00      4 <
   0   2  -1 136250.00 148871.00   3369.10      5 o
  -1  -3   3  49341.00  45566.20   1858.70      5 o
   2  -5   0  18893.00  20220.20   1265.70      5 o
   2   3  -4    197.48    337.20    240.20      5 <
   3   2  -5  13333.00  13559.40   1018.30      5 o
  -5   2   6   1855.60   1481.70    366.10      5 o
  -1   5  -1    135.11    637.90    271.50      5 <
   5  -1  -6   8212.80   7574.50    822.30      5 o
  -5   0   7    576.48   1012.40    303.20      5 o
  -3  -3   6   2653.70   1904.00    354.90      5 o
  -2  -4   5   3935.10   2758.40    463.00      5 o
   1  -6   2   2369.30   1306.10    302.40      5 o
   5   1  -7    408.38    376.10    174.40      5 <
  -6   1   8    679.51    418.00    210.70      5 <
  -7   2   9     33.92    116.90     68.50      5 <
  -1   7  -2    468.12   1074.90    199.70      5 o
   1   6  -4      5.11    138.80    112.20      5 <
  -2   8  -1    134.94    420.10    206.10      5 <
  -3   9   0   2729.90    710.10    244.10      5 <
   3  -9   1     10.70     51.50    151.80      5 <
  -3   0   4    665.58    601.10    233.20      6 <
   4   0  -5  22224.00  23747.90   1371.20      6 o
  -2  -3   4     94.39     43.50    116.00      6 <
  -3  -2   5  12487.00  14625.90   1057.10      6 o
   1  -5   1     41.53    182.40    195.10      6 <
   0   5  -2   3097.10   3225.70    534.10      6 o
   2   4  -4    101.07    149.50    107.10      6 <
  -1   6  -1   2031.50   1416.30    354.20      6 o
   6  -1  -7    288.94    288.30    131.10      6 <
   0  -6   3     62.67    -21.40     85.40      6 <
  -6   0   8   2461.70   2559.70    449.40      6 o
   1  -7   2    500.74    381.50    228.50      6 <
   7  -1  -8    258.27    143.20     88.50      6 <
  -7   1   9    118.34    236.00    186.50      6 <
  -4   8   2   3180.70   1495.70    340.60      6 o
   3  -8   0    828.89    357.50    152.00      6 <
  -1  -2   2  34008.00  40438.40   1780.20      7 o
   0   3  -1    182.35    843.40    288.30      7 <
   4  -2  -4    366.48     35.60    160.70      7 <
  -4   0   5  12179.00  19519.70   1240.50      7 o
  -3   5   2  12350.00  12519.00   1016.20      7 o
   4   1  -5     12.55     -0.10     24.80      7 <
   2  -6   0   6797.90   6641.90    750.10      7 o
  -2  -4   4     82.40    192.80    181.30      7 <
   5   1  -6    714.15    505.20    206.60      7 <
   6   0  -7      7.67     71.70    122.50      7 <
   4  -7  -2   3631.60   1689.80    407.40      7 o
   7  -3  -7    203.94    -16.30    155.60      7 <
   2   5  -4      4.65    133.30    141.90      7 <
  -1   7  -1    692.73    273.50    132.10      7 <
   1   6  -3   2320.40    991.80    253.20      7 o
   0   7  -2    221.15    214.90    124.60      7 <
   7   0  -8     79.43     37.00    121.20      7 <
  -2   8   0    631.26    374.70     40.30      7 o
   1  -8   2    913.99    374.10    182.90      7 <
   3  -9   0   1819.50    736.10    268.80      7 <
  -3   9   1      4.56   -128.90     95.10      7 <
   0   4  -1  10581.00  12168.40    953.70      8 o
  -2   5   1  10812.00  14513.90   1069.50      8 o
   2   3  -3  18241.00  21837.80   1310.30      8 o
   1   4  -2  10414.00  11791.00    933.60      8 o
  -4  -1   5      6.31     41.50    116.90      8 <
  -5   0   6    530.18    746.20    293.40      8 <
   3   3  -4    142.02    221.30    122.20      8 <
  -6   4   6   1186.30   1550.70    419.50      8 o
   6  -2  -6    627.07    628.90    276.50      8 <
   0  -6   2   3446.20   2781.70    457.00      8 o
   4   3  -5   2095.20   1497.50    366.90      8 o
  -3  -4   5   2790.40   1713.20    359.40      8 o
   2  -7   0   7639.60   4624.20    568.50      8 o
  -2  -5   4     13.23     45.50     95.40      8 <
   5   2  -6   1402.40    746.70    231.80      8 o
   7  -2  -7      4.42    -21.70    133.00      8 <
  -7   1   8    276.71    383.00    187.70      8 <
   4  -8  -2   1715.50    951.50    206.50      8 o
   5  -8  -3   3301.20   2151.20    445.70      8 o
   8  -2  -8    127.08    -11.60    100.80      8 <
   0  -4   1  11756.00  12668.70    989.10      9 o
   2  -5  -1  10225.00  10718.00    897.80      9 o
   3  -5  -2  14424.00  13524.00   1075.20      9 o
  -2  -3   3  21078.00  22994.10   1322.00      9 o
  -1  -4   2  13647.00  15839.60   1079.60      9 o
   5   0  -5   6265.80   6110.40    686.80      9 o
  -3  -3   4    288.38    308.00    206.80      9 <
  -2   6   1   3854.90   2817.60    496.40      9 o
  -4  -2   5   4097.80   3754.20    546.70      9 o
  -1   6   0   3065.20   2046.20    368.70      9 o
   1   5  -2    819.57   1012.90    265.50      9 o
   0   6  -1     25.00    228.90    208.90      9 <
   6   0  -6   1182.00   1309.20    358.90      9 o
  -3   7   2   1587.20   1021.40    335.10      9 o
  -2   7   1      8.89     63.10     65.50      9 <
   2   5  -3     13.09    154.10    156.80      9 <
  -5  -2   6    710.63   1397.90    324.70      9 o
  -1   7   0   1356.10    643.20    242.40      9 <
   1   6  -2    526.22    480.20    217.60      9 <
  -6  -1   7     95.85    -36.90     94.00      9 <
   0   7  -1    517.18    293.60    160.50      9 <
   7   0  -7    161.55     80.80     79.00      9 <
  -7   0   8     39.62      5.00     49.80      9 <
   2  -8   0   1199.20    606.70    180.70      9 o
   1  -8   1     55.36     58.50    107.60      9 <
   4  -9  -2    325.79    278.50    242.00      9 <
   3   1  -3  39551.00  41536.20   1828.10     10 o
   3  -6  -2  16171.00  13784.60   1048.70     10 o
   4   2  -4     81.86    252.40    212.90     10 <
  -6   2   6    855.48   1411.80    397.40     10 o
   1  -6   0   2896.30   2644.80    475.50     10 o
  -1  -5   2    413.49    255.80    162.20     10 <
   0  -6   1     52.51    367.90    219.90     10 <
   4   3  -4     33.68    140.60    141.00     10 <
  -7   3   7    110.90    108.70     30.10     10 o
  -2  -5   3     25.64     41.40     72.70     10 <
   5   2  -5     14.31     35.20     55.90     10 <
  -7   2   7     77.04    621.70    269.70     10 <
   8  -3  -7    120.28    371.20    124.80     10 <
   1   2  -1  60759.00  65324.00   2238.50     11 o
  -2  -1   2  39127.00  51723.10   2020.90     11 o
   1   3  -1  23538.00  19353.80   1215.30     11 o
  -3  -1   3  49681.00  50923.90   1985.20     11 o
   2   3  -2   8420.30   8111.50    810.80     11 o
   2   4  -2   1023.50   1556.60    374.20     11 o
  -4  -2   4    347.53    961.40    279.40     11 o
  -5  -1   5   3806.10   4030.20    582.80     11 o
  -6   0   6   2255.40   2183.30    348.40     11 o
   3  -7  -2   2047.60   1044.30    296.80     11 o
   7  -3  -6    400.31    275.00    117.30     11 <
   2  -7  -1     12.60     21.20    115.40     11 <
   2   5  -2   5289.70   2058.80    406.80     11 o
  -5  -2   5    154.11    742.40    253.70     11 <
   7  -2  -6   1455.40   1368.30    288.20     11 o
   1  -7   0   1643.30    837.50    246.70     11 o
   1   6  -1    464.96    434.20    242.80     11 <
   7  -1  -6    147.86    151.70     84.50     11 <
  -6  -1   6    122.47    252.90    169.40     11 <
   7   0  -6    148.05    250.60    145.00     11 <
  -7   0   7    626.91    503.50    177.00     11 <
   2  -8  -1    551.23    192.80    181.50     11 <
   1  -8   0   4013.10   1199.30    289.80     11 o
   0   3   0 130880.00 130933.00   3172.80     12 o
  -1  -3   1  13758.00  16896.40   1184.60     12 o
   5   0  -4     30.71    150.40    143.60     12 <
  -2  -4   2    951.09   1149.10    326.20     12 o
   5   1  -4     36.77    -80.10    145.10     12 <
  -3  -4   3   2373.50   1888.90    393.80     12 o
  -2  -5   2   2335.20   2323.20    433.70     12 o
  -2   7   2   3669.30   2638.10    445.80     12 o
   5   2  -4      7.60    -40.90     77.70     12 <
  -3   8   3   1589.10   1009.20    308.70     12 o
  -2   8   2    291.10    814.60    292.00     12 <
   3  -9  -2    500.54    326.20     68.50     12 o
  -3   9   3    372.47    469.80    193.50     12 <
   1  -4  -1  23454.00  26105.20   1414.60     13 o
   4   0  -3  30107.00  39021.40   1778.20     13 o
  -2   5   2  12506.00  11721.50    948.10     13 o
   5  -3  -4    516.15    623.80    312.30     13 <
   1  -5  -1   1215.40   1612.60    427.10     13 o
   4   1  -3    138.50    540.40    262.80     13 <
   3   3  -2  11043.00  10073.50    868.00     13 o
   1  -6  -1   2581.70   1548.80    374.10     13 o
   0  -6   0   7089.40   4648.60    601.30     13 o
  -6   0   5     41.37     45.20    131.00     13 <
   3   4  -2   1183.50    750.80    227.40     13 o
   2   5  -1      9.53    -60.10    107.80     13 <
  -7   2   6   1696.60   1267.50    241.90     13 o
   1   6   0    786.18    435.70     83.10     13 o
   1  -7  -1    505.32    736.50    188.50     13 o
  -6  -1   5   1042.40    953.90    270.90     13 o
  -7   1   6    275.37    402.40    170.90     13 <
   0  -7   0    594.79    374.70    255.50     13 <
  -7   0   6     50.53    271.10    210.60     13 <
  -4   8   4    109.39    286.60    229.20     13 <
   8  -2  -6     87.77    111.50     79.90     13 <
  -8   2   7     53.69     97.30    125.50     13 <
   1  -8  -1     24.79      1.00    185.10     13 <
   8  -1  -6    375.59    182.20     49.50     13 o
  -8   1   7     25.10    199.20    218.10     13 <
   3   1  -2   5975.00   9458.20    871.20     14 o
  -4   0   3  28657.00  39982.50   1787.10     14 o
   2   3  -1   8077.50   6963.90    750.30     14 o
   2  -5  -2   9794.30   9861.70    892.50     14 o
  -3  -2   2   5727.60   7034.00    753.00     14 o
   1   4   0  46971.00  36868.80   1679.40     14 o
  -4  -1   3    117.71    203.90    237.60     14 <
  -5   1   4     78.67    102.10    129.00     14 <
  -3  -3   2  10717.00   9240.20    826.40     14 o
   2  -6  -2   2767.10   2988.10    468.90     14 o
  -4  -2   3   6565.60   7125.00    747.90     14 o
   1   5   0   2510.20   2130.40    435.00     14 o
   0   6   1      2.30    -32.80    144.20     14 <
   6   0  -4     19.00     79.10     37.60     14 <
  -3  -4   2    748.48    744.80    248.30     14 <
  -7   4   6    544.16    489.10    178.30     14 <
  -2  -5   1     99.69    465.20    132.30     14 o
   2  -7  -2   3281.20   2840.50    459.80     14 o
   5   2  -3      1.77    -81.30     61.10     14 <
   7  -2  -5      3.44      8.50    134.30     14 <
  -1   7   2    426.03    435.20    208.40     14 <
   6   1  -4     12.08    210.70    157.10     14 <
   2  -8  -2    879.98    478.40    218.90     14 <
   2  -9  -2    107.33    166.30     81.80     14 <
  -2   9   3    780.81    165.00     99.00     14 <
   2  -4  -2 108230.00  98728.10   2700.80     15 o
   1   3   0  24227.00  32077.20   1578.30     15 o
  -4   1   3  56310.00  75193.10   2440.30     15 o
  -1  -4   0  40520.00  37012.60   1704.40     15 o
   4   2  -2   1768.00   2236.00    444.40     15 o
  -6   4   5  12642.00  12618.50   1012.90     15 o
  -1  -5   0   3010.30   1746.90    383.90     15 o
  -1   6   2   1022.70    847.70    279.30     15 o
   5   1  -3   6204.90   5887.40    687.70     15 o
   6  -1  -4     17.36    176.50    237.80     15 <
   0  -6  -1      2.47      9.80    165.70     15 <
   3   4  -1    640.76    579.90    215.10     15 <
   3  -7  -3   7180.60   4294.90    601.00     15 o
   7  -3  -5   4298.70   3693.20    563.60     15 o
   2   5   0   6518.60   4083.70    552.90     15 o
  -2   7   3     14.25     94.20    139.30     15 <
   0  -7  -1   1051.40    535.40    190.10     15 <
  -7   0   5   1120.80    804.20    179.90     15 o
   8  -1  -5      1.39    108.70    175.30     15 <
  -8   1   6    344.30    282.20    181.40     15 <
   1   2   0 163230.00 137641.00   3283.60     16 o
  -2  -1   1  59816.00  74559.10   2364.80     16 o
   3  -1  -2  82152.00  98898.00   2716.30     16 o
  -1  -3   0  29327.00  30679.50   1547.90     16 o
   4   1  -2  11432.00  13650.20   1020.90     16 o
  -1   5   2  22926.00  21126.50   1260.80     16 o
   0  -5  -1   4106.90   2983.00    490.60     16 o
   2   4   0   4720.10   5089.70    634.40     16 o
  -4  -2   2   2396.60   2093.30    413.10     16 o
  -5  -1   3   9126.50   6511.10    706.80     16 o
  -6   0   4     53.02    122.80     89.60     16 <
  -3  -4   1    538.51    639.40    208.90     16 o
  -4  -3   2    441.25    484.70    227.30     16 <
  -7   2   5      8.46    -13.20    152.10     16 <
   1  -7  -2    454.67    230.80    111.50     16 <
   6   1  -3   2373.80   2413.00    439.80     16 o
   0   7   2    246.26    173.30    152.20     16 <
   4  -8  -4     87.06    151.90    146.40     16 <
  -8   3   6    411.29    381.80    145.90     16 <
   8  -2  -5    924.83    633.90    261.30     16 <
  -1   8   3      5.61     59.50     85.10     16 <
   2  -9  -3   1053.50    202.70     80.80     16 <
  -1  -2   0 158290.00 157601.00   3476.70     17 o
  -3   1   2  79853.00  95274.10   2681.80     17 o
   0   3   1    678.60   1425.20    369.70     17 o
   4   0  -2   8389.20   9381.90    855.00     17 o
   2   3   0  18541.00  17528.90   1159.50     17 o
   1  -5  -2  25499.00  18146.10   1176.30     17 o
  -4  -1   2   8960.30  12684.80    990.10     17 o
  -2  -4   0   5468.10   5100.50    644.30     17 o
   6   0  -3    232.24    389.50    237.20     17 <
   3   4   0   3818.80   1852.10    399.50     17 o
   4   3  -1    860.24    415.50    194.70     17 <
  -7   3   5   4848.00   2823.00    497.50     17 o
   2  -7  -3    297.22    552.30    279.90     17 <
  -1  -6  -1    421.34    573.80    258.70     17 <
  -1   7   3   2845.70   1667.70    357.50     17 o
  -2   8   4     37.05      2.10     71.80     17 <
  -8   1   5     70.97     31.30     59.30     17 <
   3  -9  -4     53.07     89.70     97.70     17 <
  -2   0   1 181520.00 183322.00   3681.20     18 o
   3   1  -1  18183.00  17345.10   1150.10     18 o
  -4   0   2   8271.30  10928.10    915.00     18 o
  -2  -3   0  20383.00  17643.10   1183.70     18 o
  -2   5   3  34256.00  36537.90   1694.30     18 o
   5  -2  -3  30395.00  35178.10   1676.10     18 o
  -5   1   3     59.61    722.80    319.40     18 <
   0   5   2   3131.70   3531.50    536.00     18 o
   2  -6  -3  12870.00   9500.60    873.90     18 o
   0  -6  -2   1329.80   1817.30    383.20     18 o
  -4  -3   1    663.47    661.50    253.80     18 <
  -5  -2   2   2595.70   1905.40    368.00     18 o
   1   6   2   1840.30   1327.20    333.70     18 o
   0   7   3   2215.90    891.00    239.40     18 o
   3  -8  -4     59.56    114.80    131.40     18 <
  -8   2   5    876.13    662.80    265.90     18 <
   1  -8  -3     31.24    332.60    196.00     18 <
  -1   8   4     10.27     32.30    163.00     18 <
   9  -3  -5     13.49    179.50    153.20     18 <
  -1  -1   0 397120.00 288811.00   4636.30     19 o
  -2  -2   0  41954.00  77914.60   2493.20     19 o
   1   3   1   4563.80  19016.10   1206.20     19 o
   4  -1  -2   2613.90  13017.10   1008.70     19 o
   4   1  -1      5.65    210.00    152.40     19 <
  -3  -3   0   6710.80  15866.70   1114.50     19 o
  -6   3   4    266.68    453.10    199.00     19 <
   1   5   2    540.05   1261.10    266.30     19 o
   0   6   3      6.14    156.30    160.70     19 <
   4   3   0    811.20   1743.30    371.90     19 o
   3  -7  -4     12.84    -83.90    181.70     19 <
   7  -3  -4     12.33    -21.90     83.50     19 <
  -7   4   5   2742.10   5000.30    586.00     19 o
   5   2  -1      6.95     79.90    158.60     19 <
  -2  -5  -1      8.41    278.80    182.50     19 <
  -1  -6  -2     73.07    170.30     97.90     19 <
   7  -1  -3    691.92   1743.70    377.90     19 o
  -8   3   5    285.01    789.30    268.40     19 <
   2  -8  -4      2.75    -85.00     96.30     19 <
  -1  -3  -1  17499.00  17963.10   1165.70     20 o
   3   2   0  18159.00  18468.60   1199.40     20 o
   2   3   1   8514.50   7398.40    744.20     20 o
  -4  -1   1    314.91   1897.20    388.40     20 o
  -1   5   3     51.18    277.10    206.70     20 <
  -5   0   2   2381.20   3136.90    517.10     20 o
  -2   6   4    212.23   1043.50    263.50     20 o
   5   1  -1   2394.50   1829.00    388.50     20 o
  -1  -5  -2    834.25   1366.00    333.90     20 o
  -5  -2   1     38.14    194.70    164.60     20 <
   2   5   2   2415.50   2198.20    423.80     20 o
  -6  -1   2   1430.20    925.00    295.30     20 o
   1   6   3   2698.10   1549.40    313.10     20 o
   7   0  -2     91.24    176.40     81.90     20 <
   0   7   4     17.47    121.60    150.30     20 <
   8  -3  -4     50.10    245.30    144.50     20 <
   8  -1  -3     25.08    160.70    181.90     20 <
   1  -8  -4     32.61     76.20     30.10     20 <
   3  -9  -5     23.97    270.70    226.40     20 <
   2   1   0 152710.00 139148.00   3312.10     21 o
   4   0  -1  12805.00  14133.10   1035.90     21 o
  -2  -3  -1   7540.80   6366.80    717.40     21 o
   5  -3  -3  50834.00  68166.10   2277.10     21 o
   1  -5  -3     87.83    250.30    150.20     21 <
   0   5   3  12682.00  10331.80    887.50     21 o
  -5  -1   1   1958.90   1691.80    372.00     21 o
   6  -1  -2    819.80    788.20    192.90     21 o
  -1   6   4    100.51    116.00    188.20     21 <
  -6   0   2   3006.30   3162.30    501.80     21 o
   7  -4  -4    137.01    243.80    211.60     21 <
  -7   3   4     11.47    -76.20    179.90     21 <
   5   2   0   4845.70   4466.20    613.30     21 o
   6   1  -1    276.32    524.20    234.90     21 <
  -7   1   3   1840.40   1859.70    378.20     21 o
   1  -7  -4     14.83     67.90     89.20     21 <
   3  -8  -5   1920.90   1097.10    271.10     21 o
   8  -2  -3   2034.50   1622.90    326.10     21 o
  -1  -2  -1  66581.00  74281.10   2386.10     22 o
   0   3   2  72058.00  70814.00   2281.20     22 o
   3   1   0  27573.00  29791.10   1518.40     22 o
  -3   5   4   1703.10   2095.80    337.40     22 o
   5   0  -1   3377.60   3075.50    480.40     22 o
   0  -5  -3   7879.30   7797.60    790.20     22 o
   2  -6  -4     46.64    198.60    226.50     22 <
   0   6   4     45.12    104.10    119.90     22 <
   3   4   2    499.34    412.70    200.60     22 <
   4  -7  -5   6230.50   4228.70    565.30     22 o
   2   5   3     55.46     18.60     94.70     22 <
  -6  -1   1   1350.00   1327.80    314.50     22 o
   7  -1  -2    293.13    388.70    220.80     22 <
   1   6   4     17.16    107.70     91.10     22 <
  -1   7   5   2232.50    957.60    252.00     22 o
  -7   0   2     91.43     47.10     52.10     22 <
   0  -7  -4      5.28    -10.10    155.60     22 <
   8  -4  -4     81.86    257.50    169.30     22 <
  -8   3   4     92.71    152.80     45.50     22 o
   2  -8  -5   1419.80    539.80    174.90     22 o
  -2   8   6    242.31     13.60     37.00     22 <
   8  -1  -2    913.72    434.20    128.70     22 o
  -8   1   3      2.71     18.90     71.30     22 <
   0  -3  -2  74972.00  70822.50   2285.90     23 o
   1   3   2   6809.90   9267.00    850.20     23 o
  -1   4   3  67006.00  78516.90   2495.30     23 o
   3   2   1   8701.80   8745.10    819.40     23 o
  -2   5   4    177.85    419.50    302.60     23 <
  -5   0   1   2654.30   2858.40    489.90     23 o
   4   2   1   2486.80   2214.90    422.90     23 o
  -6   4   4     70.15    199.40     67.90     23 <
   5   1   0   2464.60   1819.40    383.20     23 o
  -6   1   2    697.89    852.70    274.70     23 o
  -1  -5  -3   8005.80   5749.50    678.70     23 o
   1  -6  -4     21.97    106.30    101.60     23 <
   7  -3  -3   5775.40   5036.90    615.80     23 o
   3  -7  -5   6012.60   3793.10    492.90     23 o
   6   1   0   1030.90    918.30    264.80     23 o
   8  -3  -3   1551.00   1655.60    341.10     23 o
  -8   2   3   1451.10   1031.50    253.80     23 o
   9  -3  -3      4.79    -57.10    120.40     23 <
  -9   3   4      8.66    -53.20    155.50     23 <
   3  -1  -1  87703.00 108890.00   2848.50     24 o
  -4   2   2 110010.00  94693.30   2688.70     24 o
  -1  -3  -2   7025.60   9090.20    830.50     24 o
   1  -4  -3  65044.00  76085.90   2421.40     24 o
  -3  -2  -1   8221.60   8652.50    840.30     24 o
  -2  -3  -2   6820.00   7497.00    758.10     24 o
   1   4   3     96.64    156.30    223.20     24 <
  -1   5   4    100.72    138.60    183.10     24 <
   0   5   4    111.52    198.50     72.70     24 <
  -4  -2  -1   1943.90   2305.50    418.90     24 o
   2   4   3   7780.80   6463.30    713.30     24 o
  -2   6   5   9938.20   5905.10    690.80     24 o
  -5  -1   0   2220.40   1963.10    399.40     24 o
   1   5   4     34.53    -52.60     98.30     24 <
  -1   6   5   5622.70   3967.00    556.90     24 o
   4   3   2    766.50    792.00    214.00     24 o
   3   4   3   4388.30   2682.90    444.90     24 o
  -3   7   6    613.76    381.40    220.70     24 <
  -4   7   6    757.64    467.80    197.30     24 <
   7  -2  -2   2720.60   2677.50    461.40     24 o
   2   5   4     55.43    -63.70    159.30     24 <
  -1  -6  -4     37.58    342.60    201.10     24 <
  -7   0   1    732.12    545.30    235.50     24 <
   0  -7  -5   1446.80    752.40    225.80     24 o
   3  -8  -6    743.26    506.40    259.60     24 <
   8  -2  -2    624.55    235.90     59.90     24 o
  -8   1   2    723.36    523.00    256.00     24 <
   9  -2  -2    117.07    201.40     78.70     24 <
  -9   2   3    543.34    530.00    248.40     24 <
   3   0   0 153990.00 126368.00   3143.90     25 o
  -4   1   1  19281.00  26646.80   1472.70     25 o
   4   0   0   5732.90  20507.90   1329.20     25 o
  -5   2   2   9637.00  10324.00    946.00     25 o
   2  -5  -4    129.65    294.10    226.20     25 <
  -1  -4  -3    131.69    405.80    223.40     25 <
   1  -5  -4     30.41    153.20     80.50     25 <
   5   0   0   8875.20   9729.90    878.50     25 o
   0  -5  -4    181.84    384.50    172.20     25 <
  -6   2   2   1471.40   3102.50    514.00     25 o
  -2  -4  -3   6665.70   7108.00    754.80     25 o
   6   0   0   4255.50   4017.40    550.50     25 o
  -4  -3  -2   1136.20    611.00    219.30     25 <
  -7   3   3   2917.00   3588.50    519.40     25 o
  -3  -4  -3   3377.60   2691.50    430.80     25 o
   6   1   1    140.72   1045.80    277.20     25 o
   7   0   0    208.62    333.00    182.90     25 <
  -8   4   4    198.67    467.60    176.40     25 <
  -2   8   7     63.38    199.60    166.60     25 <
  -1   8   7     12.47   -107.90    169.10     25 <
   2   1   1  48709.00  70639.20   2318.00     26 o
  -3   0   0 161420.00 126640.00   3103.10     26 o
   2   2   2  45383.00  47879.70   1911.10     26 o
   3   1   1  18309.00  17607.80   1182.30     26 o
  -4   0   0   5623.00  17601.00   1240.60     26 o
   3   2   2   6285.70   8008.40    789.60     26 o
  -5   0   0   9279.80   9660.80    875.90     26 o
   4   2   2   1070.30   1260.50    317.90     26 o
   2  -6  -5   4487.60   5082.40    640.40     26 o
   1  -6  -5   4962.30   3906.20    548.30     26 o
  -6   0   0   4660.30   4477.90    605.80     26 o
   0  -6  -5    633.42    545.00    199.40     26 <
   7  -4  -3   6484.20   5799.70    653.10     26 o
   4   3   3   2956.30   1694.00    389.60     26 o
   3   4   4     87.70    318.10    228.70     26 <
  -7   1   1    333.59    699.60    276.30     26 <
  -1  -6  -5   1513.80    911.00    255.20     26 o
  -7   0   0    437.72    411.50    202.10     26 <
   8  -3  -2    111.98    116.20    160.70     26 <
  -8   2   2    325.70    878.00    288.30     26 o
  -8   1   1     10.14    152.30    126.20     26 <
   9  -3  -2    343.15    385.20    108.30     26 o
   9  -2  -1     39.01    128.40    150.10     26 <
  -9   2   2    139.33     38.90    115.70     26 <
  -1  -2  -2  40281.00  50107.60   1972.80     27 o
   0   3   3   1548.70   2228.50    446.70     27 o
  -2  -2  -2  54888.00  48558.30   1910.70     27 o
   1   3   3  49210.00  51653.80   1995.70     27 o
   0   4   4     85.97    217.50    121.10     27 <
  -3  -2  -2   7539.50   7941.30    804.40     27 o
  -2  -3  -3  23609.00  24825.70   1369.00     27 o
   0   5   5   8166.40   6978.40    755.30     27 o
  -4  -2  -2   1640.20   1588.50    359.40     27 o
  -1   6   6   1140.70    525.90    201.80     27 <
   0   6   6   2566.20   1693.60    373.70     27 o
  -4  -3  -3   1781.30   1633.70    312.60     27 o
   4  -7  -6   1343.20   1284.60    364.80     27 o
   3  -7  -6    468.18    376.00    171.90     27 <
   7  -2  -1      9.52     62.30    131.20     27 <
  -5  -2  -2   4416.50   2868.00    478.90     27 o
   7  -1   0    898.24    695.80    248.30     27 <
   6   1   2    351.97    280.00    133.40     27 <
  -1   7   7   1022.40    531.90    184.10     27 <
   7   0   1    587.58    271.10    174.60     27 <
   0   7   7    448.56    327.40    110.70     27 <
   3  -8  -7    156.57   1037.90    307.80     27 o
   2  -8  -7     82.07    184.50    177.60     27 <
  -2   8   8    223.84    140.60     68.10     27 <
   0  -2  -2  45465.00  52528.60   1965.30     28 o
  -1   3   3 195070.00 190135.00   3880.90     28 o
   0  -3  -3    905.72   2195.50    425.00     28 o
   0  -4  -4    110.90    195.80    184.10     28 <
  -2   5   5  13493.00  16483.50   1165.70     28 o
   5  -1   0  34665.00  29559.30   1540.50     28 o
   5   0   1   3284.60   3174.30    503.40     28 o
   5   1   2    332.17    556.10    226.40     28 <
  -1  -5  -5   3132.00   3119.70    506.60     28 o
   4   3   4     45.40    107.70    211.00     28 <
  -3   7   7    168.27    194.00    242.70     28 <
  -2  -5  -5      9.89    155.90    142.90     28 <
  -1  -6  -6    174.35     99.80    117.00     28 <
  -8   2   1    204.40    236.50     49.60     28 o
  -8   1   0   2208.60    709.10    187.00     28 o
   9  -3  -1      4.91    102.70    187.80     28 <
  -9   3   2    383.37    307.40    147.30     28 <
   9  -2   0     87.14   1596.80    310.20     28 o
  -9   2   1    188.01     -5.60    117.60     28 <
   1  -3  -3 172280.00 180238.00   3735.20     29 o
   4  -1   0  24934.00  33508.00   1632.90     29 o
   1  -4  -4    609.54   1044.60    340.30     29 o
   4   0   1  10805.00  13091.20   1000.10     29 o
   3   2   3  21300.00  23761.60   1347.30     29 o
   2   3   4    356.76   1115.80    307.00     29 o
  -5   1   0  43959.00  29609.60   1525.20     29 o
   1  -5  -5     37.32     58.10     96.60     29 <
  -5   0  -1   3676.80   3722.40    534.40     29 o
  -6   2   1   3521.30   3450.60    544.20     29 o
  -4  -2  -3   5912.10   6737.40    722.70     29 o
   2   4   5   5278.00   3950.30    548.40     29 o
  -6   1   0   2321.40   2568.90    457.00     29 o
  -5  -1  -2    857.16    919.80    259.80     29 o
   1  -6  -6   1024.90    742.70    305.60     29 <
   1   5   6   1338.10    707.90    195.70     29 o
   0   6   7     17.03    -87.60    134.40     29 <
  -7   4   3   5723.90   5566.30    699.20     29 o
  -4  -3  -4    193.29    545.10    223.50     29 <
  -5  -2  -3     11.00    -18.20     77.10     29 <
   7  -1   1    323.95    316.50    160.70     29 <
   1  -7  -7    364.60    378.10    179.80     29 <
  -1   7   8    493.73    298.10    150.50     29 <
   7   0   2    202.18    179.60    137.40     29 <
   8  -3  -1    398.65    466.80    196.80     29 <
   8  -2   0    761.40    455.00    158.40     29 <
   3   0   1    138.04    219.40    145.30     30 <
  -4   1   0  26907.00  33137.40   1601.60     30 o
   1   3   4     60.95    280.70    215.60     30 <
  -5   2   1  13868.00  14516.50   1087.10     30 o
  -3  -2  -3  24597.00  26328.70   1409.30     30 o
  -2  -3  -4    160.41    376.00    184.90     30 <
   0   5   6    996.72    611.30    224.80     30 <
   6  -1   1    935.96   1536.20    363.00     30 o
   5   1   3   5021.10   3104.40    520.70     30 o
  -1   6   7    746.41    461.80    222.40     30 <
   6   0   2   2943.20   2920.70    467.60     30 o
   7  -3  -1   2580.60   1599.70    357.90     30 o
   4   3   5   2309.00   1341.30    317.70     30 o
   3   4   6    499.25    444.50    241.80     30 <
  -7   5   4    207.18     65.40    174.00     30 <
  -2  -5  -6   1479.70   1154.40    275.20     30 o
   2   5   7      2.10    -40.70     56.10     30 <
  -2   7   8   2429.60   1118.20    295.50     30 o
  -1  -6  -7    113.11     -5.10    112.80     30 <
   8  -5  -3   3330.30   2503.10    425.20     30 o
  -8   1  -1      2.66    249.90    160.60     30 <
  -9   2   0    792.02    562.00    203.00     30 <
   9  -2   1    131.52    -89.60     79.30     30 <
  -2  -1  -2  48323.00  54362.50   2042.20     31 o
   1   2   3 136530.00 142490.00   3309.00     31 o
  -1  -3  -4    134.08    164.10    184.70     31 <
   4   1   3    857.85   2101.30    476.90     31 o
   0  -5  -6    822.52    783.60    292.90     31 <
   3  -6  -6   4763.20   4019.50    516.60     31 o
   6  -2   0   7826.20   7819.60    784.60     31 o
   2   4   6    432.62    376.30    111.20     31 o
  -2   6   7    883.75    595.00    192.90     31 o
  -5  -1  -3   4626.00   5519.40    649.30     31 o
   1   5   7    425.01    545.30    249.40     31 <
  -6   0  -2   2402.70   2851.10    448.90     31 o
   0  -6  -7      7.59     12.50    114.90     31 <
   7  -4  -2   2271.20   1669.70    340.90     31 o
  -4  -3  -5   1780.90   1698.60    387.60     31 o
  -3   7   8    932.15    728.70    181.60     31 o
  -7   2   0   5898.00   6617.50    716.60     31 o
  -5  -2  -4     11.56      3.80     35.40     31 <
  -7   1  -1    670.15    672.70    293.10     31 <
   7   0   3    671.44    260.40    189.30     31 <
  -8   3   1    673.14    437.60    178.30     31 <
   8  -2   1    438.51    348.00    219.00     31 <
   9  -4  -1    225.92    148.80    101.00     31 <
  -9   4   2    244.62    218.30      6.50     31 o
  -3   1   0 183920.00 175227.00   3706.60     32 o
  -1  -2  -3 148480.00 133496.00   3228.10     32 o
   0   3   4    685.87    635.90    139.60     32 o
  -1   4   5  40007.00  45283.60   1864.70     32 o
   4   0   2   7992.50  10129.10    885.90     32 o
   3  -5  -5  31479.00  38770.00   1731.90     32 o
   2   3   5  14573.00  15117.80   1069.50     32 o
   1   4   6   3937.50   4465.90    590.00     32 o
  -5   0  -2   3015.20   3594.20    538.30     32 o
   0   5   7   1108.40   1324.60    336.00     32 o
  -2  -4  -6    581.51    488.90    200.00     32 <
   5   1   4    219.37    529.50    179.10     32 <
   1  -6  -7    342.43    744.20    274.80     32 <
   6   0   3     20.21     61.30    138.20     32 <
  -7   3   1   1431.60   1017.90    224.90     32 o
   4  -7  -7    274.98    940.20    331.70     32 <
  -2  -5  -7      9.19     56.90    107.30     32 <
  -1  -6  -8    454.67     62.00     72.40     32 <
  -8   4   2   1844.70   2364.20    383.70     32 o
   8  -3   0    505.41    565.90    241.80     32 <
   1   1   2 192710.00 155376.00   3370.80     33 o
   2   2   4    152.17    244.60    178.50     33 <
  -4   0  -2   3799.50   8256.90    805.50     33 o
   5  -2   0  13762.00  24874.50   1374.00     33 o
  -2  -3  -5   8902.20  14950.60   1065.00     33 o
  -1  -4  -6   4761.50   7177.40    717.10     33 o
   5   0   3   7456.30   8192.30    794.70     33 o
   3   3   6   1605.20   2256.90    415.60     33 o
   2   4   7    223.11    489.00    236.70     33 <
   2  -6  -7   1004.00   1216.50    320.80     33 o
   6  -1   2    496.06    866.80    229.80     33 o
   1   5   8    430.21    754.20    269.00     33 <
  -6   0  -3      6.26    -84.10     73.80     33 <
   0  -6  -8   1434.80   1713.60    363.10     33 o
  -8   2  -1     55.90    192.70     43.80     33 o
   8  -2   2     82.30    129.20    122.50     33 <
   0   2   3 244220.00 222102.00   4154.70     34 o
   3   0   2  44543.00  56374.60   2061.00     34 o
  -2  -2  -4    202.91    182.60    140.00     34 <
  -1  -3  -5  26745.00  27279.30   1435.10     34 o
  -5   2   0  19947.00  18417.40   1221.70     34 o
   2   3   6   1199.60   2186.00    463.70     34 o
  -1   5   7     10.07     32.60     65.80     34 <
  -5   0  -3   9016.20   9472.40    846.80     34 o
   0  -5  -7    307.12    427.50    199.90     34 <
  -3  -3  -6   2401.60   2397.30    427.80     34 o
   6  -2   1   2829.80   3909.50    544.80     34 o
  -2   6   8    617.84    715.80    149.70     34 o
   3  -7  -8    488.22    338.50    203.70     34 <
  -7   2  -1     14.57    142.80    220.00     34 <
   8  -3   1    538.24    579.40    179.10     34 o
   8  -5  -2    199.92    561.20    217.70     34 <
   2   1   3 125360.00 127370.00   3119.50     35 o
   1   2   4    565.44    932.60    296.20     35 o
  -3   0  -2  66991.00  60344.70   2130.40     35 o
   4   0   3  27122.00  32341.90   1567.30     35 o
   0  -4  -6   2734.50   2194.30    457.30     35 o
   5  -3  -1  13315.00  15167.30   1060.10     35 o
  -3  -2  -5   9173.80  10161.40    907.50     35 o
   2   4   8    501.70    535.80    188.80     35 <
  -1  -5  -8   1093.00    615.90    234.40     35 <
   1   5   9    110.82    181.00     97.60     35 <
  -6   0  -4     19.90    -14.80     65.60     35 <
   0  -6  -9      6.17     61.40    132.80     35 <
   0   6  10    687.87    405.80    212.10     35 <
  -7   3   0   3234.10   2120.80    391.60     35 o
   2  -7  -9     19.52    142.60    136.20     35 <
  -2   7  10    254.45    164.40     95.40     35 <
  -7   1  -3   1852.90   1574.10    352.70     35 o
  -8   2  -2   1360.90    777.50    271.70     35 <
   9  -5  -1    177.40    460.70    255.80     35 <
  -9   3  -1      4.56    -42.60    120.70     35 <
  -1  -2  -4   1041.40   1247.90    317.50     36 o
   4  -2   0 113640.00 128076.00   3151.20     36 o
  -3  -1  -4    112.85    135.40     95.40     36 <
  -1   4   6   3353.70   5997.40    659.60     36 o
   1   3   6   1416.70   2654.40    424.20     36 o
  -4   0  -3  15544.00  32615.60   1584.80     36 o
   3   2   6   1454.80   2015.70    409.20     36 o
  -2   5   7   1206.60   2140.00    412.60     36 o
   4   1   5      9.23     36.40    109.10     36 <
   0  -5  -8    374.80    426.70    156.90     36 <
   6  -3   0  15677.00  22393.00   1306.00     36 o
  -3   6   8   2469.80   3047.70    538.70     36 o
   4   2   7    110.62    117.20     70.40     36 <
  -2  -4  -8    394.20    373.10    100.70     36 o
   2  -6  -8    669.08    525.60      8.80     36 o
   5   1   6    315.50    367.40    157.80     36 <
   6   0   5      3.56     59.70     98.70     36 <
   7  -3   1    905.68   1296.00    337.70     36 o
  -7   2  -2   1223.70   2163.90    404.00     36 o
  -8   3  -1    318.07    464.60    162.30     36 <
  -9   4   0    219.35    295.50    201.00     36 <
   9  -4   1    328.03    420.70    166.20     36 <
   3  -1   1  53096.00  87288.30   2583.00     37 o
  -4   2   0 169410.00 131721.00   3225.90     37 o
   4  -1   2   4547.50   7473.80    780.50     37 o
   1  -4  -6   4606.70   5578.30    648.60     37 o
  -1  -3  -6   3998.30   4403.50    570.20     37 o
  -3  -2  -6    629.65    502.80    223.60     37 <
   5  -1   3    372.25    973.90    279.30     37 o
  -4  -1  -5     40.02     82.10    173.90     37 <
   6  -2   2   2359.40   2732.70    454.20     37 o
   6  -1   4     31.15     78.00    110.10     37 <
  -5  -1  -6    318.27    180.60     87.90     37 <
  -1   6  10    302.45    176.60     82.00     37 <
   1   5  10    177.18    129.10    138.00     37 <
  -6   0  -5      2.40     40.10    130.50     37 <
   0  -6 -10    210.87    136.50     67.20     37 <
   0   6  11      3.83    -12.80     69.80     37 <
   3  -7  -9    252.94    313.30    220.40     37 <
   7  -2   3      8.80     64.10    152.00     37 <
   2  -7 -10    342.67    277.60    122.00     37 <
  -7   1  -4     20.50     20.60     99.40     37 <
   7  -1   5   1139.60   1073.00    288.20     37 o
  -8   5   2    234.14    205.10    161.50     37 <
  -8   2  -3   2100.50   1315.40    342.70     37 o
   8  -2   4      4.43    -40.50    117.10     37 <
   2   0   2  39016.00  41651.30   1756.30     38 o
   3   0   3    786.32   1654.00    387.20     38 o
  -4   1  -2   5441.20   6292.20    712.80     38 o
   3   1   5  26461.00  24304.70   1365.70     38 o
   3  -5  -6   3770.70   2979.80    459.80     38 o
   3   2   7   1444.80   1784.30    385.40     38 o
   2  -5  -7   4805.00   4301.50    553.00     38 o
   2   3   8    719.89    934.10    219.60     38 o
  -5   1  -3    275.25   1219.40    306.20     38 o
   4   1   6   2992.10   3363.00    508.90     38 o
   1  -5  -8   7940.00   6112.20    682.90     38 o
  -1  -4  -8   5687.20   4307.10    572.10     38 o
  -3  -3  -8   1807.30   1644.50    384.90     38 o
  -6   2  -2   3617.40   3445.90    495.10     38 o
   4   2   8    341.10    483.70    104.00     38 o
  -2  -4  -9    389.13    534.30    214.80     38 <
  -7   3  -1    773.50    596.90    274.90     38 <
   7  -5  -2   3257.30   3664.00    569.10     38 o
  -7   2  -3    135.56    976.40    321.70     38 o
  -8   4   0   2306.20   2879.80    422.60     38 o
  -8   3  -2     54.10     34.20     84.80     38 <
  -9   4  -1    235.09    619.40    251.50     38 <
   9  -4   2    158.71    -11.00    111.30     38 <
   0   3   6  32069.00  30132.70   1502.00     39 o
  -2  -2  -6  11468.00  11239.20    912.80     39 o
  -3  -1  -5  23848.00  24780.10   1376.60     39 o
  -1   4   7   1310.60   4970.70    635.50     39 o
   0   4   8   1912.40   1857.10    383.80     39 o
  -3  -2  -7   1437.30   1404.10    326.50     39 o
  -4  -1  -6   3153.80   3742.30    542.80     39 o
  -1   5   9     31.73     82.10     54.50     39 <
   3  -6  -8   4034.10   4510.00    597.90     39 o
   6  -4  -1   3705.80   4025.10    558.70     39 o
   6  -2   3   6605.70   6183.90    701.50     39 o
   4  -6  -7   1660.80   1807.30    448.70     39 o
   2  -6  -9    394.99    226.00     42.90     39 o
  -2   6  10    161.05    192.60    156.60     39 <
   6  -1   5   3088.60   3016.30    509.40     39 o
   1  -6 -10    278.88     81.60    150.10     39 <
  -6   0  -6   1240.90   1040.80    263.10     39 o
   0  -6 -11      3.07     81.70    144.80     39 <
   7  -2   4     16.25     78.30    107.50     39 <
   0  -3  -6  30639.00  29325.00   1465.60     40 o
   4  -1   3  49603.00  46792.40   1911.20     40 o
   3   1   6   4358.00   4035.50    547.30     40 o
   4   0   5  13185.00  16518.60   1146.80     40 o
   0  -4  -8   1749.70   1664.00    389.50     40 o
   5  -3   0  32368.00  31742.30   1566.80     40 o
   5  -2   2   7871.30   8889.90    832.10     40 o
  -3   5   7   2431.90   3395.20    483.70     40 o
   3   2   8   1089.10   1265.50    332.40     40 o
   2   3   9    416.91    452.20    223.60     40 <
  -1  -4  -9     26.13    114.90     68.40     40 <
   1   4  10   1118.40    965.80    282.10     40 o
   0  -5 -10    297.64    258.50    168.40     40 <
   0   5  11    544.46    856.10    254.30     40 o
  -4   6   8   2122.70   1190.90    316.40     40 o
  -7   3  -2   1158.30   1067.70    308.70     40 o
  -7   2  -4     16.26    120.30     48.70     40 <
  -8   3  -3    856.90   1010.10    303.80     40 o
   8  -3   4      9.68     68.00    105.50     40 <
  -9   5   0    543.68    -37.40    181.80     40 <
   9  -5   1     92.20    134.60    135.20     40 <
  -9   4  -2    250.83    -72.10    204.80     40 <
   2   1   5  54831.00  56575.80   2116.10     41 o
   3   0   4    485.50    471.80    183.80     41 <
  -4   1  -3  45176.00  49929.90   1948.00     41 o
  -3  -1  -6   3966.20   4510.20    609.70     41 o
  -4   0  -5  16378.00  17092.30   1155.80     41 o
   0   4   9   1178.00   1070.40    298.30     41 o
  -5   2  -2   8557.40   8446.90    817.90     41 o
   2  -5  -8   2181.70   2133.10    362.10     41 o
  -3  -2  -8    809.89   1150.30    289.30     41 o
  -4  -1  -7     24.13     23.30    109.50     41 <
   4   1   8   6574.90   4577.90    573.10     41 o
  -1   5  10    694.01    786.00    267.90     41 <
   5   0   7    200.99    392.10    212.70     41 <
   6  -2   4     88.44     -6.40     36.30     41 <
   2  -6 -10    111.95    113.30    150.40     41 <
  -2   6  11    590.24    374.70    202.40     41 <
   6  -1   6    944.62    609.80    238.30     41 <
   1  -6 -11    472.56    326.50    177.50     41 <
   7  -4   1   1497.20   1010.70    294.40     41 o
   7  -3   3   3403.60   2454.80    442.90     41 o
  -7   5   2   5541.30   3562.00    532.90     41 o
   9  -4   4     65.72    150.90    128.60     41 <
   2   0   3 208340.00 167652.00   3691.60     42 o
  -3   1  -2  42739.00  52750.60   1989.40     42 o
  -2  -1  -5  45415.00  61172.20   2164.00     42 o
  -1  -2  -6   4671.20   7287.40    752.40     42 o
   3   1   7   1608.30   1894.50    369.20     42 o
  -1   4   8   4067.00   4240.30    568.80     42 o
  -1  -3  -8   2913.40   3426.20    489.00     42 o
   4   0   6   1281.30   1403.90    356.50     42 o
   0  -4  -9    865.63    855.20    269.30     42 o
  -2   5   9    777.15    725.90    237.00     42 o
  -5   0  -7    176.74    901.60    218.00     42 o
   0  -5 -11    786.12    583.50    203.40     42 <
   6  -3   2   9491.00   9550.70    867.00     42 o
  -3   6  10    643.99    828.00    205.50     42 o
  -6   1  -6    555.54    650.60    211.60     42 o
   6  -1   7    248.76    327.50    195.40     42 <
  -7   2  -5     36.61    153.10    127.90     42 <
   7  -2   6   1128.30    794.50    249.40     42 o
  -8   4  -2   1235.80    873.10    244.20     42 o
  -8   3  -4     32.07    118.30    149.70     42 <
  -9   5  -1    149.52    292.70    170.70     42 <
   9  -5   2     64.46     83.80    128.50     42 <
  -9   4  -3    303.06    317.50    122.70     42 <
  -1  -1  -4    171.11    210.90    102.10     43 <
   0   2   5 124580.00 126658.00   3083.10     43 o
  -1   3   6   8501.80   9954.80    871.20     43 o
   3   0   5    682.40   1454.10    365.90     43 o
   0  -3  -7    313.78    576.40    236.40     43 <
   4  -1   4    206.69    238.10    188.70     43 <
  -3  -1  -7   2162.30   2259.70    431.80     43 o
   1  -4  -8   3827.50   3408.30    510.10     43 o
  -4   0  -6   1441.50   1489.30    380.00     43 o
  -2  -3 -10    178.37    115.10     36.30     43 o
   3   2  10    156.73    256.20    164.60     43 <
   1  -5 -10    869.32    822.80    241.30     43 o
  -6   3  -2  14747.00  12953.00   1000.40     43 o
   6  -4   0   9877.10   8865.00    864.70     43 o
   6  -2   5   5466.20   5400.30    659.60     43 o
   2  -6 -11    580.28    727.30    268.50     43 <
  -7   4  -1    918.62   1141.80    231.40     43 o
  -8   5   0   1136.60    833.50    243.20     43 o
   8  -5   1    533.94    522.40    228.70     43 <
   0  -2  -5 132750.00 130243.00   3130.90     44 o
  -2  -1  -6   4570.90   5823.60    652.60     44 o
  -3   0  -5    305.67    904.00    343.60     44 <
   0   3   8  21420.00  22151.90   1293.70     44 o
   3   1   8   2376.10   2651.00    447.50     44 o
  -1   4   9   1557.50   1240.70    265.80     44 o
  -1  -3  -9    701.32    645.30    228.80     44 <
   1   3  10    414.07    439.80    129.70     44 o
   0  -4 -10    328.63    244.10    106.00     44 <
   0   4  11   1012.60    873.90    233.30     44 o
   2  -5  -9    547.51    537.30    252.40     44 <
  -2   5  10    149.37    168.90     58.30     44 <
  -3  -2 -10    135.90    312.50    184.40     44 <
  -4  -1  -9      5.89     14.70     98.90     44 <
  -1   5  12     34.06    -75.00    147.40     44 <
  -6   2  -5   4122.40   4067.40    564.60     44 o
  -7   3  -4     31.72     17.40    119.30     44 <
   7  -3   5   1527.20   1248.60    340.00     44 o
   8  -4   4     10.37     41.80     80.10     44 <
  -9   5  -2    117.71    212.00    192.10     44 <
   3  -1   3  95619.00  94772.60   2728.50     45 o
   3   0   6  21247.00  21150.50   1262.50     45 o
   0  -3  -8  18949.00  19895.50   1240.30     45 o
  -4   2  -2  67508.00  60475.80   2155.40     45 o
   4  -1   5  30875.00  42590.10   1798.20     45 o
  -3  -1  -8   2410.00   2734.50    456.70     45 o
   4   0   8   1214.70    823.90    245.00     45 o
  -5   3  -1   7578.40   8441.30    837.60     45 o
   5  -1   7    209.76    478.30    195.60     45 <
  -6   4   0  10063.00   8078.10    776.30     45 o
   2  -6 -12      0.60     95.90    181.10     45 <
   7  -5   0   9639.20   7738.20    745.60     45 o
  -7   5   1    978.43    655.10    256.50     45 <
   8  -5   2     61.65     27.60     55.70     45 <
   9  -5   4      4.67    -45.80     86.80     45 <
  -2   0  -4   4323.10   4948.50    653.80     46 o
   0   2   6  19716.00  17618.30   1216.60     46 o
  -2  -1  -7   2781.30   2684.50    449.50     46 o
  -1   3   7   3717.10   4729.60    619.50     46 o
  -3   0  -6  23074.00  21017.70   1275.80     46 o
  -4   1  -5  12432.00  18857.70   1222.30     46 o
  -1   4  10    803.29    339.00    196.90     46 <
  -4   0  -8   1474.60    825.00    289.10     46 <
   0  -4 -11   1017.30   1520.30    351.10     46 o
   3  -5  -8   1504.90   1681.20    332.00     46 o
   2  -5 -10    259.43    184.00    175.50     46 <
  -2   5  11    406.97    521.30    194.80     46 <
  -5   1  -7    178.08    288.70    138.80     46 <
   6  -3   4    554.23    362.40    100.30     46 o
   6  -4   1   3388.20   2730.40    477.50     46 o
  -6   2  -6    551.42    245.70    145.20     46 <
   6  -2   7    277.63    514.70    186.00     46 <
  -7   3  -5   3071.80   1779.70    405.40     46 o
   9  -5   5    400.59    323.80    200.10     46 <
   0  -2  -6  17633.00  18784.70   1234.30     47 o
   2   1   8   3714.10   4639.30    581.60     47 o
   1   2   9   2168.70   2561.90    457.30     47 o
   3   0   7     95.32   1077.10    292.60     47 o
   0  -3  -9     27.95     29.10     62.10     47 <
   0   3  10   2197.80   2179.40    414.50     47 o
  -1  -3 -11    656.55    598.60    174.00     47 o
  -1   4  11   2264.60   1750.10    339.50     47 o
   0  -4 -12      3.50     72.90    156.00     47 <
  -2   5  12     18.64    522.80    220.10     47 <
   5  -1   9      5.76     30.10    114.40     47 <
  -6   2  -7    815.51    404.90    141.90     47 <
   6  -2   8    569.86    313.90    190.20     47 <
   4  -6  -9    292.40    361.60    204.50     47 <
  -7   4  -3   3395.00   2881.00    445.30     47 o
   7  -4   4     21.55     93.10    122.30     47 <
  -7   3  -6    295.99    224.50    128.40     47 <
   7  -3   7    161.02    383.90    203.80     47 <
   8  -5   3   1346.40    916.20    325.60     47 <
   8  -6   0   1313.70    905.10    300.90     47 o
  -9   5  -4      4.93     10.60     35.00     47 <
   1   1   6  49279.00  44480.90   1855.40     48 o
   2   0   5  91377.00  85074.70   2547.60     48 o
   0   2   7   6087.30   8940.00    841.70     48 o
  -3   1  -4    784.88    797.10    294.20     48 <
  -1   3   8   4548.70   6027.60    679.70     48 o
  -2  -1  -8   3177.70   4463.80    585.70     48 o
  -3   0  -7    350.94    202.30    144.70     48 <
   3   0   8  15793.00  16065.60   1105.90     48 o
   2  -4  -8  15792.00  18831.80   1233.80     48 o
   4  -1   7   1676.30   2418.60    447.40     48 o
  -1  -3 -12      3.45     20.30     62.20     48 <
  -5   3  -2   7562.80   7866.40    794.80     48 o
   5  -2   6   1318.60   1552.60    371.40     48 o
  -3   5  10    361.08    602.00    254.00     48 <
   2  -5 -11   1698.50   1512.70    347.60     48 o
   6  -4   2   3065.20   2831.60    499.50     48 o
  -7   5   0   7409.10   7337.40    735.20     48 o
   8  -5   4    194.61    189.90     52.40     48 o
   9  -6   3     36.84    247.60    127.20     48 <
  -1  -1  -6  45614.00  42074.80   1797.50     49 o
   0  -2  -7   6459.20   8982.40    838.20     49 o
  -3   0  -8  12387.00  13974.60   1071.80     49 o
   4  -2   4    204.74    129.90    233.40     49 <
  -4   1  -7   1963.70   2209.90    423.60     49 o
   1  -4 -11    958.12   1213.30    292.10     49 o
  -3  -1 -11    678.57    477.80    238.80     49 <
  -5   2  -6    880.73   1013.70    272.50     49 o
   5  -2   7    635.33    761.60    255.50     49 <
   6  -3   6   1893.60   1284.00    333.20     49 o
  -7   4  -4     76.85    418.40    224.40     49 <
  -8   5  -3   1359.00    672.40    238.60     49 <
   8  -6   1    577.77    640.80    201.40     49 o
  -9   6  -2    362.14     68.80    159.00     49 <
   9  -6   4     25.32    252.20    172.20     49 <
   0   1   4   7152.90   7557.30    765.60     50 o
   0   2   8   7105.70   8800.20    827.40     50 o
  -3   1  -5  65735.00  56659.30   2118.80     50 o
  -1   3   9   2294.50   2818.10    460.80     50 o
  -1  -2 -10    623.38   1398.30    293.00     50 o
   0  -3 -11     17.42     98.30     57.90     50 <
  -4   2  -4    377.46    366.60    309.70     50 <
  -2   4  10   2084.90   3634.30    558.90     50 o
  -5   3  -3  12337.00  11546.80    980.20     50 o
  -5   2  -7    567.31    759.30    289.90     50 <
   5  -2   8    507.37    934.60    266.90     50 o
  -3   5  11    424.74   1886.70    390.40     50 o
  -4   5   8   6773.60   8029.90    850.00     50 o
  -6   4  -2   2064.60   1819.30    475.70     50 o
   6  -4   3   6858.90   8345.20    806.50     50 o
   7  -4   6     90.79    344.50    138.30     50 <
  -7   5  -1    193.81    108.00    170.10     50 <
  -8   6   0   1010.60    602.80    204.20     50 <
  -9   6  -3     39.17    211.80    122.70     50 <
   9  -6   5      6.32      8.80     74.40     50 <
   1   1   8  29363.00  25059.00   1415.30     51 o
   2   0   7   5609.20   6744.10    746.00     51 o
   0  -2  -8   9347.90   8200.10    813.40     51 o
   0   2   9   2128.30   2932.20    474.10     51 o
   3  -1   6   4472.90   5160.00    631.40     51 o
  -1   3  10   1253.10   1166.30    322.60     51 o
  -2  -1 -10    534.51    802.60    230.90     51 o
   0  -3 -12     20.30     78.20    132.30     51 <
   4  -3   1  24208.00  26102.80   1418.40     51 o
   5  -2   9    217.73    476.40    242.00     51 <
  -3   5  12      5.22    -34.90    165.80     51 <
   2  -5 -13    323.72    403.60    236.20     51 <
   6  -3   8   1208.00   1861.70    373.50     51 o
  -7   4  -6    329.90    328.90    180.50     51 <
   7  -4   7    177.46    165.60     42.10     51 o
   7  -5   3      9.18     54.80     55.90     51 <
  -1  -1  -8  30117.00  27788.70   1494.10     52 o
  -2   0  -7   5344.30   7044.10    759.00     52 o
   3  -2   2  55654.00  55795.30   2081.80     52 o
  -3   1  -6   4132.60   4831.70    631.20     52 o
   2  -3  -6  10073.00  10745.20    912.20     52 o
   3  -1   7   2839.90   3476.10    510.50     52 o
  -2  -1 -11   2214.80   1748.70    386.90     52 o
  -1  -2 -12     12.83     11.40    104.10     52 <
   4  -2   6   9107.40   9904.80    888.40     52 o
   2  -4 -10   1884.30   2444.00    437.10     52 o
   5  -3   5  12662.00  12059.20    980.30     52 o
   6  -5   0   3971.00   2490.20    467.30     52 o
  -7   4  -7    277.00    382.60    259.90     52 <
   7  -5   4     16.01    178.90    207.40     52 <
   8  -6   3   1167.50    868.20    289.70     52 <
  -1   0  -4   5859.00   7570.00    783.30     53 o
   0   1   5 142150.00 126505.00   3131.70     53 o
  -2   0  -8   6240.70   8068.70    790.40     53 o
  -3   1  -7   1982.00   3456.20    539.90     53 o
   3  -1   8   2439.00   3730.00    548.10     53 o
   1  -3 -10    304.19    443.80    207.20     53 <
  -2  -1 -12      4.03    -88.50    175.80     53 <
  -1   3  12      8.59      5.50     94.70     53 <
  -1  -2 -13    367.56    348.00    212.10     53 <
   0  -3 -14    266.86    426.60    233.90     53 <
  -4   2  -6   6342.90   9973.10    888.50     53 o
   3  -4  -7   2849.20   4073.60    573.60     53 o
  -5   3  -5   8417.60   9068.20    874.90     53 o
   5  -3   6    748.56    507.90    220.60     53 <
   5  -4   1     21.63    -84.90    160.60     53 <
  -6   4  -4    885.96    507.40    222.60     53 <
  -7   5  -3     54.62    471.70    142.10     53 o
   7  -5   5      6.17     60.80    130.50     53 <
  -7   6   2    987.63    192.00    252.50     53 <
  -8   6  -2    348.85    372.00    211.70     53 <
   8  -6   4      4.36    -58.30    120.80     53 <
   1   0   5 107760.00  94342.10   2777.40     54 o
   2  -1   4    254.73    225.70    366.70     54 <
   1  -2  -6  40242.00  42878.60   1829.90     54 o
  -2   0  -9    765.66   1620.70    360.80     54 o
   2   0  10    306.35    538.30    271.30     54 <
   0   2  12     38.55     62.60    141.00     54 <
   3  -2   3  64084.00  69730.90   2382.90     54 o
   2  -3  -7   2518.00   3427.10    516.00     54 o
  -3   1  -8   1880.60   3477.00    533.60     54 o
  -2   3   8   4428.10   4478.20    616.00     54 o
   3  -1   9    589.51   1507.60    355.70     54 o
   1  -3 -11    923.20   1610.80    398.90     54 o
  -1   3  13    464.45    500.90    204.00     54 <
   2  -4 -12    123.38     61.40    178.80     54 <
  -2   4  14    209.93    344.20    202.20     54 <
  -3   4   9    496.33    418.30     89.90     54 o
  -5   3  -6    833.65    441.40    129.60     54 o
  -4   5  10   1206.50    708.60    206.40     54 o
  -6   4  -5   3157.60   3589.90    553.50     54 o
   6  -4   7    153.45    319.00    194.70     54 <
   6  -5   1   1816.90   2146.50    394.50     54 o
  -7   5  -4     46.93     77.60     63.70     54 <
   7  -5   6    571.77    581.40    224.40     54 <
  -8   6  -3    710.20    840.10    297.60     54 <
   8  -6   5    422.39    289.70    165.50     54 <
;


data_Jana2020_IAM_exti
#=======================================================================

# start Validation Reply Form
_vrf_GOODF01_Jana2020_IAM_exti
;
PROBLEM: The least squares goodness of fit parameter lies
RESPONSE: GOF values outside of  0.40-6.00 range comes from 
          the fact that this is an electron diffraction study, 
          with dynamic effects accounted for only with 
          very limited approximation - using extinction
          and no shelx type weighting scheme is applied
;
# end Validation Reply Form


_audit_creation_method                   'Jana2020 1.3.36'


# 1. PROCESSING SUMMARY (IUCr Office Use Only)

_journal_date_recd_electronic      2024-02-15
_journal_date_to_coeditor                ?
_journal_date_from_coeditor              ?
_journal_date_accepted     ?
_journal_date_printers_first             ?
_journal_date_printers_final             ?
_journal_date_proofs_out                 ?
_journal_date_proofs_in                  ?
_journal_coeditor_name                   ?
_journal_coeditor_code      VQ5006
_journal_coeditor_notes
?
_journal_techeditor_code      ?
_iucr_compatibility_tag          ACTA95
_journal_paper_category      RL
_journal_techeditor_notes
?
_journal_coden_ASTM                      ?
_journal_name_full                       'Acta Crystallographica Section C'
_journal_year                            ?
_journal_volume                          ?
_journal_issue                           ?
_journal_page_first                      ?
_journal_page_last                       ?
_journal_suppl_publ_number               ?
_journal_suppl_publ_pages                ?

#=======================================================================

# 2. SUBMISSION DETAILS

_publ_contact_author_name                ?
_publ_contact_author_address
?
_publ_contact_author_email               ?
_publ_contact_author_fax                 ?
_publ_contact_author_phone               ?

_publ_requested_journal                  'Acta Crystallographica Section C'
_publ_requested_category                 ?

_publ_contact_letter
?

#=======================================================================

# 3. TITLE AND AUTHOR LIST

_publ_section_title
?
_publ_section_title_footnote
?
loop_
 _publ_author_name
 _publ_author_footnote
 _publ_author_address
; ?      # name
;
; ?      # footnote
;
; ?      # address
;

#=======================================================================

# 4. TEXT

_publ_section_synopsis
?
_publ_section_abstract
?
_publ_section_comment
?
_publ_section_introduction
?
_publ_section_experimental
?
_publ_section_exptl_prep
?
_publ_section_exptl_refinement
?
_publ_section_exptl_solution
?
_publ_section_discussion
?
_publ_section_acknowledgements
?
_publ_section_references
;
;
_publ_section_figure_captions
?
_publ_section_table_legends
?


# 5. CHEMICAL DATA

_chemical_name_systematic
?
_chemical_name_common                    ?
_chemical_formula_moiety                 ?
_chemical_formula_structural             ?
_chemical_formula_analytical             ?
_chemical_formula_iupac                  ?
_chemical_formula_sum                    'H1.999998 O1.000002'
_chemical_formula_weight                 18
_chemical_melting_point                  ?
_chemical_compound_source                ?
_chemical_absolute_configuration         .

#=======================================================================

# 6. CRYSTAL DATA

_symmetry_cell_setting                   hexagonal
_symmetry_space_group_name_H-M           'P 63/m m c'
_symmetry_space_group_name_Hall          '-P 6c;-2c'
_symmetry_Int_Tables_number              194

loop_
 _space_group_symop_id
 _space_group_symop_operation_xyz
 1   x,y,z
 2   -y,x-y,z
 3   -x+y,-x,z
 4   -x,-y,z+1/2
 5   y,-x+y,z+1/2
 6   x-y,x,z+1/2
 7   y,x,-z
 8   x-y,-y,-z
 9   -x,-x+y,-z
 10  -y,-x,-z+1/2
 11  -x+y,y,-z+1/2
 12  x,x-y,-z+1/2
 13  -x,-y,-z
 14  y,-x+y,-z
 15  x-y,x,-z
 16  x,y,-z+1/2
 17  -y,x-y,-z+1/2
 18  -x+y,-x,-z+1/2
 19  -y,-x,z
 20  -x+y,y,z
 21  x,x-y,z
 22  y,x,z+1/2
 23  x-y,-y,z+1/2
 24  -x,-x+y,z+1/2

_cell_length_a                           4.3815(13)
_cell_length_b                           4.3815(13)
_cell_length_c                           7.183(4)
_cell_angle_alpha                        90
_cell_angle_beta                         90
_cell_angle_gamma                        120
_cell_volume                             119.42(8)

loop_
 _twin_individual_id
 _twin_individual_mass_fraction_refined
 _twin_individual_twin_matrix_11
 _twin_individual_twin_matrix_12
 _twin_individual_twin_matrix_13
 _twin_individual_twin_matrix_21
 _twin_individual_twin_matrix_22
 _twin_individual_twin_matrix_23
 _twin_individual_twin_matrix_31
 _twin_individual_twin_matrix_32
 _twin_individual_twin_matrix_33
 ? ? ? ? ? ? ? ? ? ? ?

_cell_formula_units_Z                    4


_cell_measurement_theta_min              0.19
_cell_measurement_theta_max              1.69
_cell_measurement_temperature            81.15
_cell_measurement_reflns_used   1533
_cell_special_details
?

_exptl_crystal_density_diffrn            1.002
_exptl_crystal_density_meas              ?
_exptl_crystal_density_method            ?
_exptl_crystal_F_000                     40


_exptl_absorpt_coefficient_mu            0
_exptl_crystal_description               plate
_exptl_crystal_size_max                  ?
_exptl_crystal_size_mid                  ?
_exptl_crystal_size_min                  ?
_exptl_crystal_size_rad                  ?
_exptl_crystal_colour                    ?
_exptl_absorpt_correction_type           none
_exptl_absorpt_process_details           ?
_exptl_absorpt_correction_T_min          ?
_exptl_absorpt_correction_T_max          ?
loop_
 _exptl_crystal_face_index_h
 _exptl_crystal_face_index_k
 _exptl_crystal_face_index_l
 _exptl_crystal_face_perp_dist
 ? ? ? ?

#=======================================================================

# 7. EXPERIMENTAL DATA

_exptl_special_details                   ?

_diffrn_ambient_temperature              81.15
_diffrn_source                           'transmission electron microscope'
_diffrn_source_power                     ?
_diffrn_source_voltage                   ?
_diffrn_source_current                   ?
_diffrn_radiation_type                   electron
_diffrn_radiation_source                 ?
_diffrn_radiation_wavelength             0.0251
_diffrn_radiation_monochromator          'transmission electron microscope'
_diffrn_measurement_device               ?
_diffrn_measurement_device_type  
        'esperanto-CrysAlisPro-abstract goniometer imported esperanto images'
_diffrn_detector                         'CCD plate'
_diffrn_detector_area_resol_mean         ?
_diffrn_measurement_method               ?
_diffrn_measurement_specimen_support     ?

_diffrn_reflns_number                    2005
_diffrn_reflns_theta_min                 0.19
_diffrn_reflns_theta_max                 1.6
_diffrn_reflns_theta_full                1.51
_diffrn_measured_fraction_theta_max      0.9
_diffrn_measured_fraction_theta_full     0.93
_diffrn_reflns_av_R_equivalents          0.0724
_diffrn_reflns_av_unetI/netI             0.0248
_diffrn_reflns_limit_h_min               -9
_diffrn_reflns_limit_h_max               9
_diffrn_reflns_limit_k_min               -9
_diffrn_reflns_limit_k_max               9
_diffrn_reflns_limit_l_min               -14
_diffrn_reflns_limit_l_max               14
_diffrn_reflns_reduction_process         ?

_diffrn_standards_number                 ?
_diffrn_standards_interval_count         ?
_diffrn_standards_interval_time          ?
_diffrn_standards_decay_%                ?
loop_
_diffrn_standard_refln_index_h
_diffrn_standard_refln_index_k
_diffrn_standard_refln_index_l
  ? ? ?

_diffrn_radiation_probe                  electron

#=======================================================================

# 8. REFINEMENT DATA

_refine_special_details
?

_reflns_number_total                     265
_reflns_number_gt                        199
_reflns_threshold_expression             'I>3\s(I)'

_refine_ls_structure_factor_coef         F
_refine_ls_R_factor_gt                   0.1434
_refine_ls_wR_factor_gt                  0.1629
_refine_ls_R_factor_all                  0.1657
_refine_ls_wR_factor_ref                 0.1656
_refine_ls_goodness_of_fit_ref           6.4507
_refine_ls_goodness_of_fit_gt            7.3676
_refine_ls_restrained_S_gt               ?
_refine_ls_restrained_S_all              ?
_refine_ls_number_reflns                 265
_refine_ls_number_parameters             10
_refine_ls_number_restraints             0
_refine_ls_number_constraints            1
_refine_ls_weighting_scheme              sigma
_refine_ls_weighting_details             'w=1/(\s^2^(F)+0.0001F^2^)'
_refine_ls_hydrogen_treatment            refall
_refine_ls_shift/su_max                  0.0034
_refine_ls_shift/su_mean                 0.0011
_refine_diff_density_max                 0.19
_refine_diff_density_min                 -0.38
_refine_ls_extinction_method             'SHELXL-2017/1 (Sheldrick, 2015)'
_refine_ls_extinction_coef               430(70)
_refine_ls_extinction_expression    
          'Fc^*^=kFc[1+0.001xFc^2^\l^3^/sin(2\q)]^-1/4^'
_refine_ls_abs_structure_details         ?
_refine_ls_abs_structure_Flack           ?
_refine_ls_abs_structure_Rogers          ?

loop_
 _atom_type_symbol
 _atom_type_scat_source
 H   International_Tables_Vol_C
 O   International_Tables_Vol_C

_computing_data_collection               ?
_computing_cell_refinement               ?
_computing_data_reduction                ?
_computing_structure_solution            ?
_computing_structure_refinement          ?
_computing_molecular_graphics            ?
_computing_publication_material          ?

loop_
 _restr_distance_atom_site_label_1
 _restr_distance_site_symmetry_1
 _restr_distance_atom_site_label_2
 _restr_distance_site_symmetry_2
 _restr_distance_target
 _restr_distance_target_weight_param
 ? ? ? ? ? ?

loop_
 _restr_angle_atom_site_label_1
 _restr_angle_site_symmetry_1
 _restr_angle_atom_site_label_2
 _restr_angle_site_symmetry_2
 _restr_angle_atom_site_label_3
 _restr_angle_site_symmetry_3
 _restr_angle_target
 _restr_angle_target_weight_param
 ? ? ? ? ? ? ? ?

loop_
 _restr_torsion_atom_site_label_1
 _restr_torsion_site_symmetry_1
 _restr_torsion_atom_site_label_2
 _restr_torsion_site_symmetry_2
 _restr_torsion_atom_site_label_3
 _restr_torsion_site_symmetry_3
 _restr_torsion_atom_site_label_4
 _restr_torsion_site_symmetry_4
 _restr_torsion_angle_target
 _restr_torsion_weight_param
 ? ? ? ? ? ? ? ? ? ?

loop_
 _restr_equal_distance_atom_site_label_1
 _restr_equal_distance_site_symmetry_1
 _restr_equal_distance_atom_site_label_2
 _restr_equal_distance_site_symmetry_2
 _restr_equal_distance_class_class_id
 _restr_equal_distance_class_target_weight_param
 ? ? ? ? ? ?

loop_
 _restr_equal_angle_atom_site_label_1
 _restr_equal_angle_site_symmetry_1
 _restr_equal_angle_atom_site_label_2
 _restr_equal_angle_site_symmetry_2
 _restr_equal_angle_atom_site_label_3
 _restr_equal_angle_site_symmetry_3
 _restr_equal_angle_class_class_id
 _restr_equal_angle_class_target_weight_param
 ? ? ? ? ? ? ? ?

loop_
 _restr_equal_torsion_atom_site_label_1
 _restr_equal_torsion_site_symmetry_1
 _restr_equal_torsion_atom_site_label_2
 _restr_equal_torsion_site_symmetry_2
 _restr_equal_torsion_atom_site_label_3
 _restr_equal_torsion_site_symmetry_3
 _restr_equal_torsion_atom_site_label_4
 _restr_equal_torsion_site_symmetry_4
 _restr_equal_torsion_class_class_id
 _restr_equal_torsion_class_target_weight_param
 ? ? ? ? ? ? ? ? ? ?


#=======================================================================

# 9. ATOMIC COORDINATES AND DISPLACEMENT PARAMETERS

loop_
 _atom_site_label
 _atom_site_type_symbol
 _atom_site_fract_x
 _atom_site_fract_y
 _atom_site_fract_z
 _atom_site_adp_type
 _atom_site_U_iso_or_equiv
 _atom_site_site_symmetry_multiplicity
 _atom_site_occupancy
 _atom_site_calc_flag
 _atom_site_refinement_flags
 _atom_site_disorder_assembly
 _atom_site_disorder_group
  O1 O 0.333333 0.666667 0.5618(4) Uani 0.0206(19) 4 1 d . . .
  H1 H 0.443(3) 0.557(3) 0.521(4) Uiso 0.023(4) 12 0.5 d . . .
  H2 H 0.333333 0.666667 0.706(7) Uiso 0.027(9) 4 0.5 d . . .

loop_
 _atom_site_aniso_label
 _atom_site_aniso_type_symbol
 _atom_site_aniso_U_11
 _atom_site_aniso_U_22
 _atom_site_aniso_U_33
 _atom_site_aniso_U_12
 _atom_site_aniso_U_13
 _atom_site_aniso_U_23
 O1 O 0.033(4) 0.006514 0.0134(15) 0.003257 0 0

loop_
 _jana_atom_site_ADP_C_label
 _jana_atom_site_ADP_C_type_symbol
 _jana_atom_site_ADP_C_111
 _jana_atom_site_ADP_C_112
 _jana_atom_site_ADP_C_113
 _jana_atom_site_ADP_C_122
 _jana_atom_site_ADP_C_123
 _jana_atom_site_ADP_C_133
 _jana_atom_site_ADP_C_222
 _jana_atom_site_ADP_C_223
 _jana_atom_site_ADP_C_233
 _jana_atom_site_ADP_C_333
 ? ? ? ? ? ? ? ? ? ? ? ?

loop_
 _jana_atom_site_ADP_D_label
 _jana_atom_site_ADP_D_type_symbol
 _jana_atom_site_ADP_D_1111
 _jana_atom_site_ADP_D_1112
 _jana_atom_site_ADP_D_1113
 _jana_atom_site_ADP_D_1122
 _jana_atom_site_ADP_D_1123
 _jana_atom_site_ADP_D_1133
 _jana_atom_site_ADP_D_1222
 _jana_atom_site_ADP_D_1223
 _jana_atom_site_ADP_D_1233
 _jana_atom_site_ADP_D_1333
 _jana_atom_site_ADP_D_2222
 _jana_atom_site_ADP_D_2223
 _jana_atom_site_ADP_D_2233
 _jana_atom_site_ADP_D_2333
 _jana_atom_site_ADP_D_3333
 ? ? ? ? ? ? ? ? ? ? ? ? ? ? ? ? ?

loop_
 _jana_atom_site_ADP_E_label
 _jana_atom_site_ADP_E_type_symbol
 _jana_atom_site_ADP_E_11111
 _jana_atom_site_ADP_E_11112
 _jana_atom_site_ADP_E_11113
 _jana_atom_site_ADP_E_11122
 _jana_atom_site_ADP_E_11123
 _jana_atom_site_ADP_E_11133
 _jana_atom_site_ADP_E_11222
 _jana_atom_site_ADP_E_11223
 _jana_atom_site_ADP_E_11233
 _jana_atom_site_ADP_E_11333
 _jana_atom_site_ADP_E_12222
 _jana_atom_site_ADP_E_12223
 _jana_atom_site_ADP_E_12233
 _jana_atom_site_ADP_E_12333
 _jana_atom_site_ADP_E_13333
 _jana_atom_site_ADP_E_22222
 _jana_atom_site_ADP_E_22223
 _jana_atom_site_ADP_E_22233
 _jana_atom_site_ADP_E_22333
 _jana_atom_site_ADP_E_23333
 _jana_atom_site_ADP_E_33333
 ? ? ? ? ? ? ? ? ? ? ? ? ? ? ? ? ? ? ? ? ? ? ?

loop_
 _jana_atom_site_ADP_F_label
 _jana_atom_site_ADP_F_type_symbol
 _jana_atom_site_ADP_F_111111
 _jana_atom_site_ADP_F_111112
 _jana_atom_site_ADP_F_111113
 _jana_atom_site_ADP_F_111122
 _jana_atom_site_ADP_F_111123
 _jana_atom_site_ADP_F_111133
 _jana_atom_site_ADP_F_111222
 _jana_atom_site_ADP_F_111223
 _jana_atom_site_ADP_F_111233
 _jana_atom_site_ADP_F_111333
 _jana_atom_site_ADP_F_112222
 _jana_atom_site_ADP_F_112223
 _jana_atom_site_ADP_F_112233
 _jana_atom_site_ADP_F_112333
 _jana_atom_site_ADP_F_113333
 _jana_atom_site_ADP_F_122222
 _jana_atom_site_ADP_F_122223
 _jana_atom_site_ADP_F_122233
 _jana_atom_site_ADP_F_122333
 _jana_atom_site_ADP_F_123333
 _jana_atom_site_ADP_F_133333
 _jana_atom_site_ADP_F_222222
 _jana_atom_site_ADP_F_222223
 _jana_atom_site_ADP_F_222233
 _jana_atom_site_ADP_F_222333
 _jana_atom_site_ADP_F_223333
 _jana_atom_site_ADP_F_233333
 _jana_atom_site_ADP_F_333333
 ? ? ? ? ? ? ? ? ? ? ? ? ? ? ? ? ? ? ? ? ? ? ? ? ? ? ? ? ? ?


#=======================================================================

# 10. MOLECULAR GEOMETRY


loop_
 _geom_bond_atom_site_label_1
 _geom_bond_atom_site_label_2
 _geom_bond_site_symmetry_1
 _geom_bond_site_symmetry_2
 _geom_bond_distance
 _geom_bond_publ_flag
  O1 H1 . . 0.885(16) ?
  O1 H1 . 2_665 0.885(16) ?
  O1 H1 . 3_565 0.885(16) ?
  O1 H2 . . 1.04(5) ?
  H1 H1 . 7_556 0.91(2) ?
  H2 H2 . 10_666 0.63(7) ?

 loop_
  _geom_angle_atom_site_label_1
  _geom_angle_atom_site_label_2
  _geom_angle_atom_site_label_3
  _geom_angle
  _geom_angle_site_symmetry_1
  _geom_angle_site_symmetry_3
  _geom_angle_publ_flag
 H1 O1 H2 109.4 . . ?
 H1 O1 H1 109.54 2_665 . ?

loop_
 _geom_torsion_atom_site_label_1
 _geom_torsion_atom_site_label_2
 _geom_torsion_atom_site_label_3
 _geom_torsion_atom_site_label_4
 _geom_torsion_site_symmetry_1
 _geom_torsion_site_symmetry_2
 _geom_torsion_site_symmetry_3
 _geom_torsion_site_symmetry_4
 _geom_torsion
 _geom_torsion_publ_flag
 ? ? ? ? ? ? ? ? ? ?

loop_
 _geom_hbond_atom_site_label_D
 _geom_hbond_atom_site_label_H
 _geom_hbond_atom_site_label_A
 _geom_hbond_site_symmetry_D
 _geom_hbond_site_symmetry_H
 _geom_hbond_site_symmetry_A
 _geom_hbond_distance_DH
 _geom_hbond_distance_HA
 _geom_hbond_distance_DA
 _geom_hbond_angle_DHA
 _geom_hbond_publ_flag
  O1 H1 O1 . . 7_556   0.885(16)   1.796(16)   2.6808(15)   180(3) ?
  O1 H2 O1 . . 10_666   1.04(5)   1.67(5)   2.704(5)   ** ?


#=======================================================================

# 11. STRUCTURE-FACTOR LIST

_iucr_refine_fcf_details
;
data_Jana2020_IAM_exti
loop_
  _space_group_symop_id
  _space_group_symop_operation_xyz
   1  x,y,z
   2  x-y,x,z+1/2
   3  y,-x+y,z+1/2
   4  -y,x-y,z
   5  -x+y,-x,z
   6  x-y,-y,-z
   7  -x,-x+y,-z
   8  -x,-y,z+1/2
   9  y,x,-z
  10  -y,-x,-z+1/2
  11  -x+y,y,-z+1/2
  12  x,x-y,-z+1/2
  13  -x,-y,-z
  14  -x+y,-x,-z-1/2
  15  -y,x-y,-z-1/2
  16  y,-x+y,-z
  17  x-y,x,-z
  18  -x+y,y,z
  19  x,x-y,z
  20  x,y,-z-1/2
  21  -y,-x,z
  22  y,x,z-1/2
  23  x-y,-y,z-1/2
  24  -x,-x+y,z-1/2

_space_group_crystal_system       hexagonal
_space_group_IT_number            194
_space_group_name_H-M_alt         'P 63/m m c'
_space_group_name_Hall            '-P 6c 2c'
_symmetry_space_group_name_H-M    'P 63/m m c'
_symmetry_space_group_name_Hall   '-P 6c 2c'
_symmetry_Int_Tables_number       194
_cell_length_a                    4.3815(13)
_cell_length_b                    4.3815(13)
_cell_length_c                    7.183(4)
_cell_angle_alpha                 90
_cell_angle_beta                  90
_cell_angle_gamma                 120
_cell_volume                      119.42(8)

loop_
 _refln_index_h
 _refln_index_k
 _refln_index_l
 _refln_F_squared_calc
 _refln_F_squared_meas
 _refln_F_squared_sigma
 _refln_observed_status
   0   1   0 21.50 19.22  0.23 o
  -1   2   0 29.38 15.50  0.40 o
   0   2   0  3.15  6.31  0.10 o
  -1   3   0  3.53  4.24  0.08 o
   0   3   0  7.24  4.93  0.10 o
  -2   4   0  4.23  3.26  0.06 o
  -1   4   0  0.71  0.87  0.01 o
   0   4   0  0.95  0.60  0.02 o
  -2   5   0  0.56  0.61  0.01 o
  -1   5   0  1.77  1.33  0.03 o
   0   5   0  0.35  0.36  0.02 o
  -3   6   0  0.79  0.68  0.02 o
  -2   6   0  0.23  0.22  0.01 o
  -1   6   0  0.14  0.08  0.01 o
   0   6   0  0.49  0.20  0.01 o
  -3   7   0  0.08  0.08  0.01 o
  -2   7   0  0.33  0.22  0.01 o
  -1   7   0  0.08  0.04  0.00 o
   0   7   0  0.05  0.02  0.01 o
  -4   8   0  0.08  0.08  0.01 o
  -3   8   0  0.03  0.02  0.00 o
  -2   8   0  0.04  0.02  0.00 o
  -1   8   0  0.14  0.06  0.01 o
  -4   9   0  0.01  0.01  0.00 o
  -3   9   0  0.06  0.03  0.01 o
  -2   9   0  0.02  0.06  0.01 o
   0   1   1  8.11  9.27  0.18 o
   0   2   1  3.12  4.44  0.08 o
  -1   3   1  1.36  1.89  0.03 o
   0   3   1  0.00  0.02  0.00 o
  -1   4   1  0.56  0.60  0.01 o
   0   4   1  0.37  0.39  0.01 o
  -2   5   1  0.23  0.27  0.01 o
  -1   5   1  0.00  0.03  0.00 o
   0   5   1  0.14  0.12  0.01 o
  -2   6   1  0.09  0.10  0.00 o
  -1   6   1  0.08  0.07  0.00 o
   0   6   1  0.00  0.01  0.00 <
  -3   7   1  0.03  0.03  0.00 o
  -2   7   1  0.00  0.01  0.00 o
  -1   7   1  0.03  0.03  0.00 o
   0   7   1  0.03  0.02  0.00 o
  -3   8   1  0.01  0.02  0.00 o
  -2   8   1  0.02  0.02  0.00 o
  -1   8   1  0.00  0.00  0.00 <
  -4   9   1  0.00  0.01  0.00 o
  -3   9   1  0.00  0.00  0.00 <
  -2   9   1  0.01  0.00  0.00 <
   0   1   2  5.82  7.47  0.14 o
  -1   2   2  7.36  4.91  0.09 o
   0   2   2  0.52  0.89  0.01 o
  -1   3   2  1.13  1.53  0.03 o
   0   3   2  2.01  1.78  0.03 o
  -2   4   2  1.34  1.72  0.01 o
  -1   4   2  0.18  0.27  0.00 o
   0   4   2  0.35  0.29  0.01 o
  -2   5   2  0.22  0.26  0.01 o
  -1   5   2  0.65  0.58  0.01 o
   0   5   2  0.14  0.13  0.01 o
  -3   6   2  0.33  0.40  0.01 o
  -2   6   2  0.09  0.09  0.00 o
  -1   6   2  0.05  0.04  0.00 o
   0   6   2  0.19  0.11  0.01 o
  -3   7   2  0.03  0.03  0.00 o
  -2   7   2  0.14  0.10  0.00 o
  -1   7   2  0.04  0.02  0.00 o
   0   7   2  0.02  0.01  0.00 o
  -4   8   2  0.03  0.05  0.00 o
  -3   8   2  0.01  0.00  0.00 <
  -2   8   2  0.02  0.02  0.00 o
  -1   8   2  0.06  0.02  0.00 o
  -4   9   2  0.00  0.01  0.00 <
  -3   9   2  0.02  0.02  0.00 o
  -2   9   2  0.01  0.01  0.00 <
   0   1   3 13.64 12.70  0.14 o
   0   2   3  6.67  7.03  0.04 o
  -1   3   3  3.21  4.28  0.07 o
   0   3   3  0.02  0.05  0.00 o
  -1   4   3  1.67  1.86  0.01 o
   0   4   3  1.16  1.21  0.02 o
  -2   5   3  0.75  0.90  0.01 o
  -1   5   3  0.00  0.03  0.00 o
   0   5   3  0.52  0.34  0.01 o
  -2   6   3  0.35  0.31  0.01 o
  -1   6   3  0.33  0.22  0.01 o
   0   6   3  0.00  0.01  0.00 <
  -3   7   3  0.13  0.12  0.00 o
  -2   7   3  0.00  0.01  0.00 o
  -1   7   3  0.14  0.08  0.00 o
   0   7   3  0.12  0.05  0.01 o
  -3   8   3  0.06  0.05  0.00 o
  -2   8   3  0.07  0.06  0.01 o
  -1   8   3  0.00  0.01  0.00 <
  -4   9   3  0.02  0.02  0.00 o
  -3   9   3  0.00  0.01  0.00 <
  -2   9   3  0.04  0.02  0.00 o
   0   1   4  0.17  0.21  0.01 o
  -1   2   4  0.03  0.02  0.00 o
   0   2   4  0.05  0.14  0.01 o
  -1   3   4  0.02  0.02  0.00 o
   0   3   4  0.01  0.02  0.00 o
  -2   4   4  0.00  0.01  0.00 o
  -1   4   4  0.01  0.01  0.00 o
   0   4   4  0.00  0.01  0.00 o
  -2   5   4  0.00  0.02  0.00 o
  -1   5   4  0.00  0.01  0.00 o
   0   5   4  0.00  0.01  0.00 o
  -3   6   4  0.01  0.01  0.00 o
  -2   6   4  0.00  0.01  0.00 o
  -1   6   4  0.00  0.01  0.00 o
   0   6   4  0.00  0.00  0.00 <
  -3   7   4  0.00  0.01  0.00 o
  -2   7   4  0.00  0.00  0.00 <
  -1   7   4  0.00  0.01  0.00 <
   0   7   4  0.00  0.00  0.00 <
  -4   8   4  0.00  0.01  0.00 o
  -3   8   4  0.00  0.01  0.00 <
  -2   8   4  0.00  0.00  0.00 <
  -1   8   4  0.00  0.00  0.00 <
  -4   9   4  0.00  0.00  0.00 <
  -3   9   4  0.00  0.00  0.00 <
   0   1   5  6.40  6.75  0.09 o
   0   2   5  3.51  4.26  0.04 o
  -1   3   5  1.76  2.38  0.05 o
   0   3   5  0.02  0.02  0.00 o
  -1   4   5  1.08  1.17  0.01 o
   0   4   5  0.73  0.77  0.02 o
  -2   5   5  0.53  0.55  0.01 o
  -1   5   5  0.00  0.00  0.00 <
   0   5   5  0.36  0.27  0.01 o
  -2   6   5  0.26  0.19  0.01 o
  -1   6   5  0.24  0.15  0.01 o
   0   6   5  0.00  0.01  0.00 o
  -3   7   5  0.10  0.09  0.00 o
  -2   7   5  0.00  0.01  0.00 o
  -1   7   5  0.11  0.05  0.01 o
   0   7   5  0.09  0.04  0.01 o
  -3   8   5  0.05  0.04  0.00 o
  -2   8   5  0.05  0.03  0.00 o
  -1   8   5  0.00  0.00  0.00 <
  -4   9   5  0.01  0.02  0.01 <
  -3   9   5  0.00  0.01  0.00 <
   0   1   6  0.38  0.54  0.04 o
  -1   2   6  1.54  1.80  0.04 o
   0   2   6  0.55  0.54  0.02 o
  -1   3   6  0.20  0.22  0.01 o
   0   3   6  0.97  0.96  0.03 o
  -2   4   6  0.46  0.53  0.02 o
  -1   4   6  0.18  0.15  0.01 o
   0   4   6  0.09  0.06  0.01 o
  -2   5   6  0.05  0.05  0.00 o
  -1   5   6  0.26  0.22  0.01 o
   0   5   6  0.05  0.03  0.00 o
  -3   6   6  0.07  0.10  0.01 o
  -2   6   6  0.03  0.02  0.00 o
  -1   6   6  0.04  0.03  0.00 o
   0   6   6  0.11  0.08  0.01 o
  -3   7   6  0.01  0.02  0.00 o
  -2   7   6  0.07  0.05  0.00 o
  -1   7   6  0.02  0.01  0.00 o
   0   7   6  0.02  0.01  0.00 <
  -4   8   6  0.02  0.02  0.01 <
  -3   8   6  0.01  0.02  0.00 o
  -2   8   6  0.01  0.00  0.00 <
  -1   8   6  0.03  0.01  0.00 <
   0   2   7  0.29  0.31  0.02 o
  -1   3   7  0.11  0.15  0.01 o
   0   3   7  0.01  0.02  0.00 o
  -1   4   7  0.11  0.12  0.01 o
   0   4   7  0.06  0.05  0.01 o
  -2   5   7  0.07  0.07  0.00 o
  -1   5   7  0.00  0.01  0.00 o
   0   5   7  0.03  0.03  0.00 o
  -2   6   7  0.03  0.03  0.00 o
  -1   6   7  0.03  0.02  0.00 o
   0   6   7  0.00  0.00  0.00 <
  -3   7   7  0.01  0.01  0.00 o
  -2   7   7  0.00  0.01  0.00 <
  -1   7   7  0.01  0.01  0.00 o
   0   7   7  0.01  0.02  0.00 o
  -3   8   7  0.01  0.02  0.01 o
  -2   8   7  0.01  0.01  0.00 <
  -1   8   7  0.00  0.01  0.01 <
  -1   2   8  1.25  1.36  0.05 o
   0   2   8  0.36  0.40  0.02 o
  -1   3   8  0.20  0.22  0.01 o
   0   3   8  0.82  0.84  0.03 o
  -2   4   8  0.45  0.58  0.02 o
  -1   4   8  0.15  0.12  0.01 o
   0   4   8  0.10  0.06  0.01 o
  -2   5   8  0.06  0.07  0.01 o
  -1   5   8  0.29  0.24  0.01 o
   0   5   8  0.06  0.03  0.00 o
  -3   6   8  0.10  0.12  0.01 o
  -2   6   8  0.03  0.02  0.00 o
  -1   6   8  0.04  0.03  0.00 o
   0   6   8  0.13  0.10  0.01 o
  -3   7   8  0.01  0.01  0.00 o
  -2   7   8  0.08  0.04  0.01 o
  -1   7   8  0.02  0.01  0.00 <
   0   7   8  0.02  0.00  0.00 <
  -2   8   8  0.01  0.00  0.00 <
   0   2   9  0.07  0.13  0.01 o
  -1   3   9  0.08  0.11  0.01 o
   0   3   9  0.01  0.00  0.00 <
  -1   4   9  0.03  0.04  0.00 o
   0   4   9  0.04  0.04  0.01 o
  -2   5   9  0.01  0.02  0.00 o
  -1   5   9  0.00  0.00  0.00 <
   0   5   9  0.02  0.02  0.01 o
  -2   6   9  0.01  0.02  0.00 o
  -1   6   9  0.01  0.01  0.00 o
   0   6   9  0.00  0.00  0.00 <
  -3   7   9  0.00  0.01  0.01 <
  -2   7   9  0.00  0.00  0.00 <
  -1   7   9  0.01  0.01  0.00 <
  -1   2  10  0.20  0.16  0.02 o
   0   2  10  0.06  0.04  0.01 o
  -1   3  10  0.04  0.04  0.00 o
   0   3  10  0.15  0.12  0.01 o
  -2   4  10  0.09  0.10  0.01 o
  -1   4  10  0.03  0.03  0.00 o
   0   4  10  0.02  0.01  0.00 o
  -2   5  10  0.01  0.01  0.00 o
  -1   5  10  0.06  0.04  0.01 o
   0   5  10  0.01  0.02  0.01 o
  -3   6  10  0.02  0.02  0.01 o
  -2   6  10  0.01  0.01  0.00 <
  -1   6  10  0.01  0.00  0.00 <
   0   6  10  0.03  0.01  0.00 <
  -2   7  10  0.02  0.01  0.00 <
  -1   7  10  0.01  0.00  0.00 <
   0   2  11  0.13  0.17  0.02 o
  -1   3  11  0.12  0.10  0.01 o
   0   3  11  0.00  0.00  0.00 <
  -1   4  11  0.07  0.05  0.01 o
   0   4  11  0.08  0.06  0.01 o
  -2   5  11  0.04  0.05  0.01 o
  -1   5  11  0.00  0.00  0.00 <
   0   5  11  0.05  0.04  0.01 o
  -2   6  11  0.02  0.02  0.01 o
  -1   6  11  0.03  0.03  0.01 o
   0   6  11  0.00  0.00  0.00 <
  -1   2  12  0.00  0.02  0.02 <
   0   2  12  0.00  0.01  0.01 <
  -1   3  12  0.00  0.00  0.00 <
   0   3  12  0.00  0.00  0.00 <
  -2   4  12  0.00  0.00  0.01 <
  -1   4  12  0.00  0.00  0.00 <
   0   4  12  0.00  0.01  0.01 <
  -2   5  12  0.00  0.01  0.00 <
  -1   5  12  0.00  0.00  0.01 <
   0   5  12  0.00  0.00  0.01 <
  -2   6  12  0.00  0.00  0.01 <
   0   2  13  0.06  0.08  0.02 o
  -1   3  13  0.05  0.05  0.01 o
   0   3  13  0.00  0.00  0.01 <
  -1   4  13  0.03  0.02  0.01 o
   0   4  13  0.03  0.05  0.01 o
  -2   5  13  0.02  0.02  0.01 <
  -1   5  13  0.00  0.00  0.00 <
  -1   3  14  0.00  0.01  0.01 <
   0   3  14  0.02  0.03  0.01 <
  -2   4  14  0.01  0.03  0.02 <
  -1   4  14  0.00  0.00  0.01 <
;


data_HAR

# start Validation Reply Form
_vrf_PLAT082_HAR
;
PROBLEM: High R1 Value ..................................       0.19 Report
RESPONSE: This is electron diffraction study, 
          high values of R1 are normal in this case
;
_vrf_PLAT084_HAR
;
PROBLEM: High wR2 Value (i.e. > 0.25) ...................       0.39 Report
RESPONSE: This is electron diffraction study, 
          high values of wR2 are normal in this case
;
_vrf_PLAT196_HAR
;
PROBLEM: No TEMP record and _measurement_temperature .NE.        293 Degree
RESPONSE: hydrogen atoms are refined freely 
          there would be no application for TEMP record 
;
# end Validation Reply Form

_audit_creation_date               2023-10-25
_audit_creation_method
;
Olex2 1.3
(compiled 2020.07.31 svn.rc2a77460 for OlexSys, GUI svn.r6145)
;
_audit_contact_author_address      ?
_audit_contact_author_email        ?
_audit_contact_author_name         ''
_audit_contact_author_phone        ?
_publ_contact_author_id_orcid      ?
_publ_section_references
;
Bourhis, L.J., Dolomanov, O.V., Gildea, R.J., Howard, J.A.K., Puschmann, H.
 (2015). Acta Cryst. A71, 59-75.

Dolomanov, O.V., Bourhis, L.J., Gildea, R.J, Howard, J.A.K. & Puschmann, H.
 (2009), J. Appl. Cryst. 42, 339-341.
;
_chemical_formula_moiety           'H2 O1'
_chemical_formula_sum              'H2 O'
_chemical_formula_weight           18
loop_
  _atom_type_symbol
  _atom_type_scat_source
 H 'DiSCaMB, J. Appl. Cryst. 2018, DOI:10.1107/S1600576717015825'
 O 'DiSCaMB, J. Appl. Cryst. 2018, DOI:10.1107/S1600576717015825'

_space_group_crystal_system        hexagonal
_space_group_IT_number             194
_space_group_name_H-M_alt          'P 63/m m c'
_space_group_name_Hall             '-P 6c 2c'
loop_
  _space_group_symop_id
  _space_group_symop_operation_xyz
 1 x,y,z
 2 x-y,x,z+1/2
 3 y,-x+y,z+1/2
 4 -y,x-y,z
 5 -x+y,-x,z
 6 x-y,-y,-z
 7 -x,-x+y,-z
 8 -x,-y,z+1/2
 9 y,x,-z
 10 -y,-x,-z+1/2
 11 -x+y,y,-z+1/2
 12 x,x-y,-z+1/2
 13 -x,-y,-z
 14 -x+y,-x,-z-1/2
 15 -y,x-y,-z-1/2
 16 y,-x+y,-z
 17 x-y,x,-z
 18 -x+y,y,z
 19 x,x-y,z
 20 x,y,-z-1/2
 21 -y,-x,z
 22 y,x,z-1/2
 23 x-y,-y,z-1/2
 24 -x,-x+y,z-1/2

_symmetry_Int_Tables_number        194
_cell_length_a                     4.3815(13)
_cell_length_b                     4.3815(13)
_cell_length_c                     7.183(4)
_cell_angle_alpha                  90
_cell_angle_beta                   90
_cell_angle_gamma                  120
_cell_volume                       119.42(8)
_cell_formula_units_Z              4
_cell_measurement_temperature      81.15      
_cell_measurement_reflns_used   1533
_cell_measurement_theta_min     0.1900
_cell_measurement_theta_max     1.6880
_exptl_absorpt_coefficient_mu      0.000
_exptl_crystal_density_diffrn      1.002
_exptl_crystal_F_000               12.160
_exptl_crystal_description        plate
_diffrn_reflns_av_R_equivalents    0.0724
_diffrn_reflns_av_unetI/netI       0.0321
_diffrn_reflns_Laue_measured_fraction_full  0.8947
_diffrn_reflns_Laue_measured_fraction_max  0.8953
_diffrn_reflns_limit_h_max         9
_diffrn_reflns_limit_h_min         -9
_diffrn_reflns_limit_k_max         9
_diffrn_reflns_limit_k_min         -9
_diffrn_reflns_limit_l_max         14
_diffrn_reflns_limit_l_min         -14
_diffrn_reflns_number              2005
_diffrn_reflns_point_group_measured_fraction_full  0.8947
_diffrn_reflns_point_group_measured_fraction_max  0.8953
_diffrn_reflns_theta_full          0.8629
_diffrn_reflns_theta_max           1.60
_diffrn_reflns_theta_min           0.19
_diffrn_measured_fraction_theta_full  0.8947
_diffrn_measured_fraction_theta_max  0.8953
_diffrn_measurement_device_type  
   'esperanto-CrysAlisPro-abstract goniometer imported esperanto images'
_diffrn_ambient_temperature     81.15
_diffrn_radiation_type             electron
_diffrn_radiation_wavelength       0.0251
_reflns_Friedel_coverage           0.0
_reflns_limit_h_max                7
_reflns_limit_h_min                1
_reflns_limit_k_max                4
_reflns_limit_k_min                0
_reflns_limit_l_max                14
_reflns_limit_l_min                0
_reflns_number_gt                  215
_reflns_number_total               265
_reflns_threshold_expression       I>=2u(I)
_computing_molecular_graphics      'Olex2 1.3 (Dolomanov et al., 2009)'
_computing_publication_material    'Olex2 1.3 (Dolomanov et al., 2009)'
_computing_structure_refinement    'olex2.refine 1.3 (Bourhis et al., 2015)'
_refine_diff_density_max           0.1863
_refine_diff_density_min           -0.4122
_refine_diff_density_rms           0.0950
_refine_ls_d_res_high              0.4506
_refine_ls_d_res_low               3.7945
_refine_ls_goodness_of_fit_ref     1.7647
_refine_ls_hydrogen_treatment      refall
_refine_ls_matrix_type             full
_refine_ls_number_constraints      0
_refine_ls_number_parameters       13
_refine_ls_number_reflns           265
_refine_ls_number_restraints       0
_refine_ls_R_factor_all            0.2044
_refine_ls_R_factor_gt             0.1934
_refine_ls_restrained_S_all        1.7647
_refine_ls_shift/su_max            0.0002
_refine_ls_shift/su_mean           0.0000
_refine_ls_structure_factor_coef   Fsqd
_refine_ls_weighting_details      
 'w=1/[\s^2^(Fo^2^)+(0.1710P)^2^] where P=(Fo^2^+2Fc^2^)/3'
_refine_ls_weighting_scheme        calc
_refine_ls_wR_factor_gt            0.3760
_refine_ls_wR_factor_ref           0.3869
_refine_special_details
;
Aspherical atom refinement in Olex2
with DiSCaMB generated form factors 
Hirshfeld Atom Refinement using
Gaussian 16 generated electron 
density calculated at MP2/cc-pVTZ 
level of theory, two possible configurations 
of a water molecule were taken into
account, both modelled with a cluster
of 5 water molecules i.e. including 1 neighbors
of the central molecule of water  
to mimic crystal field
atomic electron scattering factors calculated 
from X-ray form factors with Mott-Bethe formula
;
_olex2_refinement_description
;
1. Others
 Fixed Sof: H1(0.25) H2(0.08333)
;
loop_
  _atom_site_label
  _atom_site_type_symbol
  _atom_site_fract_x
  _atom_site_fract_y
  _atom_site_fract_z
  _atom_site_U_iso_or_equiv
  _atom_site_adp_type
  _atom_site_occupancy
  _atom_site_site_symmetry_order
  _atom_site_refinement_flags_posn
  _atom_site_refinement_flags_adp
  _atom_site_refinement_flags_occupancy
 O1 O 0.333333333333 0.666666666667 0.4378(3) 0.0118(6) Uani 1.000020 6 S T P
 H1 H 0.103(3) 0.5513(16) 0.481(2) 0.018(2) Uani 0.500000 2 S T P
 H2 H 0.333333333333 0.666666666667 0.296(4) 0.019(5) Uani 0.499980 6 S T P

loop_
  _atom_site_aniso_label
  _atom_site_aniso_U_11
  _atom_site_aniso_U_22
  _atom_site_aniso_U_33
  _atom_site_aniso_U_12
  _atom_site_aniso_U_13
  _atom_site_aniso_U_23
 O1 0.0116(6) 0.0116(6) 0.0122(10) 0.0058(3) -0.000000 0.000000
 H1 0.008(4) 0.023(5) 0.019(7) 0.004(2) 0.007(4) 0.003(2)
 H2 0.026(9) 0.026(9) 0.003(9) 0.013(4) -0.000000 0.000000

loop_
  _geom_bond_atom_site_label_1
  _geom_bond_atom_site_label_2
  _geom_bond_distance
  _geom_bond_site_symmetry_2
  _geom_bond_publ_flag
 O1 H1 0.930(11) 4_665 ?
 O1 H1 0.930(11) . ?
 O1 H1 0.930(11) 5_565 ?
 O1 H2 1.02(3) . ?
 H1 H1 0.82(2) 7_556 ?
 H2 H2 0.66(6) 10_665 ?

loop_
  _geom_angle_atom_site_label_1
  _geom_angle_atom_site_label_2
  _geom_angle_atom_site_label_3
  _geom_angle
  _geom_angle_site_symmetry_1
  _geom_angle_site_symmetry_3
  _geom_angle_publ_flag
 H1 O1 H1 109.3(11) . 4_665 ?
 H1 O1 H1 109.3(10) 5_565 4_665 ?
 H1 O1 H1 109.3(11) 5_565 . ?
 H2 O1 H1 109.6(11) . . ?
 H2 O1 H1 109.6(11) . 5_565 ?
 H2 O1 H1 109.6(11) . 4_665 ?
 H1 H1 O1 179(4) 7_556 5_565 ?
 H2 H2 O1 180.0 10_665 . ?

loop_
  _diffrn_refln_index_h
  _diffrn_refln_index_k
  _diffrn_refln_index_l
  _diffrn_refln_intensity_net
  _diffrn_refln_intensity_u
  _diffrn_refln_scale_group_code
 1 0 0 355933 4418.63 1
 0 1 0 349264 4276.55 1
 -1 0 -1 264463 4003.68 1
 0 1 1 290442 3882.16 1
 -1 0 1 276537 4107.51 1
 0 -1 -1 286830 3877.24 1
 1 0 1 292144 4246.11 1
 1 0 -1 285032 4104.72 1
 0 1 2 296023 4481.53 1
 -1 0 -2 309251 5391.19 1
 1 0 2 285534 5153.79 1
 0 -1 -2 274943 4527.91 1
 1 0 3 392768 7380.96 1
 0 -1 -3 387402 6283.77 1
 -1 0 -3 378032 7382.15 1
 0 1 3 380054 6349.8 1
 1 0 4 18873.5 1856.37 1
 0 1 4 14235.2 1442.16 1
 0 -1 -4 18662.1 1598.8 1
 -1 0 -4 19413.6 2008.72 1
 0 1 5 315636 7813.78 1
 -1 0 -5 325360 9677.3 1
 1 0 5 331297 9753.46 1
 0 -1 -5 333306 8403.01 1
 0 1 6 45281 3560.53 1
 -2 1 0 308536 4369.12 1
 1 -2 0 328010 4659.94 1
 2 -1 0 312689 4542.67 1
 1 1 0 309590 5789.78 1
 -1 -1 0 334305 5366.59 1
 -1 2 0 316862 4642.78 1
 -2 1 1 778.755 225.093 1
 1 1 1 3076.75 706.58 1
 2 -1 1 427.274 397.851 1
 -1 2 1 1044.39 262.441 1
 1 -2 -1 834.319 231.251 1
 2 -1 -1 677.695 205.811 1
 -1 -1 -1 2838.59 750.832 1
 -1 -1 1 2401.77 741.123 1
 1 1 -1 2709.48 777.202 1
 -2 1 2 182913 3462.79 1
 -1 2 2 200974 3312.59 1
 -1 -1 2 198777 4624.33 1
 -2 1 -2 216549 5042.66 1
 -1 -1 -2 195902 4372.2 1
 1 1 2 204100 4427.82 1
 1 1 -2 199387 4572.39 1
 2 -1 2 206083 4897.35 1
 1 -2 -2 187801 3286.89 1
 2 -1 -2 198464 3409.52 1
 2 -1 3 706.385 353.925 1
 1 -2 -3 1358.78 343.643 1
 -2 1 -3 1369.52 691.414 1
 -1 2 3 760.449 314.944 1
 1 -2 -4 269.553 169.457 1
 2 -1 4 778.324 1264.52 1
 -2 1 -4 1655.23 972.138 1
 1 1 4 1856.95 518.44 1
 -1 2 4 3069.79 699.282 1
 -1 -1 -4 418.224 202.412 1
 1 -2 -5 161.798 288.196 1
 1 1 5 4983.08 1462.8 1
 -1 2 5 1800.94 581.497 1
 -1 -1 -5 5290.9 1300.13 1
 -1 -1 -6 129261 5522.13 1
 1 1 6 133817 5581.82 1
 1 -2 -6 135904 5799.73 1
 -1 -1 -7 987.94 865.892 1
 -1 2 7 2951.39 976.021 1
 -1 -1 -8 112381 6042.49 1
 1 1 8 100473 5674.48 1
 -1 -1 -9 611.078 576.177 1
 1 1 9 231.688 378.56 1
 1 1 10 10184.5 2110.02 1
 -1 -1 -10 17425.9 3153.28 1
 1 1 11 276.071 1159.08 1
 1 1 12 1485.95 1334.77 1
 0 -2 0 344478 5763.39 1
 2 0 0 331738 5957.93 1
 -2 0 0 357226 5607.35 1
 -2 0 1 245151 4922.82 1
 0 -2 -1 233018 4830.96 1
 0 -2 1 234867 5279.67 1
 -2 0 -1 268399 5602.78 1
 0 2 -1 259924 5882.25 1
 0 2 1 246877 4894.36 1
 2 0 -1 233803 4838.76 1
 2 0 1 240257 5321.1 1
 -2 0 2 76054 2876.85 1
 2 0 -2 76052.7 2839.37 1
 0 -2 -2 71754 2684.63 1
 -2 0 -2 68725.7 3008.48 1
 2 0 2 66443 2801.65 1
 0 2 2 66838.9 2559.1 1
 -2 0 -3 323488 6993.83 1
 0 2 3 317202 5933.73 1
 -2 0 3 331111 6410.01 1
 2 0 3 328139 7225.5 1
 0 -2 -3 311276 5848.55 1
 2 0 -3 328435 6317.57 1
 -2 0 -4 12446.3 1644.43 1
 2 0 4 12657.2 1640.79 1
 0 2 5 260439 6339.63 1
 2 0 5 250654 7506.06 1
 0 -2 -5 275955 6633.67 1
 -2 0 -5 253868 7710.58 1
 2 0 6 42174.2 3339.5 1
 0 2 6 47088.9 3251.73 1
 -2 0 -6 39707.2 3461.2 1
 0 -2 -6 49233.1 3235.12 1
 0 -2 -7 25037.8 2336.43 1
 0 2 7 27551.5 2593.82 1
 -2 0 -7 27544.3 2967.76 1
 2 0 7 26451.6 2925.93 1
 0 -2 -8 30380.7 3013.57 1
 2 0 8 33332.2 3566.97 1
 0 2 8 32077 3015.98 1
 -2 0 -8 41469 4062.49 1
 -2 0 -9 10337.4 2301.25 1
 0 2 9 12016.2 1943.05 1
 2 0 9 11261.8 2236.47 1
 0 -2 -9 10549.6 2014.62 1
 2 0 10 3793.87 1912.26 1
 0 2 10 3818.94 1330.95 1
 0 -2 -10 3312.87 1160.58 1
 2 0 11 12063.8 2962.41 1
 0 -2 -11 16414.2 3002.82 1
 0 2 11 15109.4 2918.31 1
 0 2 12 459.011 1033.76 1
 0 2 13 6631.65 2082.87 1
 -1 -2 0 287676 6346.22 1
 1 -3 0 242124 5338.3 1
 3 -2 0 239152 4494.58 1
 3 -1 0 224246 4981.11 1
 -3 1 0 241061 5099.26 1
 2 1 0 236951 5640.12 1
 -3 2 0 238486 4647.44 1
 1 2 0 239586 5715.57 1
 -2 -1 0 236343 5655.22 1
 -1 3 0 245946 5408.94 1
 -1 -2 1 140169 4654.26 1
 -3 1 -1 122648 3942.85 1
 -2 3 1 133132 2957.46 1
 -2 -1 -1 130611 4430.23 1
 3 -2 -1 145620 2805.42 1
 2 -3 -1 138624 3015.01 1
 3 -1 -1 137025 3584.49 1
 1 2 -1 138730 4753.95 1
 3 -2 1 138335 4148.5 1
 -1 3 1 138873 3617.33 1
 2 1 -1 136384 4355.25 1
 -1 -2 -1 138172 4438.34 1
 -3 1 1 138217 3642.84 1
 1 -3 -1 139031 3656.1 1
 -2 -1 1 129145 4096.02 1
 3 -1 1 138680 4103.83 1
 -3 2 -1 129875 3896.31 1
 -3 2 1 137833 2839.03 1
 2 1 1 123912 4066.13 1
 1 2 1 135680 4326.66 1
 -2 -1 -2 113348 4258.09 1
 -2 3 2 113166 2362.27 1
 -3 2 2 108519 2379.97 1
 3 -2 2 116695 4354.05 1
 3 -1 -2 119768 3289.47 1
 1 -3 -2 119779 3348.21 1
 -3 1 -2 102186 3853.72 1
 -3 2 -2 125294 4720.11 1
 -1 -2 -2 103843 4088.52 1
 3 -1 2 116555 4019.62 1
 2 1 2 129506 4793.86 1
 -1 3 2 120371 3308.54 1
 -1 -2 2 96936.4 4267.47 1
 1 2 2 105654 4076.85 1
 2 1 -2 107196 4256.2 1
 3 -2 -2 117755 2441.17 1
 -3 1 2 119887 3374.58 1
 -2 -1 2 110324 4310.58 1
 2 -3 -2 117664 2501.7 1
 -1 -2 -3 265133 6411.19 1
 3 -2 -3 242019 4187.21 1
 2 1 -3 287549 6990.13 1
 -2 3 3 254773 4245.6 1
 3 -1 3 228832 6588.02 1
 -3 1 -3 263273 7024.37 1
 1 -3 -3 255687 5298.71 1
 2 -3 -3 249460 3972.07 1
 1 2 3 287753 6682.37 1
 -1 3 3 267479 5459.61 1
 3 -2 3 234244 8004.64 1
 -3 2 -3 254003 8195.23 1
 1 2 -3 273315 7048.8 1
 -2 -1 3 293111 6952.89 1
 -1 -2 3 263023 6788.46 1
 2 1 3 270563 6626.62 1
 -3 2 3 261810 4306.14 1
 -3 1 3 267479 5611.5 1
 -2 -1 -3 256295 6517.58 1
 3 -1 -3 279705 6015.08 1
 1 -3 -4 2374.46 483.83 1
 -1 -2 -4 2714.83 690.775 1
 3 -1 -4 1773.25 586.211 1
 -2 -1 4 1136.85 496.836 1
 -1 3 4 1722 507.981 1
 1 2 4 1990.43 632.262 1
 3 -1 4 1806.83 670.875 1
 -3 1 4 1697.66 501.328 1
 -3 1 -4 2311.01 852.857 1
 2 1 -4 3067.12 812.911 1
 -2 3 4 1568.8 400.215 1
 -3 1 -5 194316 7266.4 1
 -2 3 5 167504 4321.46 1
 2 1 5 153394 5737.28 1
 -1 3 5 196382 5431.12 1
 1 -3 -5 176685 4913.49 1
 3 -1 5 155403 6147.25 1
 2 -3 -5 163356 4482.28 1
 1 2 5 166672 5829.82 1
 -1 -2 -5 180881 6254.91 1
 -2 -1 -5 169165 5984.42 1
 -2 3 6 12910.3 1462.55 1
 -3 1 -6 18699.9 2443.09 1
 1 2 6 17959.6 1956.73 1
 1 -3 -6 24373.1 2015.39 1
 2 -3 -6 21822.8 1852.66 1
 -1 -2 -6 20906.9 2158.48 1
 -1 3 6 21232.6 1858.22 1
 3 -1 6 19870.1 2431.27 1
 -2 -1 -6 17329.5 1942.07 1
 2 1 6 18363.3 2115.35 1
 -2 -1 -7 9779.89 1637.53 1
 2 -3 -7 11176.8 1682.91 1
 -1 -2 -7 11519.1 1763.07 1
 -1 3 7 12988.4 1701.37 1
 2 1 7 12645.8 1929.26 1
 1 2 7 12689.3 1736.18 1
 1 -3 -7 13599.6 1661.72 1
 -3 1 -7 17363.4 2712.52 1
 3 -1 7 14946 2194.77 1
 1 2 8 21349.4 2436.72 1
 -1 3 8 18960.9 2138.09 1
 -2 -1 -8 19347 2538.74 1
 3 -1 8 20688.6 3039.99 1
 -3 1 -8 21976.3 3372.66 1
 -1 -2 -8 16989.2 2206.27 1
 2 1 8 19043.3 2387.17 1
 -2 3 8 17136.5 2357.09 1
 1 -3 -8 17096 1961.19 1
 1 -3 -9 9275.1 1681.03 1
 1 2 9 10723.8 1914.39 1
 -1 -2 -9 9863.48 1843.83 1
 2 1 9 7062.5 1651 1
 3 -1 9 10385 2450.42 1
 -2 -1 -9 8758.51 1881.2 1
 -1 3 9 10439 1707.11 1
 -1 3 10 4838.12 1338.07 1
 -2 -1 -10 4166.66 1198.45 1
 1 2 10 2385.4 860.715 1
 1 -3 -10 2206.88 1030.31 1
 3 -1 10 2934.88 972.808 1
 2 1 10 3275.15 1297.59 1
 -1 -2 -10 6443.76 1350.25 1
 -1 3 11 6350.96 1642.95 1
 1 -3 -11 10062.1 2491.87 1
 1 2 11 7690.33 1835.2 1
 -2 -1 -11 10184.2 2253.4 1
 2 1 11 10647.8 2068.39 1
 -2 -1 -12 -649.282 1289.46 1
 2 1 12 214.076 1006.68 1
 -1 -2 -12 67.6505 618.025 1
 -1 3 12 32.4796 559.214 1
 1 2 12 269.612 316.689 1
 -1 -2 -13 2592.19 1579.84 1
 -1 3 13 3696.29 1505.29 1
 1 2 13 5693.1 1758.34 1
 -1 3 14 1294.53 1265.88 1
 3 0 0 233999 5821.71 1
 -3 0 0 222269 5446.42 1
 0 -3 0 221652 5749.66 1
 0 3 0 254564 6168.61 1
 -3 0 1 2174.98 647.711 1
 0 -3 1 539.583 369.744 1
 -3 0 -1 888.039 556.094 1
 3 0 1 489.979 324.482 1
 0 3 -1 2038.71 696.838 1
 0 3 1 2628.92 681.87 1
 -3 0 -2 127565 4503.52 1
 0 -3 2 108355 4471.79 1
 0 3 2 131105 4223.31 1
 3 0 2 120223 4395.14 1
 0 3 -2 123274 4606.96 1
 -3 0 2 121706 4083.04 1
 3 0 -2 122117 4095.23 1
 0 -3 -2 126715 4089.85 1
 3 0 3 3904.19 913.89 1
 0 3 3 4656.92 933.515 1
 0 -3 -3 4518.74 874.719 1
 -3 0 3 5818.37 1063.19 1
 3 0 -3 3859.56 860.913 1
 -3 0 -3 3272.94 848.614 1
 -3 0 -4 1605.7 545.979 1
 0 3 4 1319.23 289.685 1
 3 0 4 1258.56 490.279 1
 -3 0 4 1341.23 520.318 1
 -3 0 5 845.761 585.342 1
 0 -3 -5 1522.55 442.873 1
 3 0 5 4440.12 1117.14 1
 0 3 5 1355.45 526.671 1
 3 0 -5 984.785 477.135 1
 -3 0 -5 2631.97 1000.32 1
 0 3 6 77608.4 3868.5 1
 3 0 6 77056.8 4599.62 1
 0 -3 -6 71685.3 3582.68 1
 -3 0 -6 79594.3 4831.42 1
 -3 0 -7 853.782 610.75 1
 0 -3 -7 1688.15 692.5 1
 3 0 7 4345.13 1180.37 1
 0 3 7 1547.63 601.402 1
 0 3 8 67741 3956.17 1
 3 0 8 75096.6 5169.59 1
 -3 0 -8 61260.2 4698.29 1
 0 -3 -8 71344 4447.53 1
 0 3 9 1268.7 939.827 1
 0 -3 -9 116.274 248.123 1
 -3 0 -9 504.292 867.036 1
 3 0 9 -245.492 681.271 1
 0 -3 -10 8893.9 1768.46 1
 0 3 10 9270.86 1763.36 1
 3 0 10 13501.6 2500.66 1
 -3 0 -10 11652 2334.36 1
 0 -3 -11 508.888 299.693 1
 -3 0 -11 -26.0385 1137.9 1
 3 0 11 -212.635 674.486 1
 0 3 11 441.473 653.415 1
 0 -3 -12 436.585 738.844 1
 0 3 12 429.194 432.661 1
 0 3 13 181.619 433.576 1
 0 -3 -13 467.248 783.905 1
 0 -3 -14 3225.4 1768.2 1
 0 3 14 1770.42 955.993 1
 -4 2 0 209747 5136.71 1
 4 -2 0 196895 4844.5 1
 2 -4 0 173461 4890.44 1
 2 2 0 201280 6364.19 1
 -2 -2 0 175655 5620.88 1
 2 -4 -1 113.657 183.554 1
 -4 2 -1 612.487 518.759 1
 4 -2 -1 496.568 351.243 1
 2 2 -1 437.613 415.491 1
 -2 -2 1 14.4778 459.155 1
 4 -2 1 501.939 233.164 1
 2 2 1 264.46 242.365 1
 -2 -2 -1 -37.0371 312.618 1
 -4 2 -2 145227 5175.91 1
 4 -2 2 131915 4811.2 1
 -2 -2 -2 128961 5074.51 1
 -2 -2 2 122877 4979.01 1
 2 2 2 123400 4925.53 1
 -4 2 2 121627 3453.38 1
 -2 4 2 124289 3459.54 1
 4 -2 -2 129999 3381.59 1
 2 2 -2 137447 5422.62 1
 2 -4 -2 124886 3416.4 1
 2 -4 -3 12.8014 34.0276 1
 -4 2 -3 32.5108 151.022 1
 -2 4 3 1449.94 558.468 1
 2 2 3 36.7914 73.606 1
 4 -2 3 1119.06 435.319 1
 -4 2 3 1884.27 554.529 1
 4 -2 -3 180.974 387.6 1
 -2 -2 -3 615.089 611.321 1
 -2 -2 3 400.154 423.422 1
 2 2 -3 371.042 640.148 1
 -2 4 4 808.812 471.58 1
 4 -2 4 375.967 675.444 1
 2 -4 -4 153.213 182.273 1
 2 2 -4 86.0228 179.632 1
 4 -2 -4 59.4853 268.579 1
 2 2 4 625.859 456.754 1
 -4 2 4 756.369 545.468 1
 -2 -2 4 415.427 453.746 1
 -4 2 -4 1247.91 1054.1 1
 -2 -2 -4 493.167 378.008 1
 -2 -2 -5 -186.543 413.915 1
 2 2 5 155.342 367.664 1
 2 2 -5 55.56 258.944 1
 -4 2 5 421.152 350.076 1
 4 -2 5 -79.9178 125.641 1
 -2 -2 5 -41.9372 390.484 1
 2 -4 -5 -118.432 174.101 1
 -2 4 5 690.565 437.799 1
 -4 2 -5 271.53 250.901 1
 2 2 6 48796.8 3531.57 1
 -4 2 -6 49822.5 4438.57 1
 4 -2 6 42156.6 3781.15 1
 -2 -2 -6 38301 3110.74 1
 2 -4 -6 45787.6 2567.66 1
 -4 2 -7 -110.606 602.736 1
 2 -4 -7 173.246 529.874 1
 4 -2 7 331.971 339.436 1
 -2 4 7 177.711 35.293 1
 2 2 7 -68.3313 357.285 1
 -2 -2 -7 98.8755 55.7039 1
 2 -4 -8 55189.1 3615.72 1
 2 2 8 47952.6 3763.29 1
 -2 -2 -8 44010.8 3740.25 1
 4 -2 9 575.732 378.009 1
 -2 4 9 1769.26 631.867 1
 2 -4 -9 654.472 720.435 1
 2 2 9 658.027 343.676 1
 -2 -2 -9 134.66 512.672 1
 -2 4 10 13576.3 2087.88 1
 2 -4 -10 9488.44 1696.87 1
 -2 -2 -10 8117.44 1757.79 1
 2 2 10 4540.02 1134.57 1
 -2 -2 -11 26.4502 500.817 1
 -2 4 11 -619.459 782.195 1
 2 -4 -11 1949.87 1047.93 1
 2 2 11 863.015 997.602 1
 2 -4 -12 384.963 1121.18 1
 -2 4 12 -312.073 908.191 1
 2 2 12 -116.669 168.764 1
 -2 4 13 -958.034 1100.16 1
 -2 4 14 2554.31 1500.48 1
 -3 -1 0 71332.5 3449.96 1
 1 -4 0 60272.6 3424.53 1
 -4 1 0 73431.1 3549.02 1
 4 -1 0 69889.3 3405.8 1
 -1 4 0 59714.9 3243.78 1
 4 -3 0 73426.9 2924.42 1
 3 1 0 71141.5 3625.9 1
 -1 -3 0 75954.2 3832.24 1
 1 3 0 74281.8 3654.82 1
 -1 -3 1 43495.7 3049.49 1
 3 1 -1 44666.2 2961.77 1
 -4 3 -1 49931.1 2965.52 1
 -1 4 -1 52727.2 3008.44 1
 -4 1 -1 50819.6 2793.02 1
 -4 1 1 55199.1 3050.73 1
 4 -1 1 49112.1 2756.29 1
 4 -1 -1 52701.5 2767.94 1
 1 -4 -1 52130.5 2824.8 1
 1 3 -1 54303.8 3409.98 1
 -3 -1 -1 53723 3306.16 1
 -1 -3 -1 46046.5 2988.18 1
 1 3 1 44516.1 2823.74 1
 -3 -1 1 47286.7 3082.23 1
 3 1 1 47909.2 3216.98 1
 4 -3 1 53275.6 2894.95 1
 1 -4 1 50670.8 2949.28 1
 -1 4 1 44403.9 2589.56 1
 -4 1 -2 14626.7 1656.94 1
 -4 3 2 25216.2 1192.44 1
 4 -1 2 17747.6 1853.51 1
 3 -4 -2 27583.3 1380.84 1
 1 -4 -2 26447.9 2034.59 1
 -3 4 2 22074.8 1182.86 1
 -4 3 -2 30203.9 2915.55 1
 4 -1 -2 23360.2 1810.1 1
 -3 -1 2 21294.2 1956.79 1
 -1 -3 -2 22464.3 2052.4 1
 1 3 2 21309.5 1955.14 1
 4 -3 2 25759.6 2458.8 1
 4 -3 -2 29996.7 1266.59 1
 3 1 -2 23223.2 2139.2 1
 1 -4 -3 147399 4690.9 1
 -1 -3 3 155907 6359.5 1
 -4 1 3 135190 4387.48 1
 3 1 3 164471 6186.78 1
 1 3 -3 140925 5489.53 1
 -3 -1 3 144206 5621.66 1
 4 -3 -3 135726 2536.16 1
 -3 4 3 131741 2556.25 1
 -1 -3 -3 116306 4922.34 1
 1 3 3 136256 5264.5 1
 -4 1 -3 133287 5200.05 1
 -3 -1 -3 144334 5336.42 1
 -1 4 3 138299 4395.2 1
 4 -1 3 123666 5050.93 1
 -4 3 3 124499 2481.07 1
 3 -4 -3 139646 2568.84 1
 3 1 -3 119593 5263.55 1
 4 -1 -3 139210 4613.98 1
 -4 3 4 953.029 371.435 1
 1 -4 -4 2230.76 726.647 1
 1 3 -4 982.059 555.496 1
 -3 -1 4 -36.7656 410.703 1
 -3 4 4 830.501 369.946 1
 -1 -3 4 929.166 589.535 1
 4 -1 4 722.3 572.343 1
 3 1 -4 975.85 725.781 1
 1 3 4 814.213 625.337 1
 -1 -3 -4 458.173 515.759 1
 4 -3 -4 1630.97 492.964 1
 3 -4 -4 2157.92 447.198 1
 3 1 4 760.359 354.782 1
 -4 1 -4 1518.95 647.247 1
 -3 -1 -4 431.394 303.94 1
 4 -1 -4 1835.24 918.92 1
 -3 -1 -5 82767 4597.77 1
 3 1 -5 73865.7 4152.41 1
 1 -4 -5 96316.4 3931.48 1
 3 1 5 76238.3 4283.78 1
 -1 4 5 93187.7 3837.36 1
 4 -1 -5 100182 4097.96 1
 -3 -1 5 96705.1 4609.68 1
 1 3 5 91932.6 4305.32 1
 -4 1 5 93808 4082.68 1
 4 -1 5 154277 6513.73 1
 -4 1 -5 71065.7 4606.24 1
 -1 -3 -5 74717.7 3930.58 1
 -3 4 5 102616 2848.16 1
 3 -4 -5 90267.5 2700.7 1
 3 1 6 13211 1791.66 1
 1 -4 -6 13960.7 1623.24 1
 -3 -1 -6 15992.5 2161.84 1
 -1 4 6 13405.3 1474.32 1
 -1 -3 -6 13631.8 1765.1 1
 -3 -1 6 9477.32 1593.43 1
 -4 1 6 12729.4 1611.06 1
 -4 1 -6 16551.2 2272.82 1
 1 3 6 7802.81 1246.95 1
 3 -4 -6 16390.1 1447.79 1
 4 -1 6 12940.8 1965.09 1
 3 1 7 7352.31 1432.68 1
 -1 4 7 12984.2 1660.09 1
 1 3 7 9815.6 1789.74 1
 3 -4 -7 9924 1397.29 1
 -3 -1 -7 8895.9 1699.91 1
 4 -1 7 11086.9 2051.11 1
 -1 -3 -7 16337.9 2269.47 1
 -4 1 -7 9019.88 1728.82 1
 1 -4 -8 10669.6 1596.97 1
 -1 4 8 11681.7 1567.09 1
 -4 1 -8 5122.71 1645.01 1
 -3 4 8 7341.87 1393.44 1
 -1 -3 -8 12995.3 1854.84 1
 1 3 8 11942 1825.15 1
 -3 -1 -8 12603.7 2105.2 1
 3 1 8 10654.9 1798.6 1
 -1 4 9 3825.13 819.442 1
 -1 -3 -9 2543.74 901.942 1
 -3 -1 -9 5175.36 1314.26 1
 -4 1 -9 4172.19 1565.62 1
 -3 4 9 1640.01 352.353 1
 4 -1 9 2461.41 1070.96 1
 1 3 9 3526.98 1029.31 1
 -1 -3 -10 3186.26 974.782 1
 -3 -1 -10 2207.32 990.146 1
 -1 4 10 1321.6 767.499 1
 1 3 10 1829.48 539.6 1
 1 -4 -10 2677.64 1237.63 1
 3 1 10 2563.69 1055.74 1
 1 -4 -11 4978.83 1198.47 1
 -3 -1 -11 2569.33 1284.08 1
 -1 -3 -11 3124.77 908.485 1
 3 1 11 3562.68 1230.24 1
 -1 4 11 7489.7 1452.89 1
 1 3 11 4368.53 1556.62 1
 1 3 12 447.373 629.393 1
 1 -4 -12 -397.417 787.044 1
 -1 4 12 -30.1884 632.397 1
 -1 -3 -12 118.864 363.936 1
 -1 4 13 1824.98 477.259 1
 1 -4 -13 3635.4 1441.45 1
 1 3 13 240.216 585.253 1
 1 -4 -14 -289.2 1020.4 1
 -1 4 14 -444.242 949.208 1
 0 4 0 45258.9 3301.5 1
 4 0 0 50359 3263.94 1
 -4 0 0 40637.6 2864.28 1
 0 -4 0 52573.7 3287.57 1
 0 -4 -1 32770.1 2479.96 1
 0 4 -1 30561.8 2395.33 1
 -4 0 -1 30976.5 2330.67 1
 4 0 1 35762.2 2732.14 1
 0 -4 1 36813.7 2874.3 1
 4 0 -1 32638.5 2392.37 1
 0 4 1 31130.1 2424.06 1
 0 4 2 24193.6 2127.86 1
 0 -4 2 27843.1 2563.67 1
 4 0 2 27646.6 2418.07 1
 0 -4 -2 21733.4 2081.23 1
 -4 0 2 28276.7 2367.6 1
 4 0 -2 22605.9 2060.26 1
 0 4 -2 24244.3 2302.29 1
 -4 0 -2 21325.1 2080.38 1
 -4 0 -3 94981.8 4615.08 1
 4 0 3 93809.1 4546.07 1
 0 -4 3 94605.3 5048.76 1
 0 4 -3 92741.9 4639.45 1
 0 -4 -3 94909 4302.26 1
 0 4 3 92345.7 4157.75 1
 4 0 -3 94061.1 4286.47 1
 -4 0 3 98647.7 4409.35 1
 4 0 4 423.802 145.573 1
 4 0 -4 839.688 560.712 1
 0 -4 -4 542.811 510.474 1
 0 4 4 593.143 330.275 1
 -4 0 4 951.123 564.524 1
 -4 0 -4 735.026 604.12 1
 -4 0 5 62859.3 3994.75 1
 4 0 -5 70177.2 4052.12 1
 0 4 5 58342.5 3692.64 1
 0 -4 -5 72795.4 3970.11 1
 4 0 5 54017.6 3750.27 1
 -4 0 -5 60183.4 4069.65 1
 0 -4 -6 6388.83 1331.58 1
 4 0 -6 5535.99 1462.05 1
 0 4 6 4272.35 1064.24 1
 4 0 6 5416.23 1375.4 1
 -4 0 6 4711.11 1246.04 1
 -4 0 -6 5795.57 1478.66 1
 -4 0 -7 8412.22 1901.48 1
 -4 0 7 2219.79 718.946 1
 0 4 7 2889.71 1117.66 1
 4 0 7 5384.25 1147.12 1
 0 -4 -7 4700.35 1140.23 1
 -4 0 -8 4238.42 1485.13 1
 4 0 8 3982.67 1184.42 1
 0 4 8 6607.02 1365.46 1
 0 -4 -8 5485.56 1284.08 1
 0 4 9 3885.59 1082.81 1
 0 -4 -9 3258.61 1026.18 1
 -4 0 -9 2704.47 521.031 1
 4 0 9 3777.78 1549.51 1
 0 4 10 1431.39 536.272 1
 -4 0 -10 974.632 725.585 1
 4 0 10 485.036 479.972 1
 0 -4 -10 986.047 428.377 1
 0 4 11 3654.87 975.52 1
 0 -4 -11 7740.03 1787.53 1
 0 -4 -12 387.633 829.499 1
 0 4 12 884.773 690.772 1
 0 -4 -13 6359.57 1535.02 1
 0 4 13 2089.94 918.989 1
 -5 3 0 56482.9 2817.86 1
 5 -3 0 53847.1 2657.86 1
 5 -2 0 49934.9 2758.21 1
 2 -5 0 57148.1 3577.28 1
 -3 -2 0 44118.9 3103.06 1
 3 2 0 56943.4 3697.96 1
 -2 5 0 41155.6 2682.82 1
 -2 -3 0 57712 3871.89 1
 -5 2 0 38531.1 2555.95 1
 2 3 0 51492.9 3406.11 1
 -2 -3 -1 18454 2079.34 1
 5 -3 1 21624.3 1899.25 1
 -5 2 1 25819.3 1933.59 1
 5 -3 -1 22744.8 1589.74 1
 5 -2 -1 23175.2 1940.49 1
 3 -5 -1 20683.3 1829.91 1
 2 3 -1 21113.8 2274.94 1
 -3 -2 -1 25374.5 2464.41 1
 -2 -3 1 27255.9 2498.66 1
 3 2 1 24336.5 2280.3 1
 2 3 1 23188.1 2332.4 1
 -5 3 -1 20098.8 1994.42 1
 -3 -2 1 24118 2504.83 1
 3 2 -1 19409 2073.07 1
 2 -5 -1 25085.7 2101.38 1
 -2 5 1 27735.5 2043.71 1
 -2 -3 2 25017 2750.26 1
 3 -5 -2 20639.3 1640.82 1
 5 -3 -2 22411.7 1577.6 1
 3 2 -2 19061.8 2086.64 1
 -3 5 2 20466.8 1661.28 1
 -5 3 2 22339 1608.21 1
 5 -2 2 21975.8 2056.89 1
 2 3 -2 28235.6 2822.26 1
 -3 -2 -2 26847.4 2719.37 1
 -5 2 -2 22327.6 2162.06 1
 3 2 2 23109.1 2278.49 1
 -5 3 -2 22476.6 2270.9 1
 -2 -3 -2 23420.5 2368.44 1
 5 -2 -2 19175.1 1686.58 1
 2 3 2 20001.4 2291.92 1
 -5 2 2 19212.8 1760.43 1
 2 -5 -2 19426.2 1758.02 1
 -3 -2 2 20831.1 2229.85 1
 -2 5 2 21415 1732.1 1
 -5 2 -3 62969.9 3945.36 1
 3 2 -3 78691.2 4681.27 1
 -2 -3 3 79706.6 4582.53 1
 2 3 -3 67363.8 4041.8 1
 3 -5 -3 74060.3 2688.35 1
 5 -3 -3 82515.9 2756.42 1
 -3 5 3 74688.3 2759.16 1
 5 -3 3 80464.2 4577.63 1
 3 2 3 80738.5 4578 1
 -2 -3 -3 80490.6 4438.45 1
 2 3 3 83895.3 4674.99 1
 -5 3 3 73939.5 2675.92 1
 5 -2 3 78334.9 4280.99 1
 -5 2 3 71554.2 3302.27 1
 2 -5 -3 70873.7 3310.83 1
 -2 5 3 72523.8 3362.97 1
 5 -2 -3 71594.8 3411.13 1
 -5 3 -3 39017.2 3312.31 1
 -3 -2 -3 77472.8 4147.06 1
 -5 2 -4 3417.15 1017.22 1
 -3 -2 4 1723.7 746.432 1
 5 -3 -4 788.944 395.008 1
 -3 -2 -4 310.769 769.983 1
 3 2 -4 2115.15 1033.52 1
 2 3 -4 1381.76 984.147 1
 3 2 4 1336.19 727.012 1
 2 3 4 3708.84 1020.61 1
 -2 -3 -4 1371.13 674.315 1
 -5 2 4 425.538 438.502 1
 3 -5 -4 935.014 493.706 1
 2 -5 -4 573.811 441.337 1
 -2 5 4 731.888 527.852 1
 -3 5 4 2648.52 426.357 1
 5 -2 -4 250.951 350.953 1
 5 -3 4 347.086 466.822 1
 -2 -3 4 159.117 424.287 1
 -5 3 4 2786.55 477.7 1
 5 -2 4 932.471 601.935 1
 -5 3 -4 2544.5 1042.69 1
 3 -5 -5 54326.7 2426.85 1
 -5 2 5 33104.5 2415.8 1
 3 2 -5 57182.3 4294.18 1
 5 -3 -5 42140.2 2313.05 1
 -3 -2 -5 35614.5 3180.7 1
 -3 -2 5 53996 3902.72 1
 2 3 5 49545.6 3504.91 1
 -5 2 -5 53775.7 4172.75 1
 2 3 -5 40141.7 3601.8 1
 -2 -3 -5 48139.3 3429.12 1
 5 -3 5 50698.1 4121.12 1
 -2 5 5 33435.5 2364.58 1
 -5 3 -5 45045.9 4346.26 1
 5 -2 5 49499 3960.83 1
 -3 5 6 4200.65 767.212 1
 2 3 6 7540.59 1599.4 1
 -2 5 6 3394.92 744.147 1
 -5 2 6 3888.03 960.746 1
 3 -5 -6 4770.92 736.201 1
 -5 3 6 4180.24 808.681 1
 -5 3 -6 2758.69 809.707 1
 3 2 6 7402.06 1502.77 1
 5 -2 6 7082.76 1694.1 1
 5 -3 6 2765.1 1200.81 1
 -3 -2 6 6105.37 1636.57 1
 -5 2 -6 4109.76 1104.66 1
 -3 -2 -6 1920.35 854.053 1
 3 -5 -7 6145.66 1024.63 1
 -3 -2 -7 5992.6 1393.49 1
 3 2 7 6998.1 1511.55 1
 5 -3 7 7357.06 2063.22 1
 -3 5 7 5803.57 826.768 1
 -5 2 7 3841.72 850.171 1
 -3 -2 7 4139.09 1296.35 1
 2 3 7 4681.9 1236 1
 -2 5 7 4794.61 924.455 1
 -2 -3 -7 4089.34 1203.81 1
 -5 3 -7 11987.2 2568.93 1
 -5 2 -7 3780.66 1443.22 1
 5 -2 7 3350.29 1123.83 1
 2 -5 -7 10435.6 1341.59 1
 5 -2 8 5241.58 1496.85 1
 5 -3 8 11893.2 2688.97 1
 -3 5 8 4225.56 770.433 1
 3 2 8 5106.4 1341.3 1
 2 -5 -8 5928.98 1006.32 1
 2 3 8 4056.22 953.503 1
 3 -5 -8 4329.66 855.06 1
 -3 -2 -8 5116.97 1287.11 1
 -2 -3 -8 9665.74 1854.1 1
 -5 2 -8 5749.77 1677.13 1
 5 -2 9 2856.74 1451.07 1
 2 3 9 1850.79 915.35 1
 2 -5 -9 1614.11 758.265 1
 -3 -2 -9 1773.34 913.269 1
 3 2 9 3121.84 1074.59 1
 3 -5 -9 2356.88 815.104 1
 -2 5 9 2109.92 688.81 1
 -2 -3 -9 1229.98 532.072 1
 2 -5 -10 716.796 683.758 1
 -3 5 10 1927.34 813.331 1
 -2 -3 -10 566.901 178.816 1
 3 -5 -10 477.213 580.339 1
 -2 5 10 523.76 180.642 1
 -3 -2 -10 1555.16 917.771 1
 3 2 10 1292.58 830.518 1
 2 3 10 1267.75 640.43 1
 -3 5 11 7096.41 1468.35 1
 2 -5 -11 6525.44 1499.45 1
 -2 5 11 2043.28 763.367 1
 3 -5 -11 4220.25 1288.23 1
 -2 -3 -11 2503.97 1033.18 1
 3 -5 -12 1028.06 994.048 1
 -3 5 12 -146.858 697.786 1
 2 -5 -12 -856.806 326.057 1
 -2 5 12 2248.69 946.734 1
 2 -5 -13 2133.47 1248.47 1
 -2 5 13 2241.39 1186.19 1
 1 -5 0 105429 5007.64 1
 -1 -4 0 112079 5161.18 1
 -5 1 0 79887 4114.98 1
 5 -1 0 80526.4 4196.78 1
 -4 -1 0 109115 4985.07 1
 4 1 0 97960 4630.21 1
 -1 5 0 88528.7 4587.48 1
 -5 4 0 102783 4251.5 1
 5 -4 0 107560 4048.17 1
 1 4 0 110059 5013.25 1
 -1 5 -1 2127.51 905.603 1
 -1 -4 -1 124.545 411.892 1
 1 -5 1 573.289 613.202 1
 5 -1 1 876.393 647.581 1
 -5 1 -1 2215.47 901.105 1
 5 -4 -1 2903.02 658.894 1
 -5 4 -1 4811.4 1472.61 1
 5 -4 1 -239.401 452.875 1
 5 -1 -1 4677.15 1064.09 1
 -4 -1 1 5944.11 1216.88 1
 1 4 1 5454.37 1224.11 1
 -5 4 1 3256.1 627.261 1
 4 1 -1 650.429 472.048 1
 1 -5 -1 4189.29 1109.46 1
 -1 -4 2 56019.8 3818.09 1
 1 4 -2 45522.5 3604.5 1
 -4 -1 -2 38852.6 2955.11 1
 4 1 2 54407.7 3718.11 1
 1 -5 2 51801.9 3579.21 1
 -1 5 -2 52181.8 3507.4 1
 5 -4 -2 55807.9 1932.89 1
 -5 1 -2 57516.7 3565.26 1
 -5 1 2 50511.6 3055.85 1
 -1 -4 -2 40418.9 3079.18 1
 5 -1 2 54050.4 3391.64 1
 1 4 2 36072.9 2865.24 1
 5 -1 -2 40141 2740.36 1
 -5 4 2 51909.5 2003.52 1
 1 -5 -2 47079.6 3052.01 1
 -4 -1 2 37713.9 2943.6 1
 5 -4 2 54747.8 4158.74 1
 4 1 -2 39588.1 2960.87 1
 -1 5 2 48987.5 2923.46 1
 -5 1 -3 4178.5 1049.42 1
 5 -1 3 3105.13 890.571 1
 -5 4 3 7208.41 583.665 1
 -4 5 3 6691.06 605.086 1
 4 1 3 7400.48 1679.63 1
 5 -4 -3 1520.19 252.523 1
 1 4 3 469.885 671.028 1
 -1 -4 -3 1284.36 706.95 1
 -1 5 3 697.09 520.036 1
 -5 1 3 1887.37 833.943 1
 5 -1 -3 795.028 556.583 1
 -4 -1 3 631.165 735.482 1
 4 -5 -3 4163.95 525.631 1
 4 1 -3 1619.18 787.515 1
 1 -5 -3 619.02 371.419 1
 5 -1 4 1182.21 765.862 1
 4 1 4 3020.61 1011.94 1
 -1 -4 4 1732.41 730.18 1
 -5 1 4 256.073 323.642 1
 4 -5 -4 2360.89 269.184 1
 5 -1 -4 63.9548 263.981 1
 -5 4 4 1795.72 377.435 1
 -4 5 4 1622.56 371.508 1
 1 -5 -4 397.842 209.131 1
 -5 1 -4 867.972 598.148 1
 -1 5 4 329.921 435.86 1
 5 -1 -5 268.188 434.12 1
 -4 -1 -5 311.999 660.761 1
 4 1 5 134.057 401.839 1
 -4 -1 5 131.994 371.893 1
 -1 -4 5 -314.223 386.442 1
 -1 -4 -5 199.815 517.23 1
 1 4 5 713.807 473.34 1
 4 1 -5 -0.40061 99.5084 1
 4 -5 -5 390.387 321.88 1
 1 4 -5 144.563 210.089 1
 1 -5 -5 165.674 275.462 1
 -5 1 -6 15283.5 2302.6 1
 5 -1 6 17187.6 2318.27 1
 -4 5 6 20909.7 1260.06 1
 -4 -1 -6 15801.1 2291.91 1
 4 1 6 13133.1 1987.28 1
 4 1 -6 25019.8 2598.14 1
 -1 -4 -6 24037.6 2401.47 1
 -4 -1 6 15358.4 2151.19 1
 5 -1 -6 26230 2847.73 1
 1 4 6 14906.5 1969.28 1
 4 -5 -6 23539.9 1417.71 1
 1 -5 -7 365.153 557.224 1
 -1 -4 -7 486.352 692.989 1
 -5 1 7 43.1959 545.603 1
 4 1 7 852.577 1000.69 1
 -1 5 7 89.9484 181.474 1
 -4 -1 7 632.181 750.986 1
 5 -1 -7 612.274 675.819 1
 5 -1 7 2315.09 946.844 1
 4 1 -7 371.418 612.973 1
 4 -5 -7 338.509 340.994 1
 1 4 7 325.507 496.372 1
 -5 1 -7 1473.64 708.642 1
 -4 -1 -7 101.223 475.684 1
 -4 -1 -8 22446 2881.65 1
 1 -5 -8 19755.8 2207.32 1
 4 -5 -8 21607.9 2120.24 1
 -1 -4 -8 16939.7 2250.13 1
 -5 1 8 18417 2197.25 1
 4 1 8 21007.4 2629.74 1
 -1 5 8 22037.9 2373.4 1
 -5 1 -8 24276.8 3233.12 1
 -4 5 8 17096.1 1809.73 1
 -1 -4 -9 463.979 276.144 1
 -1 5 9 282.831 187.607 1
 1 -5 -9 1814.1 744.351 1
 1 4 9 517.03 911.798 1
 -4 5 9 -89.3153 311.742 1
 -5 1 -9 -70.9753 233.323 1
 5 -1 9 169.65 644.843 1
 -4 -1 -9 72.2903 486.345 1
 4 1 9 57.7034 499.477 1
 1 -5 -10 3203.46 939.486 1
 -1 -4 -10 4192.98 1243.5 1
 1 4 10 4004.53 1169.6 1
 -4 5 10 2798.06 815.137 1
 -1 5 10 2865.4 976.471 1
 1 -5 -11 -129.427 575.125 1
 -1 5 11 24.1568 481.323 1
 1 4 11 68.2044 160.961 1
 -1 5 12 -314.974 619.24 1
 1 -5 -13 -214.738 512.988 1
 -1 5 13 166.727 152.811 1
 -5 0 0 28071.2 2545.06 1
 5 0 0 30044.5 2712.57 1
 0 5 0 33753.3 2934.21 1
 0 -5 0 32029.5 2913.36 1
 0 -5 1 12007 1865.09 1
 0 5 -1 13619.8 2066.34 1
 -5 0 -1 12554.9 1802.37 1
 5 0 1 10744.8 1704.1 1
 -5 0 1 8146.9 1396.41 1
 5 0 -1 9417.29 1470.87 1
 0 -5 -1 9694.34 1594.49 1
 0 5 1 7718.61 1406.93 1
 -5 0 -2 12272.7 1838.16 1
 -5 0 2 9934.17 1637.65 1
 0 5 -2 11584.3 1918.02 1
 0 5 2 11529.9 1749.84 1
 5 0 3 27437.3 2661.58 1
 0 -5 3 30194.5 2979.55 1
 0 5 -3 30229 2971.79 1
 0 -5 -3 25082.6 2541.83 1
 0 5 3 29625.6 2544.78 1
 -5 0 3 30732.5 2641.46 1
 -5 0 -3 32314.4 2888.91 1
 5 0 -3 23270.6 2425.71 1
 -5 0 -4 422.475 610.083 1
 0 5 -4 476.407 297.735 1
 5 0 4 176.273 308.279 1
 -5 0 4 438.598 538.62 1
 0 -5 4 -88.9734 560.558 1
 5 0 -4 465.836 444.686 1
 0 -5 -4 1382.93 619.398 1
 0 5 4 602.974 220.714 1
 5 -5 -4 199.386 60.132 1
 -5 0 5 24169 2593.74 1
 5 0 -5 22034.4 2476.55 1
 -5 0 -5 24061.9 2908.19 1
 5 0 5 23600.2 2675.23 1
 0 -5 -5 22651.2 2416.28 1
 0 5 5 23787.1 2574.42 1
 0 -5 -6 2833.9 1059.18 1
 0 5 6 1782.48 655.546 1
 5 0 -6 2507.15 888.932 1
 -5 0 6 2407.28 946.557 1
 5 0 6 2093.83 624.622 1
 -5 0 -6 1845.79 683.756 1
 -5 0 -7 4310.8 1042.45 1
 5 0 7 1798.07 975.177 1
 -5 0 7 3861.42 1156.4 1
 0 -5 -7 1521.04 711.399 1
 5 0 -7 1128.19 656.974 1
 0 5 7 4957.41 1257.53 1
 5 0 8 4183.26 1332.46 1
 0 -5 -8 1613.88 593.416 1
 -5 0 8 1713.1 300.75 1
 5 0 -8 2625.24 943.179 1
 0 5 8 3124.35 986.759 1
 0 -5 -9 2009.39 947.965 1
 0 5 9 2033.57 863.816 1
 -5 0 9 2419.46 803.915 1
 0 -5 -10 1123.2 731.909 1
 0 5 10 2993.47 970.997 1
 0 -5 -11 2796.46 974.574 1
 0 5 11 3561.38 1057.74 1
 0 -5 -12 -831.876 973.679 1
 0 5 12 94.3204 436.115 1
 3 -6 0 51830.8 3294.3 1
 -6 3 0 59748.5 3403.27 1
 6 -3 0 51254.8 2989.3 1
 -3 -3 0 58752.6 4126.85 1
 3 3 0 58893.5 4175.69 1
 -3 6 1 -45.1821 170.576 1
 -6 3 1 -42.0233 250.498 1
 6 -3 -1 686.838 532.641 1
 3 3 1 1638.53 821.685 1
 3 -6 -1 886.525 477.352 1
 -3 -3 1 1068.99 767.332 1
 3 3 -1 3247.73 1161.09 1
 -3 -3 -1 2679.41 608.632 1
 -6 3 -1 353.061 500.739 1
 3 -6 -2 32975.2 2508.63 1
 6 -3 2 28456.7 2583.22 1
 -6 3 -2 39360.5 3039.87 1
 -6 3 2 38005.6 2254.13 1
 6 -3 -2 31655.9 2172.97 1
 -3 -3 -2 37893.3 3257.05 1
 3 3 2 34738.2 3058.53 1
 -3 -3 2 34359.8 3073.14 1
 3 3 -2 35082.1 3022.83 1
 -3 -3 3 2548.87 1084.79 1
 3 3 -3 1912.07 829.169 1
 3 -6 -3 -20.8745 153.942 1
 -3 -3 -3 1474.99 1169.43 1
 3 3 3 1467.48 740.957 1
 -3 6 3 144.332 360.274 1
 -6 3 3 2.40822 315.874 1
 6 -3 -3 23.2492 170.533 1
 6 -3 3 436.661 450.874 1
 -3 -3 4 1277.83 857.85 1
 3 3 -4 816.89 450.987 1
 3 3 4 2237.03 939.633 1
 -3 -3 -4 1339.9 621.895 1
 -3 6 4 1147.73 556.469 1
 -6 3 -4 1067.28 210.377 1
 6 -3 4 1488.3 412.073 1
 -6 3 4 809.242 355.47 1
 6 -3 -5 1572.69 715.537 1
 -3 -3 5 6605.12 1695.09 1
 3 3 -5 5131.44 1398.9 1
 -3 -3 -5 3649.99 967.331 1
 3 -6 -5 1884.87 616.576 1
 -6 3 -5 21.3353 141.006 1
 6 -3 5 307.886 622.286 1
 -3 6 5 202.772 135.108 1
 -6 3 5 136.757 149.284 1
 -3 -3 6 9982.63 1860.64 1
 6 -3 -6 9822.1 1235.11 1
 6 -3 6 5621.05 1458.67 1
 3 3 6 8652.18 1593.41 1
 3 -6 -6 8783.69 1129.01 1
 -3 -3 -6 9913.85 1769.27 1
 3 3 -6 7818.07 1654.97 1
 -3 6 6 10788.1 1326.18 1
 3 3 -7 565.734 269.673 1
 -3 -3 -7 611.085 352.962 1
 3 -6 -7 28.0521 436.036 1
 3 3 7 -294.229 406.823 1
 -3 6 7 327.026 464.541 1
 -6 3 7 675.64 657.042 1
 -6 3 -7 34.2135 740.48 1
 6 -3 7 -129.183 412.761 1
 -3 -3 7 -55.5444 46.2436 1
 6 -3 -7 469.277 502.199 1
 3 -6 -8 11814.5 1566.25 1
 -3 -3 -8 7608.77 1780.67 1
 -3 6 8 6835.04 1208.18 1
 3 3 8 15844.5 2507.51 1
 -6 3 8 6173.4 1259.05 1
 -3 -3 8 12290.9 2071.95 1
 6 -3 8 11154.5 2237.79 1
 -6 3 -8 14773.8 2699.26 1
 3 3 9 649.237 568.969 1
 3 -6 -9 37.5533 530.429 1
 -3 6 9 816.633 716.874 1
 3 -6 -10 1529.99 748.896 1
 -3 6 10 2416.81 599.858 1
 3 -6 -11 3842.28 1192.44 1
 -6 4 0 18898.7 1816.13 1
 6 -4 0 18764.7 1830.37 1
 2 -6 0 21026.8 2374.76 1
 -2 6 0 20169.3 2164.98 1
 -6 2 0 22091.5 2302.18 1
 6 -2 0 22401.4 2247.67 1
 -4 -2 0 17265 2256.26 1
 4 2 0 15557.1 2022.92 1
 -2 -4 0 18889.3 2386.16 1
 2 4 0 17559.6 2188.79 1
 6 -4 1 7506.47 1312.86 1
 -6 4 1 8421.84 1096.43 1
 6 -4 -1 7351.77 1020.49 1
 -2 6 1 8501.92 1497.96 1
 -6 2 -1 9656.14 1513.46 1
 6 -2 1 11259.3 1568.97 1
 2 -6 1 11943.3 1770.99 1
 -6 2 1 9283.98 1464.08 1
 -2 6 -1 8774.8 1522.91 1
 -4 -2 -1 8347.04 1516.58 1
 4 2 1 7471.11 1426.36 1
 -2 -4 1 8063.32 1635.68 1
 -6 4 -1 9034.07 1387.26 1
 2 4 -1 7809.43 1467.13 1
 2 4 -2 6500.41 1562.75 1
 -6 2 -2 10700 1537.36 1
 -6 4 2 7855.18 1059.38 1
 6 -2 2 8661.6 1439.56 1
 6 -4 -2 8108.65 951.991 1
 4 -6 -2 8028.77 984.365 1
 -4 -2 -2 6505.67 1472.06 1
 -4 6 2 6014.4 952.302 1
 -2 -4 2 4475.49 1270.61 1
 4 2 2 5116.02 1290.17 1
 -6 2 2 8424.49 1395.76 1
 2 -6 2 8557.57 1540.9 1
 6 -2 -2 8901.63 1343.53 1
 -2 -4 -2 6659.5 1407.9 1
 2 4 2 7704.21 1461.93 1
 -4 -2 2 7195.61 1420.1 1
 4 2 -2 7622.42 1514.83 1
 2 -6 -2 8159.95 1280.53 1
 -6 4 -2 6098.24 1594.46 1
 6 -4 2 9008.67 1589.01 1
 -2 6 2 6351.89 1207.85 1
 4 -6 -3 29416.2 1986.25 1
 -6 4 3 24473 1762.62 1
 -2 -4 3 32343.4 3191.13 1
 6 -2 3 22201.6 2518.61 1
 -4 6 3 21357.3 1562.92 1
 -4 -2 -3 27748.1 2976.61 1
 -6 2 -3 26366.3 2622.17 1
 -2 -4 -3 26977.2 2864.9 1
 2 4 3 23700.5 2615.59 1
 -4 -2 3 26238.3 2754.37 1
 6 -2 -3 22966.5 2161.45 1
 2 -6 -3 27047.7 2487.95 1
 -6 4 -3 29511 2999.11 1
 6 -4 3 31219 3017.05 1
 4 2 -3 23991 2591.47 1
 6 -4 -4 138.56 119.632 1
 -4 -2 4 4108.05 1193.85 1
 4 -6 -4 -151.719 315.71 1
 4 2 -4 1086.41 916.328 1
 -2 -4 4 941.816 885.432 1
 6 -2 -4 432.236 436.285 1
 -4 6 4 446.466 172.773 1
 -4 -2 -4 39.2079 255.587 1
 4 2 4 381.775 377.735 1
 -2 -4 -4 2772.06 1147.78 1
 2 4 4 3573 1342.6 1
 2 -6 -4 518.237 591.071 1
 6 -4 4 259.351 60.6669 1
 -2 6 4 2578.21 650.969 1
 2 4 -4 627.546 449.425 1
 -6 2 4 3323.41 798.187 1
 -6 4 4 234.921 80.0212 1
 -6 4 -4 2507.21 1099.74 1
 -6 2 -4 260.899 687.813 1
 6 -2 4 -24.2574 137.606 1
 6 -2 -5 10911.5 1586.59 1
 -6 2 -5 17761.8 2465.66 1
 6 -2 5 22537.3 2752.79 1
 -4 -2 5 15675.3 2282.79 1
 4 2 -5 23989.1 2861.96 1
 -4 -2 -5 11167.1 1747.26 1
 -6 4 5 15311.3 1229.08 1
 4 2 5 13927.6 2346.48 1
 -2 -4 5 14434 2422.74 1
 2 4 -5 12167.5 2148.71 1
 2 4 5 15838.1 2198.52 1
 4 -6 -5 19053.8 1418.81 1
 2 -6 -5 12659.9 1595.25 1
 -2 6 5 14049.3 1643.66 1
 -4 6 5 15257.7 1215 1
 -6 4 -5 22330.2 3442.71 1
 6 -4 5 12943 2380.47 1
 -6 2 5 15006.3 1710.08 1
 6 -4 -5 20264.4 1531.99 1
 6 -2 6 1954.93 1001.12 1
 -6 2 6 4203.47 1183.34 1
 -6 4 6 2087.23 564.61 1
 6 -2 -6 1659.95 729.864 1
 -4 -2 -6 1934.97 1018.58 1
 4 2 6 975.54 633.37 1
 -4 -2 6 1899.59 1047.17 1
 4 2 -6 1981.22 1005.72 1
 -2 -4 -6 1987.18 812.977 1
 -4 6 6 1855.43 497.434 1
 2 -6 -6 1580.95 584.591 1
 2 4 6 1547.3 457.154 1
 -2 -4 6 1255.13 873.47 1
 -2 6 6 4201.12 1119.55 1
 2 4 -6 1625.62 836.419 1
 -6 2 -6 1243.91 734.855 1
 6 -4 6 1432.56 356.446 1
 6 -2 7 2794.8 1009.83 1
 2 4 7 1899.71 919.719 1
 4 -6 -7 3143.11 780.426 1
 4 2 7 570.212 342.541 1
 -4 -2 -7 4595.4 1449.71 1
 -4 6 7 1662.78 461.746 1
 -6 2 7 2708.96 719.864 1
 -2 -4 -7 1462.69 761.662 1
 2 -6 -7 3316.22 874.589 1
 6 -2 -7 3759.36 960.853 1
 -4 -2 7 1783.72 965.694 1
 -2 6 7 1629.1 528.292 1
 4 2 -7 2011.3 856.088 1
 -2 -4 7 1771.53 1242.83 1
 -6 2 -7 2146.51 752.398 1
 -6 4 7 1172.63 369.53 1
 6 -4 7 2323.29 1417.77 1
 4 -6 -8 4280.06 886.159 1
 4 2 8 2270.04 487.971 1
 -4 6 8 2044.55 543.171 1
 -2 -4 -8 1819.39 490.829 1
 2 4 8 2281.42 803.976 1
 -2 6 8 1974.48 412.978 1
 -6 2 8 1988.78 513.271 1
 4 2 -8 1821.14 869.541 1
 2 -6 -8 1604.57 26.8098 1
 -4 -2 8 1912.89 896.498 1
 -6 2 -8 2757.58 1272.14 1
 6 -2 8 1769 1071.8 1
 6 -2 -8 1098.09 205.575 1
 2 -6 -9 786.808 149.497 1
 -2 6 9 1247.23 509.371 1
 2 4 9 1626.91 915.386 1
 -2 -4 -9 2513.75 1010.37 1
 -6 2 9 1139.61 679.005 1
 -4 -2 9 1340.94 791.655 1
 4 -6 -9 920.281 520.335 1
 -2 6 10 665.127 540.743 1
 2 -6 -10 415.747 551.942 1
 2 -6 -11 2941.53 1086.01 1
 -2 6 11 1370 739.901 1
 2 -6 -12 451.018 851.636 1
 -2 6 12 -417.535 314.524 1
 -1 6 0 6949.06 1251.97 1
 1 -6 0 10516 1890.73 1
 -6 1 0 8659.58 1540.38 1
 6 -1 0 5911.6 1225.52 1
 -5 -1 0 7141.93 1453.07 1
 5 1 0 6268.51 1320.17 1
 6 -5 0 6248.41 1172.55 1
 -1 -5 0 6483.08 1424.81 1
 1 5 0 7808.66 1594.48 1
 1 -6 1 3818.24 1253.88 1
 -1 6 -1 5037.88 1260.06 1
 -6 1 -1 5546.72 1148.5 1
 6 -1 1 5824.25 1376.21 1
 6 -1 -1 5785.63 1297.83 1
 6 -5 -1 7631.98 1053.11 1
 -5 -1 1 5943.99 1306.87 1
 5 1 -1 6969.52 1480.32 1
 -1 -5 -1 9458.41 1783.5 1
 6 -5 1 7958.45 1462.52 1
 1 5 1 5597.84 1233.94 1
 -6 5 1 3495.51 815.169 1
 1 -6 -1 5080.37 1227.18 1
 1 5 -2 4632.97 1214.33 1
 6 -1 2 2903.74 769.82 1
 1 -6 2 6094.23 1411.05 1
 -5 -1 -2 3743.78 1057.55 1
 5 1 2 2241.46 912.498 1
 -6 1 2 2444.7 787.535 1
 6 -1 -2 2386.07 584.102 1
 -1 -5 -2 5523.38 1350.17 1
 1 5 2 4421.31 933.731 1
 -5 -1 2 5950.2 1374.64 1
 5 1 -2 5482.38 1310.68 1
 1 -6 -2 2370.04 764.029 1
 -1 6 2 2434.15 801.92 1
 -6 5 2 2053.55 399.633 1
 -1 -5 2 1184.1 750.98 1
 6 -5 -2 3162.63 509.373 1
 -6 5 3 18872.1 1205.69 1
 6 -5 -3 16415 1039.81 1
 -1 -5 3 15690.5 2411.27 1
 -6 1 -3 19197.5 2499.98 1
 1 5 -3 19766.4 2566.85 1
 -5 -1 -3 23240.4 2733.91 1
 5 1 3 13874.5 2327.35 1
 -1 6 -3 15034.1 2174.43 1
 -1 -5 -3 20883.9 2465.41 1
 1 5 3 24268.9 2588.53 1
 -5 -1 3 22816.3 2476.93 1
 5 1 -3 20683.2 2416 1
 -6 1 -4 279.43 609.295 1
 6 -1 4 313.102 442.088 1
 1 5 -4 1861.57 753.121 1
 -6 1 4 476.396 482.297 1
 -6 5 4 539.985 262.698 1
 -5 6 4 754.862 268.033 1
 -5 -1 -4 2725.71 1110.62 1
 -1 -5 4 3642.51 1189.97 1
 5 1 4 2175.38 735.878 1
 6 -5 -4 910.759 276.688 1
 -5 -1 4 115.305 324.261 1
 5 1 -4 -304.963 552.442 1
 -1 -5 -4 -186.374 255.443 1
 1 5 4 -192.357 359.583 1
 1 -6 -4 326.527 312.057 1
 6 -1 -4 530.557 714.799 1
 5 -6 -4 356.219 244.832 1
 -1 6 4 327.936 532.056 1
 6 -1 -5 15957.5 2127.36 1
 -5 -1 5 17389.8 2514.6 1
 5 1 -5 11557.8 2051.64 1
 -6 1 -5 10633.8 1856.91 1
 6 -1 5 13449 2271.36 1
 -5 -1 -5 10716.5 1918.95 1
 5 -6 -5 13821.2 830.957 1
 -1 -5 -5 12936.5 2100.58 1
 1 5 5 13506.4 2056.83 1
 1 5 -5 10939.3 1986.46 1
 1 -6 -5 12107.9 1699.41 1
 -1 6 5 11867.7 1666.08 1
 -5 6 5 11351.7 744.475 1
 -6 5 5 13035.6 819.612 1
 -6 1 5 13746.3 1834.04 1
 6 -5 -5 15637.4 974.252 1
 -6 1 6 2226.28 956.846 1
 5 -6 -6 3642.66 485.224 1
 -6 1 -6 3086.11 1003.79 1
 -5 -1 -6 842.694 410.145 1
 -1 -5 6 1350.22 560.531 1
 6 -1 6 2811.99 1098.98 1
 6 -1 -6 2760.84 984.725 1
 -5 -1 6 4266.67 1345.44 1
 5 1 6 1640.59 704.781 1
 5 1 -6 2436.71 996.652 1
 -6 5 6 2284.04 228.701 1
 -5 6 6 2218.76 373.167 1
 -1 -5 -6 3609.42 1057.59 1
 1 -6 -6 2643.7 1087.75 1
 1 5 6 2869.94 793.508 1
 -1 6 6 1779.16 682.627 1
 6 -1 7 1642.24 979.761 1
 5 1 7 1752.43 923.776 1
 -6 1 7 2248.23 682.891 1
 -1 -5 -7 1117.41 448.456 1
 1 -6 -7 2655.38 980.528 1
 1 5 7 2275.54 1040.94 1
 -1 6 7 1669.97 804.374 1
 -6 1 -7 2205.4 860.071 1
 -5 -1 7 1729.46 657.442 1
 6 -1 -7 1090.43 495.716 1
 5 -6 -7 1534.14 424.6 1
 5 1 -7 1950.77 904.778 1
 -1 -5 -8 2598.43 988.877 1
 1 5 8 2966 1057.89 1
 -1 6 8 2269.21 964.353 1
 -6 1 8 1807.94 911.181 1
 -5 -1 8 3542.57 1236.29 1
 5 1 -8 2164.2 1036.06 1
 1 -6 -9 1754.29 776.989 1
 -1 -5 -9 442.344 254.74 1
 1 5 9 777.914 419.679 1
 -1 6 9 220.311 223.033 1
 6 -1 -9 1357.45 806.713 1
 -6 1 9 1145.49 622.047 1
 5 1 -9 571.021 292.642 1
 -5 -1 9 14.0899 618.57 1
 1 -6 -10 353.077 649.628 1
 -1 -5 -10 466.5 157.812 1
 -1 6 10 731.873 339.997 1
 1 5 10 645.359 690.072 1
 -5 -1 10 -678.475 782.655 1
 -6 1 10 569.615 599.972 1
 -1 6 11 3901.83 1012.6 1
 1 -6 -11 1447.13 786.574 1
 0 6 0 19218.5 2466.24 1
 -6 0 0 15683.5 2121.68 1
 6 0 0 15004.6 2056.13 1
 0 -6 0 18265.9 2362.61 1
 0 -6 1 1729.8 1034 1
 0 6 -1 931.951 850.573 1
 0 -6 -1 38.8334 656.675 1
 -6 0 -1 657.642 801.452 1
 0 6 1 -121.738 535.04 1
 6 0 1 554.677 169.686 1
 -6 0 1 254.303 356.356 1
 6 0 -1 271.656 167.714 1
 0 -6 2 11457.3 1882.45 1
 0 6 -2 10229 1751.84 1
 -6 0 -2 11876.9 1870.11 1
 6 0 2 10541.1 1687.51 1
 -6 0 2 10894.6 1728.75 1
 6 0 -2 6254.51 1387.01 1
 0 -6 -2 7696.93 1622.83 1
 0 6 2 8582.11 1450.58 1
 0 6 3 544.071 559.285 1
 0 6 -3 514.763 737.83 1
 -6 0 3 621.722 715.414 1
 -6 0 -3 -330.66 290.196 1
 6 0 3 253.118 570.848 1
 6 0 -3 1437.01 875.068 1
 0 -6 3 -102.193 407.772 1
 0 -6 -3 1248.46 541.045 1
 -6 0 -4 -63.6326 281.866 1
 -6 0 4 433.961 316.49 1
 6 0 -4 291.895 138.874 1
 0 6 -4 949.796 1070.05 1
 0 -6 -4 16.9226 149.324 1
 0 6 4 375.85 433.059 1
 6 0 -5 3078.35 936.46 1
 -6 0 -5 185.667 604.35 1
 6 0 5 269.278 445.275 1
 0 -6 -5 2016.87 738.045 1
 0 6 -5 -191.286 899.577 1
 -6 0 5 163.541 473.915 1
 0 -6 5 84.1823 154.17 1
 0 6 5 511.482 509.89 1
 -6 0 6 9505.46 1516.89 1
 6 0 -6 5525.15 1514.6 1
 -6 0 -6 5305.79 1341.23 1
 0 -6 -6 5882.35 1263.01 1
 0 6 6 6894.21 1521.07 1
 -6 0 7 -305.429 477.518 1
 0 -6 -7 53.8925 495.248 1
 0 6 7 -354.11 543.464 1
 6 0 -7 315.622 539.326 1
 -6 0 8 11329.2 1989.02 1
 0 -6 -8 6915.35 1465.49 1
 0 6 8 10623.2 1689.07 1
 6 0 -8 5385.51 1277.02 1
 6 0 -9 -564.323 603.974 1
 -6 0 9 767.664 441.282 1
 0 -6 -9 269.259 582.557 1
 0 6 9 201.731 514.808 1
 0 -6 -10 641.718 315.9 1
 0 6 10 1746.51 912.749 1
 -6 0 10 1141.35 738.469 1
 0 -6 -11 421.466 747.163 1
 0 6 11 -59.355 323.694 1
 -7 4 0 7197.85 1203.21 1
 7 -4 0 7631.23 1326.37 1
 -7 3 0 5999.36 1107.63 1
 7 -3 0 5640.41 1168.03 1
 3 -7 0 6714.09 1355.7 1
 -3 7 0 5209.5 1220.14 1
 -4 -3 0 7861.48 1415.98 1
 4 3 0 6842 1459.75 1
 -3 -4 0 7549.99 1700.31 1
 3 4 0 8227.72 1774.66 1
 3 4 1 2124.32 691.985 1
 -7 4 -1 3383.41 685.589 1
 7 -4 1 2827.83 823.702 1
 -7 3 -1 1837.65 846.26 1
 -7 4 1 2032.95 654.542 1
 3 -7 -1 5927.82 1291.56 1
 7 -3 1 4026.06 1049.18 1
 -3 7 1 2340.11 629.558 1
 -7 3 1 2711.87 599.207 1
 7 -3 -1 4912.9 1099.26 1
 3 -7 1 3021.19 848.992 1
 -4 -3 -1 2634.23 1055.76 1
 4 3 1 2317.22 945.184 1
 -3 -4 -1 2670.54 1150.17 1
 -4 -3 1 3014.59 1156.4 1
 4 3 -1 1688.67 791.165 1
 -3 -4 1 2651.02 866.312 1
 3 4 -1 2280.33 845.885 1
 -7 4 -2 3314.18 978.609 1
 -4 7 2 1216.72 393.867 1
 3 -7 -2 3320.91 943.974 1
 7 -4 2 4845.52 1212.64 1
 -7 3 -2 3627.97 1049.02 1
 -3 7 2 2666.53 874.937 1
 7 -3 2 4206.62 1207.81 1
 4 -7 -2 4092.27 986.726 1
 -7 4 2 1709.31 499.161 1
 7 -4 -2 3670.5 749.482 1
 -7 3 2 3328.35 847.545 1
 7 -3 -2 3423.53 905.917 1
 -4 -3 -2 2585.49 928.091 1
 4 3 2 3220.43 870.04 1
 3 4 2 1722.57 837.395 1
 -4 -3 2 1992.34 934.309 1
 -3 -4 2 3295.35 1098.5 1
 3 4 -2 3055.16 925.368 1
 7 -4 3 12382.5 1952.27 1
 4 -7 -3 12860.4 1470.45 1
 -3 -4 3 9096.44 1896.53 1
 3 4 -3 9377.23 1916.35 1
 -7 3 -3 12530.9 1915.38 1
 7 -3 3 9234.94 1666.12 1
 -4 7 3 10501.9 1399.05 1
 3 -7 -3 11077.8 1550.15 1
 -7 4 3 11348.7 1425.62 1
 -4 -3 -3 7920.33 1515.48 1
 7 -4 -3 12170.8 1370.45 1
 4 3 3 6814.62 1567.23 1
 -7 3 3 8733.15 1264.07 1
 -3 -4 -3 11940.6 1911.26 1
 3 4 3 11483.9 1904.27 1
 7 -3 -3 12061.3 1474.48 1
 -4 -3 3 10735.8 1904.19 1
 -3 7 3 9058.1 1293.32 1
 -7 4 -3 11458.5 1771.1 1
 4 3 -3 9793.56 1790.56 1
 -4 -3 4 2113.36 1114.87 1
 3 -7 -4 -214.228 463.855 1
 7 -3 -4 -53.5011 204.045 1
 3 4 -4 1225.82 554.98 1
 4 -7 -4 430.462 400.187 1
 -3 7 4 23.298 294.978 1
 -4 -3 -4 2657.32 1089.49 1
 4 3 4 503.382 986.118 1
 3 4 4 1289.46 926.939 1
 -3 -4 -4 518.276 659.594 1
 7 -4 -4 443.98 385.426 1
 7 -4 4 403.235 529.662 1
 -7 3 -4 69.128 474.083 1
 4 3 -4 695.889 697.669 1
 7 -3 4 -160.417 365.247 1
 -7 4 -4 1672.56 897.095 1
 -3 -4 4 618.029 548.113 1
 -7 3 4 -175.989 415.488 1
 -7 3 -5 8713.49 1984.73 1
 7 -3 5 5881.51 1601.51 1
 4 3 -5 6483.62 1588.57 1
 -3 -4 5 9009.34 1890.15 1
 3 4 -5 8171.23 1846.03 1
 -4 -3 -5 8366.64 1909.31 1
 4 3 5 6811.31 1613.54 1
 -3 -4 -5 6665.9 1492.83 1
 3 -7 -5 9398.44 1221.24 1
 4 -7 -5 8308.26 1110.72 1
 -3 7 5 7016.73 1208.34 1
 -7 4 5 8922.66 1045.59 1
 -4 7 5 8174.57 1115.4 1
 -7 3 5 6847.71 1206.75 1
 7 -4 -5 6658.7 1060.13 1
 7 -3 -5 9223.25 1407.59 1
 7 -4 5 5518.88 1504.42 1
 7 -4 -6 2248.96 526.143 1
 -3 -4 -6 1528.2 663.538 1
 -4 -3 6 1139.77 403.987 1
 3 4 6 2241.32 1219.01 1
 -7 4 6 942.269 343.565 1
 4 -7 -6 2810.9 798.216 1
 -7 3 6 1177.88 352.102 1
 -3 7 6 897.594 519.464 1
 3 -7 -6 1097.85 502.056 1
 -7 4 -6 1832.24 1005.43 1
 7 -4 6 1745.83 700.985 1
 -4 7 6 843.551 355.739 1
 7 -3 -6 827.113 352.848 1
 -7 3 -6 1179.51 674.392 1
 7 -3 6 913.833 610.758 1
 4 -7 -7 1974.08 696.453 1
 3 -7 -7 635.327 494.803 1
 -3 7 7 501.323 627.193 1
 7 -3 -7 -54.4782 520.181 1
 7 -4 7 959.131 243.934 1
 7 -4 -7 1758.57 452.41 1
 -7 4 -7 2461.5 1672.23 1
 -7 3 7 311.981 86.3153 1
 -7 3 -7 2514.21 1135.84 1
 7 -3 7 2166.15 1150.03 1
 -7 3 8 2020.96 648.164 1
 7 -3 -8 856.4 344.422 1
 3 -7 -8 975.609 587.033 1
 -3 7 8 1988.08 495.413 1
 7 -4 8 228.152 755.729 1
 3 -7 -9 986.59 694.075 1
 7 -5 0 20112.5 1937.92 1
 2 -7 0 16312.8 2005.63 1
 -2 7 0 19137.8 2267.68 1
 -7 2 0 22286.1 2413.43 1
 7 -2 0 14488.6 1902.54 1
 -5 -2 0 18930.3 2356.09 1
 5 2 0 17722.9 2433.89 1
 -2 -5 0 22246.3 2659.84 1
 2 5 0 17199.9 2328.84 1
 -7 5 0 19916.4 1995.69 1
 -7 5 1 1506.24 589.664 1
 -2 7 1 208.629 216.402 1
 -5 -2 1 862.566 729.093 1
 5 2 -1 321.975 639.229 1
 -2 -5 -1 1199.03 784.833 1
 2 5 1 1128.49 568.671 1
 -7 2 -1 490.06 755.143 1
 -2 7 -1 -44.0054 416.064 1
 -2 -5 1 2105.85 598.712 1
 -7 2 1 117.219 501.275 1
 5 2 1 2248.13 813.656 1
 2 5 -1 -247.377 443.917 1
 7 -2 -1 221.672 467.004 1
 -7 5 -1 359.397 565.991 1
 -5 -2 -1 120.53 518.018 1
 2 -7 -1 84.1845 458.198 1
 7 -5 1 1309.19 749.181 1
 -2 -5 2 10731.6 2003.32 1
 2 5 -2 10042.7 1984.55 1
 -7 5 2 6350.57 950.155 1
 7 -5 -2 6174.04 958.92 1
 -7 2 -2 7935.12 1481.53 1
 7 -2 2 10500 1650.47 1
 2 -7 2 10857.5 1945.2 1
 -5 -2 -2 13434.6 2243.41 1
 -2 7 -2 5999.33 1262.23 1
 -7 2 2 9388.17 1566.34 1
 5 2 2 10684.5 1886.19 1
 7 -2 -2 8478.62 1460.95 1
 2 5 2 9802.58 1890.09 1
 -5 -2 2 8714.77 1683.24 1
 5 2 -2 13456 1892.67 1
 -7 5 -2 4994.34 1335.37 1
 2 -7 -2 9751.57 1578.54 1
 7 -5 2 6051.71 1232.89 1
 -2 7 2 8056.27 1361.42 1
 -7 5 3 127.614 80.4206 1
 2 5 -3 722.562 735.355 1
 -5 7 3 17.4387 156.16 1
 7 -2 3 257.384 610.302 1
 -7 2 -3 4181.64 1377.85 1
 2 -7 3 157.363 598.157 1
 5 -7 -3 2647.67 748.392 1
 -5 -2 3 847.885 753.267 1
 -2 7 3 264.444 391.145 1
 5 2 -3 -338.565 254.572 1
 -5 -2 -3 -87.3671 370.143 1
 5 2 3 411.012 517.5 1
 -7 5 -3 2319.28 698.68 1
 7 -5 3 225.152 229.494 1
 2 -7 -3 1815.31 920.052 1
 -2 -5 -3 118.397 578.8 1
 -7 2 3 78.4283 192.59 1
 -2 -5 3 220.512 387.268 1
 2 5 3 79.1882 403.318 1
 7 -2 -3 772.832 367.264 1
 -7 2 -4 484.24 195.951 1
 7 -2 4 362.398 497.505 1
 -7 2 4 711.706 340.218 1
 -2 7 4 559.777 502.498 1
 -5 7 4 348.824 337.522 1
 -2 -5 4 211.019 442.428 1
 -7 5 4 95.5747 254.332 1
 -5 -2 -4 18.7761 175.042 1
 5 2 4 145.984 304.569 1
 -5 -2 4 459.671 637.772 1
 5 -7 -4 155.229 303.904 1
 -7 5 -4 480.679 394.323 1
 2 5 -4 724.447 770.925 1
 7 -5 -4 347.251 306.691 1
 5 2 -4 -180.11 342.146 1
 -2 -5 -4 -31.9126 287.452 1
 2 5 4 -272.564 681.677 1
 7 -5 4 873.809 1012.83 1
 7 -2 5 748.604 751.716 1
 -5 -2 5 3722.53 1271.95 1
 -7 2 5 -38.865 447.787 1
 7 -2 -5 27.4773 434.264 1
 2 5 5 3182.04 1178.78 1
 -2 -5 -5 727.745 667.225 1
 7 -5 5 355.172 762.488 1
 5 -7 -5 3330.25 674.151 1
 2 -7 -5 333.991 444.518 1
 5 2 -5 179.85 285.393 1
 -2 7 5 -22.2635 393.221 1
 -7 2 -5 718.905 600.42 1
 7 -2 -6 5099.2 1074.13 1
 7 -2 6 3999.57 1255.31 1
 -5 -2 6 6776.39 1573.76 1
 5 2 -6 3342.89 1037.56 1
 -2 -5 -6 6025.11 1436.2 1
 2 5 6 4641.85 1338.13 1
 -2 7 6 4428.14 922.565 1
 2 -7 -6 3362.01 565.404 1
 7 -5 6 4243.24 1637.38 1
 -7 2 6 3853.43 735.284 1
 -7 2 7 2295.52 995.697 1
 7 -2 -7 -71.8786 440.461 1
 -2 -5 -7 269.485 508.163 1
 2 5 7 -219.761 302.952 1
 2 -7 -7 -174.432 158.023 1
 7 -5 7 223.34 694.885 1
 -2 7 7 1477.11 457.378 1
 -7 2 8 3399.27 801.58 1
 -2 7 8 4025.72 1063.92 1
 2 -7 -9 523.453 499.88 1
 -2 7 9 375.208 408.502 1
 7 -2 -9 154.253 175.822 1
 -7 2 9 509.967 298.992 1
 2 -7 -10 1103.25 484.757 1
 -2 7 10 578.768 335.971 1
 -7 2 10 616.666 590.521 1
 1 -7 0 3933.48 1158.7 1
 -1 7 0 2585.7 974.658 1
 -7 1 0 3121.59 890.487 1
 7 -1 0 2969.58 1059.62 1
 -6 -1 0 3051.37 1074.46 1
 1 6 0 1876.44 357.899 1
 6 1 0 3727.22 1074.94 1
 7 -6 0 4696.77 1258.77 1
 -1 -6 0 4863.12 1418 1
 1 6 -1 2134.19 1193.54 1
 1 -7 1 1471.62 472.648 1
 -7 1 -1 3138.02 1367.03 1
 -6 -1 -1 3071.35 1166.12 1
 7 -1 1 1150.94 584.271 1
 -7 1 1 2444.16 965.136 1
 6 1 1 4526.38 1199.62 1
 -1 7 -1 1289.76 622.956 1
 7 -1 -1 2850.95 884.591 1
 1 -7 -1 2904.52 743.532 1
 -6 -1 1 5616.97 1330.4 1
 6 1 -1 2153.48 964.995 1
 -1 7 1 1538.56 604.209 1
 -1 -6 -1 2591.87 1168.64 1
 1 6 1 4988.44 1242.13 1
 7 -6 -1 1897.29 655.436 1
 -1 -6 1 6292.62 1445.81 1
 -1 -6 2 3168.16 1082.19 1
 -1 -6 -2 743.776 427.413 1
 6 1 -2 461.627 410.009 1
 1 6 -2 2264.52 1026.04 1
 1 -7 -2 887.383 428.792 1
 1 -7 2 1826.31 1093.94 1
 7 -1 2 1634.62 892.248 1
 -1 7 -2 4476.79 831.785 1
 -6 -1 -2 1625.37 654.013 1
 -7 1 2 1493.19 772.343 1
 -7 6 2 438.924 577.118 1
 6 1 2 1283.1 611.282 1
 7 -1 -2 1462.34 830.642 1
 -6 -1 2 4114.4 1313.41 1
 1 6 2 6092.67 1532.05 1
 -1 7 2 1585.28 759.035 1
 7 -6 -3 8210.93 934.348 1
 -1 -6 3 7340.68 1884.73 1
 1 6 -3 5410.17 1380.95 1
 -7 1 -3 6691.22 1499.23 1
 7 -1 3 7560.91 1536.86 1
 -6 -1 -3 7316.89 1799.68 1
 1 -7 3 9054.14 1685.78 1
 6 1 3 5960.45 1355.93 1
 -1 7 -3 7473.49 1728.93 1
 -1 -6 -3 9299.37 1741.26 1
 -7 1 3 6424.4 1306.44 1
 1 6 3 6916.82 1397.88 1
 7 -1 -3 6315.52 1368.63 1
 1 -7 -3 7035.09 1419.6 1
 -6 -1 3 8670.65 1839.23 1
 -1 7 3 5904.9 1265.78 1
 6 1 -3 9987.76 1820.46 1
 -7 1 -4 94.2951 455.12 1
 1 -7 4 -96.296 611.159 1
 7 -1 4 90.7673 327.872 1
 7 -1 -4 372.56 619.334 1
 -6 -1 4 358.855 573.595 1
 -1 7 -4 301.79 527.154 1
 6 1 -4 933.063 695.784 1
 -1 -6 -4 1529.54 897.802 1
 1 6 4 434.692 367.891 1
 1 6 -4 797.754 644.773 1
 1 -7 -4 252.465 331.684 1
 6 1 -5 4405.27 1234.47 1
 -7 1 -5 8040.96 1837.93 1
 7 -1 5 5206.56 1398.28 1
 -1 -6 -5 3911.74 1095.8 1
 1 6 5 3339.33 1013.11 1
 -1 7 5 3407.15 896.491 1
 -7 1 5 2941.4 858.359 1
 -6 -1 5 4027.52 1143.88 1
 6 1 -6 741.747 745.281 1
 -1 7 6 1825.65 835.953 1
 -1 -6 -6 485.014 568.537 1
 -7 1 6 1465.98 622.471 1
 1 6 6 919.3 815.305 1
 1 -7 -6 1007.92 315.249 1
 7 -1 -6 673.139 374.876 1
 -6 -1 6 1274.36 853.397 1
 -6 -1 7 -179.713 457.937 1
 -7 1 7 2291.26 995.77 1
 7 -1 -7 1354.08 894.109 1
 6 1 -7 -123.662 452.132 1
 -1 -6 -7 -27.0738 599.008 1
 1 -7 -7 1615.64 768.298 1
 1 6 7 577.014 411.353 1
 -1 7 7 2149.19 743.785 1
 -7 1 8 1840.44 902.045 1
 6 1 -8 310.612 1016.44 1
 -1 -6 -8 299.041 349.289 1
 1 -7 -8 -200.172 658.867 1
 1 6 8 579.945 315.733 1
 -1 7 8 1026.18 518.111 1
 7 -1 -8 645.77 399.255 1
 1 -7 -9 448.268 440.856 1
 -1 7 9 -549.137 630.897 1
 7 -1 -9 1183.33 981.603 1
 -7 1 9 1047.39 827.622 1
 1 -7 -10 474.868 508.096 1
 -1 7 10 346.187 545.038 1
 7 -1 -10 -536.892 636.262 1
 -7 0 0 1906.15 936.357 1
 7 0 0 1465.67 804.994 1
 0 7 0 364.508 565.963 1
 0 -7 0 1724.21 1175.58 1
 0 7 -1 1386.17 757.646 1
 -7 0 -1 1167.7 489.486 1
 -7 0 1 2323.7 1003.33 1
 7 0 -1 2799.58 976.379 1
 7 0 1 1344.18 865.502 1
 0 -7 1 1206.09 835.824 1
 0 -7 -1 2373.79 843.058 1
 0 7 1 2405.6 884.009 1
 7 0 -2 741.18 344.172 1
 0 -7 2 833.271 661.898 1
 0 -7 -2 1369.14 857.771 1
 0 7 2 730.347 641.424 1
 -7 0 -2 784.844 343.834 1
 0 7 -2 1173.61 680.41 1
 7 0 2 881.737 674.724 1
 -7 0 2 199.332 220.448 1
 7 0 3 1309.81 952.172 1
 -7 0 3 5015.71 1346.22 1
 0 -7 -3 8068.17 1597.55 1
 0 7 3 4044.02 1086.54 1
 0 7 4 535.497 661.78 1
 -7 0 4 -345.81 356.604 1
 7 0 -4 275.519 627.918 1
 0 -7 -4 -45.872 706.674 1
 -7 0 5 3286.95 735.366 1
 0 -7 -5 3417.57 1025.7 1
 0 7 5 3369.41 982.152 1
 7 0 -5 4126.06 1354.91 1
 0 -7 -6 2954.41 1235.66 1
 0 7 6 -332.285 421.784 1
 7 0 -6 1288.57 745.732 1
 -7 0 6 1150.53 893.701 1
 7 0 -7 401.961 393.193 1
 0 -7 -7 1884.36 1089.33 1
 0 7 7 1507.84 509.849 1
 -7 0 7 2550.3 896.687 1
 -7 0 8 24.4661 243.776 1
 7 0 -8 214.69 703.23 1
 0 7 8 630.978 707.264 1
 -8 4 0 8802.79 1291.87 1
 8 -4 0 5379.78 1004.73 1
 4 -8 0 5771.13 1371.16 1
 -8 4 -1 -338.016 469.089 1
 8 -4 1 343.362 613.631 1
 -8 4 1 492.875 555.219 1
 8 -4 -1 873.118 722.419 1
 -4 8 1 -231.929 335.536 1
 4 -8 -1 495.157 300.559 1
 -8 4 -2 3237.11 905.474 1
 8 -4 2 3822.78 1124.29 1
 4 -8 -2 2712.96 588.828 1
 -4 8 2 4065.31 925.742 1
 -8 4 2 6270.29 1017.55 1
 8 -4 -2 4249.33 931.104 1
 -8 4 3 50.499 352.049 1
 4 -8 -3 252.027 472.391 1
 8 -4 -3 506.654 241.455 1
 -8 4 -3 131.65 375.872 1
 8 -4 3 1019.85 535.695 1
 -4 8 3 280.931 479.331 1
 4 -8 -4 409.506 394.615 1
 -8 4 4 1138.76 429.534 1
 -8 4 -4 -12.6326 238.96 1
 8 -4 4 178.503 342.224 1
 8 -4 -4 658.914 433.319 1
 -4 8 4 644.823 515.688 1
 4 -8 -5 1104.59 699.597 1
 8 -4 -5 758.281 560.291 1
 -8 4 -5 -345.165 703.151 1
 8 -4 5 466.499 413.815 1
 8 -4 6 1365.18 842.188 1
 -8 4 -6 2118.02 1233.85 1
 -8 5 0 2451.81 715.393 1
 8 -5 0 3216.66 905.793 1
 -8 3 0 851.682 623.986 1
 8 -3 0 2039.5 871.488 1
 -3 8 0 835.169 764.055 1
 3 -8 0 1469.14 624.609 1
 -8 5 -1 2334.76 1001.82 1
 8 -5 1 1689.34 739.469 1
 -8 5 1 2384.87 791.246 1
 3 -8 -1 2062.35 1092.02 1
 -8 3 -1 1690.26 590.614 1
 8 -5 -1 2073.97 645.876 1
 -3 8 1 1955.46 699.046 1
 8 -3 1 2133.29 659.346 1
 -8 3 1 1509.25 614.787 1
 8 -3 -1 1664.33 701.792 1
 3 -8 1 2755.94 1204.11 1
 -3 8 -1 1592.41 697.78 1
 -8 3 -2 132.741 329.029 1
 -8 5 2 468.793 369.132 1
 5 -8 -2 563.781 458.685 1
 8 -5 -2 1256.64 487.556 1
 -8 3 2 -155.026 805.909 1
 8 -3 -2 357.203 494.108 1
 3 -8 -2 607.033 331.914 1
 8 -5 2 106.516 215.081 1
 -3 8 2 542.138 618.947 1
 -8 3 -3 4029.23 1211.94 1
 8 -3 3 5483.16 1532.21 1
 5 -8 -3 4708.13 975.442 1
 8 -5 -3 5876.99 998.345 1
 -8 3 3 2924.28 979.726 1
 8 -3 -3 4989.94 1028.19 1
 3 -8 -3 4337.73 937.967 1
 -8 5 -3 2671.74 947.952 1
 8 -5 3 3907.22 1388.64 1
 -3 8 3 2918.05 892.457 1
 8 -3 -4 820.406 483.187 1
 8 -3 4 293.397 454.981 1
 3 -8 -4 411.661 471.221 1
 -3 8 4 -40.8294 319.649 1
 8 -5 4 927.292 255.667 1
 -8 3 4 439.566 130.83 1
 -8 3 -4 550.305 696.224 1
 -8 3 -5 6105.64 1585.73 1
 8 -3 5 3338.61 1193.29 1
 3 -8 -5 3436.34 849.155 1
 -8 5 -5 734.098 344.357 1
 -8 3 5 2315.1 787.099 1
 -3 8 5 2770.79 846.079 1
 8 -3 -5 3463.77 837.697 1
 8 -5 5 5042.19 1361.8 1
 -8 3 6 1130.15 432.006 1
 8 -3 -6 1750.74 564.654 1
 3 -8 -6 1664.97 853.612 1
 -8 5 -6 995.129 595.011 1
 -3 8 6 2867.72 833.769 1
 8 -5 6 3903.17 1264.91 1
 3 -8 -7 3563.37 1056.68 1
 8 -5 7 378.667 948.245 1
 8 -3 -7 1407.17 472.944 1
 2 -8 0 2800.42 833.881 1
 -8 2 0 1994.78 733.145 1
 -2 8 0 1725.29 185.703 1
 8 -2 0 1934.85 673.615 1
 -8 6 0 1994.39 675.585 1
 8 -6 0 2666.03 886.43 1
 8 -6 -1 2416.95 765.043 1
 -8 2 -1 743.72 169.16 1
 -2 8 -1 2068.24 1014.63 1
 8 -2 1 1525.76 960.201 1
 -8 2 1 942.632 197.724 1
 2 -8 1 1193.44 98.462 1
 -8 6 -1 1354.2 697.709 1
 8 -2 -1 1305.91 504.448 1
 2 -8 -1 912.248 858.913 1
 8 -6 1 1975.02 620.774 1
 -2 8 1 1135.03 167.467 1
 -2 8 2 2988.85 1071.32 1
 2 -8 2 340.624 319.21 1
 -8 2 -2 3273.84 1144 1
 8 -2 2 534.461 506.942 1
 -8 2 2 3060.04 1004.88 1
 -2 8 -2 1957.69 798.105 1
 8 -2 -2 902.705 229.27 1
 -8 6 -2 1822.4 1037 1
 8 -6 2 2563.62 1020.09 1
 2 -8 -2 1980.47 906.036 1
 -8 2 -3 6434.48 1676.37 1
 -2 8 -3 5566.75 1243.03 1
 -8 2 3 3544.23 871.94 1
 8 -2 -3 5858.56 1177.1 1
 2 -8 -3 5609.17 1359.31 1
 -8 6 -3 5187.85 1837.97 1
 8 -6 3 3901.99 1301.99 1
 -2 8 3 3696.73 832.483 1
 -8 2 -4 91.4858 254.573 1
 2 -8 -4 -324.444 367.478 1
 8 -2 -4 148.866 298.659 1
 8 -2 4 -197.186 570.309 1
 -2 8 4 7.29846 249.658 1
 8 -6 4 -337.653 699.404 1
 -8 2 4 -204.979 240.581 1
 2 -8 4 598.401 611.497 1
 -2 8 5 1965.13 584.662 1
 8 -6 5 2078.76 1187.6 1
 -8 2 5 2611.53 1047.67 1
 8 -2 -5 2338.69 964.157 1
 2 -8 -5 2122.78 687.637 1
 -8 2 6 282.103 536.77 1
 8 -6 6 234.174 562.286 1
 8 -2 -6 421.071 301.645 1
 2 -8 -6 -417.144 703.766 1
 -2 8 6 47.774 129.887 1
 2 -8 -7 807.936 777.911 1
 -8 2 7 356.22 459.312 1
 -2 8 7 708.174 591.034 1
 8 -2 -7 43.2146 153.107 1
 8 -2 -8 -46.3352 402.746 1
 2 -8 -8 68.4364 256.176 1
 -2 8 8 563.986 273.279 1
 -8 2 8 595.819 734.271 1
 1 -8 0 6596.62 1594.11 1
 -1 8 0 3929.65 1239.81 1
 8 -1 0 7454.81 1620.41 1
 -8 1 0 3301.37 870.389 1
 1 -8 1 310.492 570.863 1
 -1 8 -1 -344.784 1143.53 1
 -8 1 -1 1281.18 823.387 1
 8 -1 1 -325.114 653.451 1
 1 -8 -1 4.78202 885.262 1
 8 -1 -1 893.826 936.444 1
 -8 1 1 620.936 514.458 1
 -1 8 1 1055.48 691.272 1
 1 -8 2 2304.69 1126.63 1
 1 -8 -2 2077.01 723.187 1
 8 -1 2 1192.67 983.944 1
 -1 8 2 2788.14 579.251 1
 -8 1 2 2224.52 1088.85 1
 -1 8 -2 1641.91 630.454 1
 8 -1 -2 1918.45 568.465 1
 8 -1 -3 745.921 844.389 1
 -1 8 3 238.215 340.72 1
 1 -8 -3 1663.45 980.239 1
 -8 1 3 77.7493 293.291 1
 1 -8 -4 367.445 145.02 1
 -8 1 4 -27.5379 806.289 1
 -1 8 4 144.079 727.129 1
 8 -1 -4 407.805 209.814 1
 -8 1 5 131.779 249.526 1
 8 -1 -5 460.81 742.974 1
 -1 8 5 845.965 789.422 1
 1 -8 -5 329.453 719.899 1
 -8 1 6 1157.06 743.812 1
 8 -1 -6 801.932 218.031 1
 1 -8 -6 281.212 652.132 1
 -1 8 6 303.437 178.451 1
 8 -1 -7 1155.59 1062.28 1
 -1 8 7 -450.659 706.228 1
 -8 1 7 848.333 928.852 1
 -9 5 0 -118.834 577.52 1
 9 -5 0 1080.34 452.951 1
 4 -9 0 562.895 366.348 1
 -9 4 0 1068.07 726.542 1
 9 -4 0 955.744 519.882 1
 -4 9 0 567.647 77.1542 1
 9 -5 1 464.417 466.475 1
 -4 9 1 894.856 309.561 1
 -9 4 -1 2386.25 969.087 1
 9 -4 1 1645.05 650.07 1
 9 -5 -1 1403.46 779.144 1
 -9 4 1 1074.7 557.043 1
 9 -4 -1 550.803 373.869 1
 4 -9 1 1709.39 641.746 1
 4 -9 -1 -20.8702 286.477 1
 -9 5 -1 1104.72 644.414 1
 -9 4 -2 -285.328 810.383 1
 9 -4 2 -45.833 463.896 1
 4 -9 -2 1078.33 937.065 1
 -9 4 2 749.68 22.2737 1
 9 -4 -2 919.492 428.129 1
 -4 9 2 692.766 542.861 1
 -9 5 -2 830.013 752.288 1
 9 -5 2 342.148 524.75 1
 9 -4 3 1304.02 719.842 1
 9 -4 -3 2992.32 950.044 1
 -9 5 -3 2424.1 923.422 1
 9 -5 3 1964.95 845.505 1
 -9 4 -3 1396.65 539.575 1
 -9 5 -4 54.8966 181.407 1
 9 -5 4 -235.278 445.98 1
 9 -4 4 715.195 609.399 1
 -9 5 -5 924.775 225.835 1
 9 -5 5 1749.07 1081.08 1
 3 -9 0 3976.8 1452.24 1
 -9 3 0 3449.13 593.685 1
 -3 9 0 3412.64 1173.21 1
 9 -3 0 1126.03 270.145 1
 3 -9 -1 62.4889 232.555 1
 9 -6 1 832.395 801.756 1
 -9 3 -1 -174.418 494.078 1
 9 -3 1 -518.511 367.502 1
 -9 3 1 657.754 805.708 1
 -3 9 1 -579.63 427.483 1
 -3 9 -1 139.25 248.825 1
 9 -3 -1 438.851 802.464 1
 3 -9 1 297.347 876.497 1
 -9 3 -2 2975.45 1071.34 1
 9 -3 2 1337.48 591.664 1
 -3 9 -2 1857.29 711.681 1
 3 -9 2 3228.27 1270.33 1
 -9 3 2 1220.37 584.902 1
 9 -3 -2 1425.66 400.84 1
 3 -9 -2 1394.93 293.09 1
 -9 6 -2 272.053 628.655 1
 -3 9 2 1617.59 344.756 1
 9 -6 2 3965.24 1110.92 1
 -9 3 -3 -578.111 740.151 1
 9 -3 3 104.941 439.562 1
 3 -9 -3 -183.606 352.857 1
 -3 9 3 1687.5 694.886 1
 -9 3 3 1748.82 617.333 1
 -9 6 -3 1080.97 626.18 1
 9 -6 3 1190.31 611.535 1
 9 -3 -3 -217.806 459.308 1
 3 -9 -4 357.692 389.673 1
 -9 6 -4 694.958 770.718 1
 9 -6 4 1168.14 797.751 1
 -9 3 4 -182.657 533.751 1
 -3 9 4 659.457 715.969 1
 9 -3 -4 -604.14 710.038 1
 9 -3 -5 745.685 636.281 1
 -9 6 -5 159.27 731.031 1
 3 -9 -5 1110.46 928.688 1
 9 -6 5 51.9627 439.458 1
 2 -9 0 7895.03 1646.78 1
 -2 9 0 1544.62 623.957 1
 -9 2 0 2861.01 1033.54 1
 9 -2 0 7875.85 1530.13 1
 2 -9 1 1487.05 995.066 1
 9 -2 1 -487.102 430.884 1
 -9 2 1 -25.9292 544.438 1
 9 -2 -1 553.76 647.402 1
 2 -9 -1 673.46 802.363 1
 -2 9 -1 -94.0002 658.2 1
 -2 9 1 820.187 602.257 1
 -2 9 2 888.491 984.354 1
 2 -9 -2 806.837 396.792 1
 -9 2 2 157.969 469.806 1
 9 -2 -2 904.662 353.629 1
 2 -9 -3 917.045 365.712 1
 -2 9 3 691.277 414.779 1
 -9 2 3 2248.85 1054.07 1
 9 -2 -3 2551.3 1242.13 1
 9 -7 3 1725.93 992.893 1

_iucr_refine_fcf_details
;
data_HAR
_computing_structure_refinement   'olex2.refine 1.3 (Bourhis et al., 2015)'
_shelx_refln_list_code            4
loop_
  _space_group_symop_id
  _space_group_symop_operation_xyz
   1  x,y,z
   2  x-y,x,z+1/2
   3  y,-x+y,z+1/2
   4  -y,x-y,z
   5  -x+y,-x,z
   6  x-y,-y,-z
   7  -x,-x+y,-z
   8  -x,-y,z+1/2
   9  y,x,-z
  10  -y,-x,-z+1/2
  11  -x+y,y,-z+1/2
  12  x,x-y,-z+1/2
  13  -x,-y,-z
  14  -x+y,-x,-z-1/2
  15  -y,x-y,-z-1/2
  16  y,-x+y,-z
  17  x-y,x,-z
  18  -x+y,y,z
  19  x,x-y,z
  20  x,y,-z-1/2
  21  -y,-x,z
  22  y,x,z-1/2
  23  x-y,-y,z-1/2
  24  -x,-x+y,z-1/2

_space_group_crystal_system       hexagonal
_space_group_IT_number            194
_space_group_name_H-M_alt         'P 63/m m c'
_space_group_name_Hall            '-P 6c 2c'
_symmetry_space_group_name_H-M    'P 63/m m c'
_symmetry_space_group_name_Hall   '-P 6c 2c'
_symmetry_Int_Tables_number       194
_cell_length_a                    4.3815(13)
_cell_length_b                    4.3815(13)
_cell_length_c                    7.183(4)
_cell_angle_alpha                 90
_cell_angle_beta                  90
_cell_angle_gamma                 120
_cell_volume                      119.42(8)
loop_
  _refln_index_h
  _refln_index_k
  _refln_index_l
  _refln_F_squared_calc
  _refln_F_squared_meas
  _refln_F_squared_sigma
  _refln_F_squared_weight
  _refln_observed_status
1 0 0 16.141 4.479 0.042 0.000 o
1 0 1 6.197 3.594 0.045 0.002 o
1 0 2 4.515 3.696 0.082 0.003 o
1 0 3 11.069 4.886 0.043 0.001 o
1 0 4 0.168 0.224 0.014 1.292 o
1 0 5 6.041 4.140 0.056 0.002 o
1 0 6 0.395 0.575 0.045 0.192 o
1 1 0 24.376 4.042 0.048 0.000 o
1 1 2 5.995 2.510 0.029 0.002 o
1 1 4 0.009 0.012 0.005 58.977 o
1 1 6 1.744 1.689 0.041 0.018 o
1 1 8 1.433 1.352 0.076 0.025 o
1 1 10 0.171 0.169 0.046 0.525 o
1 1 12 0.002 0.019 0.017 5.380 o
2 0 0 2.139 4.387 0.079 0.006 o
2 0 1 2.783 3.109 0.047 0.006 o
2 0 2 0.275 0.903 0.021 0.214 o
2 0 3 5.932 4.100 0.035 0.002 o
2 0 4 0.091 0.159 0.015 2.617 o
2 0 5 3.273 3.324 0.063 0.005 o
2 0 6 0.600 0.573 0.026 0.143 o
2 0 7 0.261 0.337 0.017 0.581 o
2 0 8 0.397 0.430 0.025 0.285 o
2 0 9 0.102 0.141 0.013 2.744 o
2 0 10 0.047 0.046 0.010 9.350 o
2 0 11 0.122 0.187 0.022 1.448 o
2 0 12 0.001 0.006 0.013 9.017 o
2 0 13 0.072 0.084 0.026 1.788 o
2 1 0 3.349 3.078 0.038 0.005 o
2 1 1 1.334 1.732 0.012 0.025 o
2 1 2 1.068 1.456 0.020 0.037 o
2 1 3 3.148 3.322 0.038 0.005 o
2 1 4 0.015 0.025 0.002 106.196 o
2 1 5 1.751 2.189 0.050 0.014 o
2 1 6 0.209 0.247 0.010 1.019 o
2 1 7 0.108 0.162 0.008 2.977 o
2 1 8 0.217 0.240 0.010 0.986 o
2 1 9 0.118 0.121 0.009 3.179 o
2 1 10 0.030 0.048 0.006 20.044 o
2 1 11 0.127 0.113 0.011 2.749 o
2 1 12 0.000 0.001 0.003 167.327 o
2 1 13 0.071 0.050 0.012 5.995 o
2 1 14 0.006 0.016 0.016 5.955 o
2 2 0 4.919 2.441 0.085 0.003 o
2 2 2 1.594 1.627 0.024 0.021 o
2 2 4 0.004 0.004 0.001 737.774 o
2 2 6 0.556 0.570 0.024 0.159 o
2 2 8 0.586 0.631 0.039 0.129 o
2 2 10 0.096 0.112 0.019 2.345 o
2 2 12 0.002 -0.001 0.002 325.769 o
2 2 14 0.018 0.032 0.019 4.116 o
3 0 0 6.327 2.958 0.082 0.002 o
3 0 1 0.002 0.016 0.005 67.162 o
3 0 2 1.691 1.564 0.022 0.019 o
3 0 3 0.015 0.056 0.005 33.908 o
3 0 4 0.009 0.017 0.003 142.591 o
3 0 5 0.021 0.022 0.005 36.366 o
3 0 6 0.944 0.966 0.026 0.057 o
3 0 7 0.015 0.024 0.007 24.259 o
3 0 8 0.839 0.875 0.032 0.070 o
3 0 9 0.008 0.003 0.003 117.124 o
3 0 10 0.123 0.134 0.013 2.463 o
3 0 11 0.003 0.004 0.003 153.860 o
3 0 12 0.002 0.005 0.005 68.297 o
3 0 13 0.001 0.004 0.005 66.708 o
3 0 14 0.023 0.029 0.011 11.719 o
3 1 0 0.699 0.892 0.020 0.090 o
3 1 1 0.516 0.632 0.010 0.171 o
3 1 2 0.173 0.312 0.012 1.002 o
3 1 3 1.521 1.722 0.027 0.021 o
3 1 4 0.010 0.013 0.002 253.375 o
3 1 5 1.006 1.187 0.044 0.044 o
3 1 6 0.187 0.170 0.007 1.532 o
3 1 7 0.108 0.136 0.010 3.082 o
3 1 8 0.166 0.136 0.009 1.960 o
3 1 9 0.037 0.036 0.005 22.914 o
3 1 10 0.028 0.028 0.004 37.523 o
3 1 11 0.061 0.057 0.007 9.791 o
3 1 12 0.001 0.001 0.003 136.637 o
3 1 13 0.037 0.020 0.011 10.340 o
3 1 14 0.004 -0.005 0.009 19.916 o
3 2 0 0.584 0.642 0.025 0.138 o
3 2 1 0.244 0.295 0.007 0.762 o
3 2 2 0.230 0.276 0.006 0.871 o
3 2 3 0.816 0.944 0.019 0.071 o
3 2 4 0.006 0.018 0.003 162.219 o
3 2 5 0.597 0.580 0.024 0.144 o
3 2 6 0.049 0.056 0.005 14.709 o
3 2 7 0.084 0.076 0.007 6.592 o
3 2 8 0.066 0.070 0.007 8.675 o
3 2 9 0.014 0.025 0.004 71.167 o
3 2 10 0.012 0.010 0.002 176.112 o
3 2 11 0.034 0.056 0.012 8.326 o
3 2 12 0.000 0.001 0.008 25.266 o
3 2 13 0.022 0.028 0.011 11.434 o
3 3 0 1.047 0.707 0.024 0.060 o
3 3 2 0.449 0.441 0.011 0.261 o
3 3 4 0.017 0.015 0.002 145.077 o
3 3 6 0.085 0.117 0.006 5.013 o
3 3 8 0.130 0.130 0.015 2.172 o
3 3 10 0.026 0.026 0.006 28.207 o
4 0 0 0.741 0.600 0.031 0.103 o
4 0 1 0.323 0.417 0.012 0.409 o
4 0 2 0.271 0.313 0.011 0.622 o
4 0 3 0.985 1.201 0.020 0.047 o
4 0 4 0.004 0.008 0.002 493.964 o
4 0 5 0.651 0.806 0.033 0.101 o
4 0 6 0.069 0.068 0.007 8.542 o
4 0 7 0.060 0.057 0.011 6.762 o
4 0 8 0.083 0.067 0.008 6.370 o
4 0 9 0.040 0.040 0.005 21.242 o
4 0 10 0.013 0.012 0.003 102.691 o
4 0 11 0.060 0.067 0.026 1.981 o
4 0 12 0.000 0.008 0.007 34.059 o
4 0 13 0.036 0.051 0.027 1.985 o
4 1 0 1.530 1.266 0.043 0.025 o
4 1 1 0.000 0.029 0.006 36.928 o
4 1 2 0.560 0.623 0.018 0.153 o
4 1 3 0.001 0.045 0.008 22.394 o
4 1 4 0.003 0.017 0.003 129.487 o
4 1 5 0.001 0.002 0.001 1664.710 o
4 1 6 0.207 0.258 0.018 0.877 o
4 1 7 0.001 0.006 0.002 603.197 o
4 1 8 0.249 0.255 0.010 0.804 o
4 1 9 0.000 0.003 0.002 603.292 o
4 1 10 0.046 0.042 0.006 17.242 o
4 1 11 0.000 0.000 0.002 442.950 o
4 1 12 0.000 -0.004 0.008 25.152 o
4 1 13 0.000 0.001 0.002 264.964 o
4 2 0 0.246 0.246 0.009 0.845 o
4 2 1 0.084 0.111 0.005 5.627 o
4 2 2 0.108 0.097 0.004 4.709 o
4 2 3 0.306 0.329 0.009 0.525 o
4 2 4 0.005 0.006 0.003 167.445 o
4 2 5 0.231 0.205 0.009 1.014 o
4 2 6 0.018 0.023 0.002 97.895 o
4 2 7 0.030 0.026 0.002 52.153 o
4 2 8 0.029 0.021 0.002 62.821 o
4 2 9 0.010 0.013 0.002 178.279 o
4 2 10 0.006 0.007 0.005 61.830 o
4 2 11 0.023 0.025 0.010 13.441 o
4 2 12 0.000 -0.002 0.006 51.141 o
4 3 0 0.084 0.087 0.005 6.495 o
4 3 1 0.036 0.037 0.002 35.375 o
4 3 2 0.035 0.037 0.002 36.659 o
4 3 3 0.138 0.136 0.005 2.728 o
4 3 4 0.000 0.005 0.002 454.541 o
4 3 5 0.106 0.100 0.004 4.688 o
4 3 6 0.014 0.017 0.002 172.634 o
4 3 7 0.013 0.010 0.004 85.290 o
4 3 8 0.018 0.016 0.004 60.192 o
4 3 9 0.006 0.013 0.009 19.498 o
4 4 0 0.111 0.086 0.013 3.200 o
4 4 2 0.043 0.052 0.005 19.136 o
4 4 4 0.000 0.005 0.002 439.611 o
4 4 6 0.033 0.021 0.009 15.124 o
5 0 0 0.319 0.392 0.018 0.415 o
5 0 1 0.102 0.132 0.008 3.585 o
5 0 2 0.133 0.144 0.011 2.311 o
5 0 3 0.343 0.363 0.012 0.418 o
5 0 4 0.004 0.004 0.001 771.487 o
5 0 5 0.236 0.297 0.013 0.741 o
5 0 6 0.029 0.028 0.004 39.956 o
5 0 7 0.019 0.035 0.008 18.265 o
5 0 8 0.042 0.027 0.006 21.515 o
5 0 9 0.024 0.028 0.006 26.307 o
5 0 10 0.009 0.025 0.012 10.596 o
5 0 11 0.037 0.040 0.009 12.349 o
5 0 12 0.000 -0.002 0.006 44.973 o
5 1 0 0.072 0.092 0.006 7.199 o
5 1 1 0.062 0.077 0.005 10.290 o
5 1 2 0.019 0.041 0.004 39.474 o
5 1 3 0.229 0.238 0.011 0.919 o
5 1 4 0.003 0.007 0.002 293.780 o
5 1 5 0.173 0.168 0.005 1.761 o
5 1 6 0.038 0.031 0.002 37.249 o
5 1 7 0.021 0.022 0.002 80.241 o
5 1 8 0.037 0.032 0.005 23.965 o
5 1 9 0.009 0.008 0.002 209.759 o
5 1 10 0.008 0.006 0.002 345.803 o
5 1 11 0.020 0.034 0.016 5.965 o
5 2 0 0.244 0.240 0.009 0.866 o
5 2 1 0.000 0.007 0.002 388.503 o
5 2 2 0.094 0.110 0.006 4.802 o
5 2 3 0.000 0.005 0.002 365.338 o
5 2 4 0.000 0.003 0.001 1591.850 o
5 2 5 0.000 0.011 0.004 100.684 o
5 2 6 0.055 0.055 0.004 15.032 o
5 2 7 0.000 0.003 0.003 137.568 o
5 2 8 0.069 0.046 0.008 8.873 o
5 2 9 0.000 0.004 0.002 506.257 o
5 2 10 0.015 0.010 0.003 103.247 o
5 3 0 0.018 0.023 0.004 51.778 o
5 3 1 0.014 0.025 0.003 97.061 o
5 3 2 0.006 0.005 0.002 453.018 o
5 3 3 0.057 0.055 0.004 14.130 o
5 3 4 0.001 0.006 0.001 863.441 o
5 3 5 0.044 0.036 0.006 18.298 o
5 3 6 0.010 0.023 0.005 58.148 o
5 3 7 0.005 0.022 0.010 13.999 o
5 4 0 0.014 0.008 0.002 196.703 o
5 4 1 0.006 0.012 0.002 210.185 o
5 4 2 0.006 0.009 0.002 351.989 o
5 4 3 0.025 0.024 0.004 43.399 o
5 4 4 0.000 0.001 0.003 174.711 o
5 4 5 0.019 0.013 0.005 43.310 o
6 0 0 0.271 0.216 0.014 0.755 o
6 0 1 0.000 0.005 0.002 358.724 o
6 0 2 0.095 0.124 0.008 4.079 o
6 0 3 0.000 0.005 0.002 291.355 o
6 0 4 0.001 0.003 0.002 608.905 o
6 0 5 0.001 0.006 0.004 115.131 o
6 0 6 0.080 0.087 0.008 5.809 o
6 0 7 0.001 -0.001 0.003 147.340 o
6 0 8 0.093 0.109 0.018 2.619 o
6 0 9 0.001 0.003 0.003 140.172 o
6 0 10 0.020 0.012 0.004 66.444 o
6 0 11 0.000 0.001 0.004 109.257 o
6 1 0 0.046 0.037 0.004 23.332 o
6 1 1 0.021 0.034 0.004 48.085 o
6 1 2 0.018 0.023 0.004 63.338 o
6 1 3 0.085 0.094 0.004 6.322 o
6 1 4 0.000 0.005 0.002 454.874 o
6 1 5 0.064 0.053 0.005 11.809 o
6 1 6 0.010 0.013 0.002 174.968 o
6 1 7 0.007 0.009 0.004 77.499 o
6 1 8 0.012 0.008 0.002 179.362 o
6 1 9 0.006 0.005 0.004 78.366 o
6 1 10 0.003 0.002 0.004 92.806 o
6 2 0 0.030 0.024 0.002 56.624 o
6 2 1 0.010 0.015 0.002 222.548 o
6 2 2 0.014 0.018 0.004 60.840 o
6 2 3 0.043 0.061 0.005 15.836 o
6 2 4 0.000 -0.000 0.001 724.799 o
6 2 5 0.032 0.028 0.005 32.029 o
6 2 6 0.005 0.002 0.001 580.383 o
6 2 7 0.003 0.004 0.002 274.828 o
6 2 8 0.008 0.003 0.002 280.155 o
6 3 0 0.043 0.029 0.009 11.827 o
6 3 1 0.000 0.000 0.002 473.180 o
6 3 2 0.017 0.021 0.003 72.626 o
6 3 3 0.000 0.006 0.004 98.884 o
6 3 4 0.000 0.004 0.003 165.783 o
6 3 5 0.000 0.005 0.004 102.278 o
7 0 0 0.027 0.015 0.005 38.205 o
7 0 1 0.014 0.023 0.003 76.606 o
7 0 2 0.011 0.009 0.002 247.421 o
7 0 3 0.058 0.058 0.014 5.202 o
7 0 4 0.000 0.000 0.003 141.636 o
7 0 5 0.045 0.044 0.006 16.410 o
7 0 6 0.009 0.010 0.007 26.480 o
7 0 7 0.005 0.017 0.005 50.048 o
7 0 8 0.011 0.002 0.003 158.566 o
7 1 0 0.072 0.065 0.013 5.213 o
7 1 1 0.000 0.006 0.003 152.075 o
7 1 2 0.031 0.027 0.004 41.645 o
7 1 3 0.000 0.005 0.004 104.970 o
7 1 4 0.000 0.004 0.001 692.985 o
7 1 5 0.000 0.004 0.003 204.691 o
7 1 6 0.018 0.007 0.003 125.506 o
7 1 7 0.000 0.005 0.006 38.975 o
7 2 0 0.007 0.059 0.021 3.448 o
7 2 1 0.005 0.004 0.003 170.647 o
7 2 2 0.002 0.009 0.003 178.773 o
7 2 3 0.021 0.016 0.005 48.336 o
;
_iucr_refine_instructions_details
;
TITL 
CELL 0.0251 4.38149 4.38149 7.182931 90 90 120
ZERR 4 0.001284 0.001284 0.003904 0 0 0
LATT 1
SYMM -Y+X,+X,0.5+Z
SYMM -Y,+X-Y,+Z
SYMM -X,-Y,0.5+Z
SYMM +Y-X,-X,+Z
SYMM +Y,-X+Y,0.5+Z
SYMM -Y+X,-Y,-Z
SYMM -X,-X+Y,-Z
SYMM +Y,+X,-Z
SYMM -Y,-X,0.5-Z
SYMM +Y-X,+Y,0.5-Z
SYMM +X,+X-Y,0.5-Z
SFAC  H 0.037 0.561 0.127 3.791 0.236 13.556 0.129 37.723 0 0 0 0 0.32 1
SFAC  O 0.143 0.305 0.51 2.268 0.937 8.262 0.392 25.665 0 0 0 0 0.63 8
UNIT 8 4


L.S. 4
PLAN  20
CONF
FMAP 2
MORE -1
BOND $H
ACTA 
WGHT 0.170961 0
FVAR 280.543755
REM <olex2.extras>
REM <HklSrc "%.\\ice_20220928_B_2_spot13_045A.hkl">
REM </olex2.extras>

O1    2     0.33333  0.66667  0.43782  10.16667  0.01159  0.01159  0.01219 =
 0.00000  0.00000  0.00579 
H1    1     0.10258  0.55129  0.48128  10.25000  0.00786  0.02293  0.01854 =
 0.00332  0.00664  0.00393 
H2    1     0.33333  0.66667  0.29571  10.08333  0.02606  0.02606  0.00344 =
 0.00000  0.00000  0.01303 
HKLF 4

END
Q4 1 0 1 0.25 11 0.05 0.08
Q1 1 0.12 0.88 0.45 11 0.05 0.19
Q2 1 0.16 0.32 0.65 11 0.05 0.1
Q3 1 0.16 0.58 0.575 11 0.05 0.09
Q5 1 0.56 1.12 0.25 11 0.05 0.05

  REM The information below was added by Olex2.
  REM
  REM R1 = 0.1934 for 215 Fo > 4sig(Fo) and 0.2044 for all 265 data
  REM 13 parameters refined using 0 restraints
  REM Highest difference peak 0.1863, deepest hole -0.4122
  REM Mean Shift 0.0000, Max Shift 0.0002.

  REM +++ Tabular Listing of Refinement Information +++
  REM R1_all = 0.2044
  REM R1_gt = 0.1934
  REM wR_ref = 0.3869
  REM GOOF = 1.7647
  REM Shift_max = 0.0002
  REM Shift_mean = 0.0000
  REM Reflections_all = 265
  REM Reflections_gt = 215
  REM Parameters = 13
  REM Hole = -0.4122
  REM Peak = 0.1863
  REM Flack = n/a

  
;
_olex2_submission_special_instructions  'No special instructions were received'

data_har_exti

# start Validation Reply Form
_vrf_PLAT196_har_exti
;
PROBLEM: No TEMP record and _measurement_temperature .NE.        293 Degree
RESPONSE: hydrogen atoms are refined freely 
          there would be no application for TEMP record 
;
# end Validation Reply Form

_audit_creation_date               2023-10-30
_audit_creation_method
;
Olex2 1.3
(compiled 2020.07.31 svn.rc2a77460 for OlexSys, GUI svn.r6145)
;
_audit_contact_author_address      ?
_audit_contact_author_email        ?
_audit_contact_author_name         ''
_audit_contact_author_phone        ?
_publ_contact_author_id_orcid      ?
_publ_section_references
;
Bourhis, L.J., Dolomanov, O.V., Gildea, R.J., Howard, J.A.K., Puschmann, H.
 (2015). Acta Cryst. A71, 59-75.

Dolomanov, O.V., Bourhis, L.J., Gildea, R.J, Howard, J.A.K. & Puschmann, H.
 (2009), J. Appl. Cryst. 42, 339-341.
;
_chemical_formula_moiety           'H2 O1'
_chemical_formula_sum              'H2 O'
_chemical_formula_weight           18
loop_
  _atom_type_symbol
  _atom_type_scat_source
 H 'DiSCaMB, J. Appl. Cryst. 2018, DOI:10.1107/S1600576717015825'
 O 'DiSCaMB, J. Appl. Cryst. 2018, DOI:10.1107/S1600576717015825'

_space_group_crystal_system        hexagonal
_space_group_IT_number             194
_space_group_name_H-M_alt          'P 63/m m c'
_space_group_name_Hall             '-P 6c 2c'
loop_
  _space_group_symop_id
  _space_group_symop_operation_xyz
 1 x,y,z
 2 x-y,x,z+1/2
 3 y,-x+y,z+1/2
 4 -y,x-y,z
 5 -x+y,-x,z
 6 x-y,-y,-z
 7 -x,-x+y,-z
 8 -x,-y,z+1/2
 9 y,x,-z
 10 -y,-x,-z+1/2
 11 -x+y,y,-z+1/2
 12 x,x-y,-z+1/2
 13 -x,-y,-z
 14 -x+y,-x,-z-1/2
 15 -y,x-y,-z-1/2
 16 y,-x+y,-z
 17 x-y,x,-z
 18 -x+y,y,z
 19 x,x-y,z
 20 x,y,-z-1/2
 21 -y,-x,z
 22 y,x,z-1/2
 23 x-y,-y,z-1/2
 24 -x,-x+y,z-1/2

_symmetry_Int_Tables_number        194
_cell_length_a                     4.3815(13)
_cell_length_b                     4.3815(13)
_cell_length_c                     7.183(4)
_cell_angle_alpha                  90
_cell_angle_beta                   90
_cell_angle_gamma                  120
_cell_volume                       119.42(8)
_cell_formula_units_Z              4
_cell_measurement_temperature      81.15
_cell_measurement_reflns_used   1533
_cell_measurement_theta_min     0.1900
_cell_measurement_theta_max     1.6880
_exptl_absorpt_coefficient_mu      0.000
_exptl_crystal_density_diffrn      1.002
_exptl_crystal_F_000               12.160
_exptl_crystal_description        plate
_diffrn_reflns_av_R_equivalents    0.0724
_diffrn_reflns_av_unetI/netI       0.0321
_diffrn_reflns_Laue_measured_fraction_full  0.8947
_diffrn_reflns_Laue_measured_fraction_max  0.8953
_diffrn_reflns_limit_h_max         9
_diffrn_reflns_limit_h_min         -9
_diffrn_reflns_limit_k_max         9
_diffrn_reflns_limit_k_min         -9
_diffrn_reflns_limit_l_max         14
_diffrn_reflns_limit_l_min         -14
_diffrn_reflns_number              2005
_diffrn_reflns_point_group_measured_fraction_full  0.8947
_diffrn_reflns_point_group_measured_fraction_max  0.8953
_diffrn_reflns_theta_full          0.8629
_diffrn_reflns_theta_max           1.60
_diffrn_reflns_theta_min           0.19
_diffrn_measured_fraction_theta_full  0.8947
_diffrn_measured_fraction_theta_max  0.8953
_diffrn_measurement_device_type  
        'esperanto-CrysAlisPro-abstract goniometer imported esperanto images'
_diffrn_ambient_temperature     81.15
_diffrn_radiation_type             electron
_diffrn_radiation_wavelength       0.0251
_reflns_Friedel_coverage           0.0
_reflns_limit_h_max                7
_reflns_limit_h_min                1
_reflns_limit_k_max                4
_reflns_limit_k_min                0
_reflns_limit_l_max                14
_reflns_limit_l_min                0
_reflns_number_gt                  215
_reflns_number_total               265
_reflns_threshold_expression       I>=2u(I)
_computing_molecular_graphics      'Olex2 1.3 (Dolomanov et al., 2009)'
_computing_publication_material    'Olex2 1.3 (Dolomanov et al., 2009)'
_computing_structure_refinement    'olex2.refine 1.3 (Bourhis et al., 2015)'
_refine_diff_density_max           0.0777
_refine_diff_density_min           -0.2072
_refine_diff_density_rms           0.0282
_refine_ls_d_res_high              0.4506
_refine_ls_d_res_low               3.7945
_refine_ls_extinction_expression   Fc^*^=kFc[1+0.001xFc^2^\l^3^/sin(2\q)]^-1/4^
_refine_ls_goodness_of_fit_ref     1.3836
_refine_ls_hydrogen_treatment      refall
_refine_ls_matrix_type             full
_refine_ls_number_constraints      0
_refine_ls_number_parameters       14
_refine_ls_number_reflns           265
_refine_ls_number_restraints       0
_refine_ls_R_factor_all            0.1288
_refine_ls_R_factor_gt             0.1143
_refine_ls_restrained_S_all        1.3836
_refine_ls_shift/su_max            0.0005
_refine_ls_shift/su_mean           0.0001
_refine_ls_structure_factor_coef   Fsqd
_refine_ls_weighting_details      
 'w=1/[\s^2^(Fo^2^)+(0.2P)^2^] where P=(Fo^2^+2Fc^2^)/3'
_refine_ls_weighting_scheme        calc
_refine_ls_wR_factor_gt            0.3363
_refine_ls_wR_factor_ref           0.3491
_refine_special_details
;
Aspherical atom refinement in Olex2
with DiSCaMB generated form factors 
Hirshfeld Atom Refinement using
Gaussian 16 generated electron 
density calculated at MP2/cc-pVTZ 
level of theory, two possible configurations 
of a water molecule were taken into
account, both modelled with a cluster
of 5 water molecules i.e. including 1 neighbors
of the central molecule of water  
to mimic crystal field
atomic electron scattering factors calculated 
from X-ray form factors with Mott-Bethe formula
;
_olex2_refinement_description
;
1. Others
 Fixed Sof: H1a(0.25) H1b(0.08333)
;
loop_
  _atom_site_label
  _atom_site_type_symbol
  _atom_site_fract_x
  _atom_site_fract_y
  _atom_site_fract_z
  _atom_site_U_iso_or_equiv
  _atom_site_adp_type
  _atom_site_occupancy
  _atom_site_site_symmetry_order
  _atom_site_refinement_flags_posn
  _atom_site_refinement_flags_adp
  _atom_site_refinement_flags_occupancy
 O1 O 0.333333333333 0.666666666667 0.4377(2) 0.0176(8) Uani 1.000020 6 S T P
 H1a H 0.100(2) 0.5501(12) 0.4793(19) 0.027(2) Uani 0.500000 2 S T P
 H1b H 0.333333333333 0.666666666667 0.296(3) 0.028(5) Uani 0.499980 6 S T P

loop_
  _atom_site_aniso_label
  _atom_site_aniso_U_11
  _atom_site_aniso_U_22
  _atom_site_aniso_U_33
  _atom_site_aniso_U_12
  _atom_site_aniso_U_13
  _atom_site_aniso_U_23
 O1 0.0172(8) 0.0172(8) 0.0184(11) 0.0086(4) -0.000000 0.000000
 H1a 0.015(4) 0.031(4) 0.031(7) 0.0077(19) 0.010(4) 0.0048(19)
 H1b 0.035(8) 0.035(8) 0.015(10) 0.018(4) -0.000000 0.000000

loop_
  _geom_bond_atom_site_label_1
  _geom_bond_atom_site_label_2
  _geom_bond_distance
  _geom_bond_site_symmetry_2
  _geom_bond_publ_flag
 O1 H1a 0.933(9) 4_665 ?
 O1 H1a 0.933(9) . ?
 O1 H1a 0.933(9) 5_565 ?
 O1 H1b 1.01(2) . ?
 H1a H1a 0.817(17) 7_556 ?
 H1b H1b 0.67(5) 10_665 ?

loop_
  _geom_angle_atom_site_label_1
  _geom_angle_atom_site_label_2
  _geom_angle_atom_site_label_3
  _geom_angle
  _geom_angle_site_symmetry_1
  _geom_angle_site_symmetry_3
  _geom_angle_publ_flag
 H1a O1 H1a 110.3(8) . 4_665 ?
 H1a O1 H1a 110.3(7) 5_565 4_665 ?
 H1a O1 H1a 110.3(8) 5_565 . ?
 H1b O1 H1a 108.6(9) . . ?
 H1b O1 H1a 108.6(9) . 5_565 ?
 H1b O1 H1a 108.6(9) . 4_665 ?
 H1a H1a O1 177(3) 7_556 5_565 ?
 H1b H1b O1 180.0 10_665 . ?

loop_
  _diffrn_refln_index_h
  _diffrn_refln_index_k
  _diffrn_refln_index_l
  _diffrn_refln_intensity_net
  _diffrn_refln_intensity_u
  _diffrn_refln_scale_group_code
 1 0 0 355933 4418.63 1
 0 1 0 349264 4276.55 1
 -1 0 -1 264463 4003.68 1
 0 1 1 290442 3882.16 1
 -1 0 1 276537 4107.51 1
 0 -1 -1 286830 3877.24 1
 1 0 1 292144 4246.11 1
 1 0 -1 285032 4104.72 1
 0 1 2 296023 4481.53 1
 -1 0 -2 309251 5391.19 1
 1 0 2 285534 5153.79 1
 0 -1 -2 274943 4527.91 1
 1 0 3 392768 7380.96 1
 0 -1 -3 387402 6283.77 1
 -1 0 -3 378032 7382.15 1
 0 1 3 380054 6349.8 1
 1 0 4 18873.5 1856.37 1
 0 1 4 14235.2 1442.16 1
 0 -1 -4 18662.1 1598.8 1
 -1 0 -4 19413.6 2008.72 1
 0 1 5 315636 7813.78 1
 -1 0 -5 325360 9677.3 1
 1 0 5 331297 9753.46 1
 0 -1 -5 333306 8403.01 1
 0 1 6 45281 3560.53 1
 -2 1 0 308536 4369.12 1
 1 -2 0 328010 4659.94 1
 2 -1 0 312689 4542.67 1
 1 1 0 309590 5789.78 1
 -1 -1 0 334305 5366.59 1
 -1 2 0 316862 4642.78 1
 -2 1 1 778.755 225.093 1
 1 1 1 3076.75 706.58 1
 2 -1 1 427.274 397.851 1
 -1 2 1 1044.39 262.441 1
 1 -2 -1 834.319 231.251 1
 2 -1 -1 677.695 205.811 1
 -1 -1 -1 2838.59 750.832 1
 -1 -1 1 2401.77 741.123 1
 1 1 -1 2709.48 777.202 1
 -2 1 2 182913 3462.79 1
 -1 2 2 200974 3312.59 1
 -1 -1 2 198777 4624.33 1
 -2 1 -2 216549 5042.66 1
 -1 -1 -2 195902 4372.2 1
 1 1 2 204100 4427.82 1
 1 1 -2 199387 4572.39 1
 2 -1 2 206083 4897.35 1
 1 -2 -2 187801 3286.89 1
 2 -1 -2 198464 3409.52 1
 2 -1 3 706.385 353.925 1
 1 -2 -3 1358.78 343.643 1
 -2 1 -3 1369.52 691.414 1
 -1 2 3 760.449 314.944 1
 1 -2 -4 269.553 169.457 1
 2 -1 4 778.324 1264.52 1
 -2 1 -4 1655.23 972.138 1
 1 1 4 1856.95 518.44 1
 -1 2 4 3069.79 699.282 1
 -1 -1 -4 418.224 202.412 1
 1 -2 -5 161.798 288.196 1
 1 1 5 4983.08 1462.8 1
 -1 2 5 1800.94 581.497 1
 -1 -1 -5 5290.9 1300.13 1
 -1 -1 -6 129261 5522.13 1
 1 1 6 133817 5581.82 1
 1 -2 -6 135904 5799.73 1
 -1 -1 -7 987.94 865.892 1
 -1 2 7 2951.39 976.021 1
 -1 -1 -8 112381 6042.49 1
 1 1 8 100473 5674.48 1
 -1 -1 -9 611.078 576.177 1
 1 1 9 231.688 378.56 1
 1 1 10 10184.5 2110.02 1
 -1 -1 -10 17425.9 3153.28 1
 1 1 11 276.071 1159.08 1
 1 1 12 1485.95 1334.77 1
 0 -2 0 344478 5763.39 1
 2 0 0 331738 5957.93 1
 -2 0 0 357226 5607.35 1
 -2 0 1 245151 4922.82 1
 0 -2 -1 233018 4830.96 1
 0 -2 1 234867 5279.67 1
 -2 0 -1 268399 5602.78 1
 0 2 -1 259924 5882.25 1
 0 2 1 246877 4894.36 1
 2 0 -1 233803 4838.76 1
 2 0 1 240257 5321.1 1
 -2 0 2 76054 2876.85 1
 2 0 -2 76052.7 2839.37 1
 0 -2 -2 71754 2684.63 1
 -2 0 -2 68725.7 3008.48 1
 2 0 2 66443 2801.65 1
 0 2 2 66838.9 2559.1 1
 -2 0 -3 323488 6993.83 1
 0 2 3 317202 5933.73 1
 -2 0 3 331111 6410.01 1
 2 0 3 328139 7225.5 1
 0 -2 -3 311276 5848.55 1
 2 0 -3 328435 6317.57 1
 -2 0 -4 12446.3 1644.43 1
 2 0 4 12657.2 1640.79 1
 0 2 5 260439 6339.63 1
 2 0 5 250654 7506.06 1
 0 -2 -5 275955 6633.67 1
 -2 0 -5 253868 7710.58 1
 2 0 6 42174.2 3339.5 1
 0 2 6 47088.9 3251.73 1
 -2 0 -6 39707.2 3461.2 1
 0 -2 -6 49233.1 3235.12 1
 0 -2 -7 25037.8 2336.43 1
 0 2 7 27551.5 2593.82 1
 -2 0 -7 27544.3 2967.76 1
 2 0 7 26451.6 2925.93 1
 0 -2 -8 30380.7 3013.57 1
 2 0 8 33332.2 3566.97 1
 0 2 8 32077 3015.98 1
 -2 0 -8 41469 4062.49 1
 -2 0 -9 10337.4 2301.25 1
 0 2 9 12016.2 1943.05 1
 2 0 9 11261.8 2236.47 1
 0 -2 -9 10549.6 2014.62 1
 2 0 10 3793.87 1912.26 1
 0 2 10 3818.94 1330.95 1
 0 -2 -10 3312.87 1160.58 1
 2 0 11 12063.8 2962.41 1
 0 -2 -11 16414.2 3002.82 1
 0 2 11 15109.4 2918.31 1
 0 2 12 459.011 1033.76 1
 0 2 13 6631.65 2082.87 1
 -1 -2 0 287676 6346.22 1
 1 -3 0 242124 5338.3 1
 3 -2 0 239152 4494.58 1
 3 -1 0 224246 4981.11 1
 -3 1 0 241061 5099.26 1
 2 1 0 236951 5640.12 1
 -3 2 0 238486 4647.44 1
 1 2 0 239586 5715.57 1
 -2 -1 0 236343 5655.22 1
 -1 3 0 245946 5408.94 1
 -1 -2 1 140169 4654.26 1
 -3 1 -1 122648 3942.85 1
 -2 3 1 133132 2957.46 1
 -2 -1 -1 130611 4430.23 1
 3 -2 -1 145620 2805.42 1
 2 -3 -1 138624 3015.01 1
 3 -1 -1 137025 3584.49 1
 1 2 -1 138730 4753.95 1
 3 -2 1 138335 4148.5 1
 -1 3 1 138873 3617.33 1
 2 1 -1 136384 4355.25 1
 -1 -2 -1 138172 4438.34 1
 -3 1 1 138217 3642.84 1
 1 -3 -1 139031 3656.1 1
 -2 -1 1 129145 4096.02 1
 3 -1 1 138680 4103.83 1
 -3 2 -1 129875 3896.31 1
 -3 2 1 137833 2839.03 1
 2 1 1 123912 4066.13 1
 1 2 1 135680 4326.66 1
 -2 -1 -2 113348 4258.09 1
 -2 3 2 113166 2362.27 1
 -3 2 2 108519 2379.97 1
 3 -2 2 116695 4354.05 1
 3 -1 -2 119768 3289.47 1
 1 -3 -2 119779 3348.21 1
 -3 1 -2 102186 3853.72 1
 -3 2 -2 125294 4720.11 1
 -1 -2 -2 103843 4088.52 1
 3 -1 2 116555 4019.62 1
 2 1 2 129506 4793.86 1
 -1 3 2 120371 3308.54 1
 -1 -2 2 96936.4 4267.47 1
 1 2 2 105654 4076.85 1
 2 1 -2 107196 4256.2 1
 3 -2 -2 117755 2441.17 1
 -3 1 2 119887 3374.58 1
 -2 -1 2 110324 4310.58 1
 2 -3 -2 117664 2501.7 1
 -1 -2 -3 265133 6411.19 1
 3 -2 -3 242019 4187.21 1
 2 1 -3 287549 6990.13 1
 -2 3 3 254773 4245.6 1
 3 -1 3 228832 6588.02 1
 -3 1 -3 263273 7024.37 1
 1 -3 -3 255687 5298.71 1
 2 -3 -3 249460 3972.07 1
 1 2 3 287753 6682.37 1
 -1 3 3 267479 5459.61 1
 3 -2 3 234244 8004.64 1
 -3 2 -3 254003 8195.23 1
 1 2 -3 273315 7048.8 1
 -2 -1 3 293111 6952.89 1
 -1 -2 3 263023 6788.46 1
 2 1 3 270563 6626.62 1
 -3 2 3 261810 4306.14 1
 -3 1 3 267479 5611.5 1
 -2 -1 -3 256295 6517.58 1
 3 -1 -3 279705 6015.08 1
 1 -3 -4 2374.46 483.83 1
 -1 -2 -4 2714.83 690.775 1
 3 -1 -4 1773.25 586.211 1
 -2 -1 4 1136.85 496.836 1
 -1 3 4 1722 507.981 1
 1 2 4 1990.43 632.262 1
 3 -1 4 1806.83 670.875 1
 -3 1 4 1697.66 501.328 1
 -3 1 -4 2311.01 852.857 1
 2 1 -4 3067.12 812.911 1
 -2 3 4 1568.8 400.215 1
 -3 1 -5 194316 7266.4 1
 -2 3 5 167504 4321.46 1
 2 1 5 153394 5737.28 1
 -1 3 5 196382 5431.12 1
 1 -3 -5 176685 4913.49 1
 3 -1 5 155403 6147.25 1
 2 -3 -5 163356 4482.28 1
 1 2 5 166672 5829.82 1
 -1 -2 -5 180881 6254.91 1
 -2 -1 -5 169165 5984.42 1
 -2 3 6 12910.3 1462.55 1
 -3 1 -6 18699.9 2443.09 1
 1 2 6 17959.6 1956.73 1
 1 -3 -6 24373.1 2015.39 1
 2 -3 -6 21822.8 1852.66 1
 -1 -2 -6 20906.9 2158.48 1
 -1 3 6 21232.6 1858.22 1
 3 -1 6 19870.1 2431.27 1
 -2 -1 -6 17329.5 1942.07 1
 2 1 6 18363.3 2115.35 1
 -2 -1 -7 9779.89 1637.53 1
 2 -3 -7 11176.8 1682.91 1
 -1 -2 -7 11519.1 1763.07 1
 -1 3 7 12988.4 1701.37 1
 2 1 7 12645.8 1929.26 1
 1 2 7 12689.3 1736.18 1
 1 -3 -7 13599.6 1661.72 1
 -3 1 -7 17363.4 2712.52 1
 3 -1 7 14946 2194.77 1
 1 2 8 21349.4 2436.72 1
 -1 3 8 18960.9 2138.09 1
 -2 -1 -8 19347 2538.74 1
 3 -1 8 20688.6 3039.99 1
 -3 1 -8 21976.3 3372.66 1
 -1 -2 -8 16989.2 2206.27 1
 2 1 8 19043.3 2387.17 1
 -2 3 8 17136.5 2357.09 1
 1 -3 -8 17096 1961.19 1
 1 -3 -9 9275.1 1681.03 1
 1 2 9 10723.8 1914.39 1
 -1 -2 -9 9863.48 1843.83 1
 2 1 9 7062.5 1651 1
 3 -1 9 10385 2450.42 1
 -2 -1 -9 8758.51 1881.2 1
 -1 3 9 10439 1707.11 1
 -1 3 10 4838.12 1338.07 1
 -2 -1 -10 4166.66 1198.45 1
 1 2 10 2385.4 860.715 1
 1 -3 -10 2206.88 1030.31 1
 3 -1 10 2934.88 972.808 1
 2 1 10 3275.15 1297.59 1
 -1 -2 -10 6443.76 1350.25 1
 -1 3 11 6350.96 1642.95 1
 1 -3 -11 10062.1 2491.87 1
 1 2 11 7690.33 1835.2 1
 -2 -1 -11 10184.2 2253.4 1
 2 1 11 10647.8 2068.39 1
 -2 -1 -12 -649.282 1289.46 1
 2 1 12 214.076 1006.68 1
 -1 -2 -12 67.6505 618.025 1
 -1 3 12 32.4796 559.214 1
 1 2 12 269.612 316.689 1
 -1 -2 -13 2592.19 1579.84 1
 -1 3 13 3696.29 1505.29 1
 1 2 13 5693.1 1758.34 1
 -1 3 14 1294.53 1265.88 1
 3 0 0 233999 5821.71 1
 -3 0 0 222269 5446.42 1
 0 -3 0 221652 5749.66 1
 0 3 0 254564 6168.61 1
 -3 0 1 2174.98 647.711 1
 0 -3 1 539.583 369.744 1
 -3 0 -1 888.039 556.094 1
 3 0 1 489.979 324.482 1
 0 3 -1 2038.71 696.838 1
 0 3 1 2628.92 681.87 1
 -3 0 -2 127565 4503.52 1
 0 -3 2 108355 4471.79 1
 0 3 2 131105 4223.31 1
 3 0 2 120223 4395.14 1
 0 3 -2 123274 4606.96 1
 -3 0 2 121706 4083.04 1
 3 0 -2 122117 4095.23 1
 0 -3 -2 126715 4089.85 1
 3 0 3 3904.19 913.89 1
 0 3 3 4656.92 933.515 1
 0 -3 -3 4518.74 874.719 1
 -3 0 3 5818.37 1063.19 1
 3 0 -3 3859.56 860.913 1
 -3 0 -3 3272.94 848.614 1
 -3 0 -4 1605.7 545.979 1
 0 3 4 1319.23 289.685 1
 3 0 4 1258.56 490.279 1
 -3 0 4 1341.23 520.318 1
 -3 0 5 845.761 585.342 1
 0 -3 -5 1522.55 442.873 1
 3 0 5 4440.12 1117.14 1
 0 3 5 1355.45 526.671 1
 3 0 -5 984.785 477.135 1
 -3 0 -5 2631.97 1000.32 1
 0 3 6 77608.4 3868.5 1
 3 0 6 77056.8 4599.62 1
 0 -3 -6 71685.3 3582.68 1
 -3 0 -6 79594.3 4831.42 1
 -3 0 -7 853.782 610.75 1
 0 -3 -7 1688.15 692.5 1
 3 0 7 4345.13 1180.37 1
 0 3 7 1547.63 601.402 1
 0 3 8 67741 3956.17 1
 3 0 8 75096.6 5169.59 1
 -3 0 -8 61260.2 4698.29 1
 0 -3 -8 71344 4447.53 1
 0 3 9 1268.7 939.827 1
 0 -3 -9 116.274 248.123 1
 -3 0 -9 504.292 867.036 1
 3 0 9 -245.492 681.271 1
 0 -3 -10 8893.9 1768.46 1
 0 3 10 9270.86 1763.36 1
 3 0 10 13501.6 2500.66 1
 -3 0 -10 11652 2334.36 1
 0 -3 -11 508.888 299.693 1
 -3 0 -11 -26.0385 1137.9 1
 3 0 11 -212.635 674.486 1
 0 3 11 441.473 653.415 1
 0 -3 -12 436.585 738.844 1
 0 3 12 429.194 432.661 1
 0 3 13 181.619 433.576 1
 0 -3 -13 467.248 783.905 1
 0 -3 -14 3225.4 1768.2 1
 0 3 14 1770.42 955.993 1
 -4 2 0 209747 5136.71 1
 4 -2 0 196895 4844.5 1
 2 -4 0 173461 4890.44 1
 2 2 0 201280 6364.19 1
 -2 -2 0 175655 5620.88 1
 2 -4 -1 113.657 183.554 1
 -4 2 -1 612.487 518.759 1
 4 -2 -1 496.568 351.243 1
 2 2 -1 437.613 415.491 1
 -2 -2 1 14.4778 459.155 1
 4 -2 1 501.939 233.164 1
 2 2 1 264.46 242.365 1
 -2 -2 -1 -37.0371 312.618 1
 -4 2 -2 145227 5175.91 1
 4 -2 2 131915 4811.2 1
 -2 -2 -2 128961 5074.51 1
 -2 -2 2 122877 4979.01 1
 2 2 2 123400 4925.53 1
 -4 2 2 121627 3453.38 1
 -2 4 2 124289 3459.54 1
 4 -2 -2 129999 3381.59 1
 2 2 -2 137447 5422.62 1
 2 -4 -2 124886 3416.4 1
 2 -4 -3 12.8014 34.0276 1
 -4 2 -3 32.5108 151.022 1
 -2 4 3 1449.94 558.468 1
 2 2 3 36.7914 73.606 1
 4 -2 3 1119.06 435.319 1
 -4 2 3 1884.27 554.529 1
 4 -2 -3 180.974 387.6 1
 -2 -2 -3 615.089 611.321 1
 -2 -2 3 400.154 423.422 1
 2 2 -3 371.042 640.148 1
 -2 4 4 808.812 471.58 1
 4 -2 4 375.967 675.444 1
 2 -4 -4 153.213 182.273 1
 2 2 -4 86.0228 179.632 1
 4 -2 -4 59.4853 268.579 1
 2 2 4 625.859 456.754 1
 -4 2 4 756.369 545.468 1
 -2 -2 4 415.427 453.746 1
 -4 2 -4 1247.91 1054.1 1
 -2 -2 -4 493.167 378.008 1
 -2 -2 -5 -186.543 413.915 1
 2 2 5 155.342 367.664 1
 2 2 -5 55.56 258.944 1
 -4 2 5 421.152 350.076 1
 4 -2 5 -79.9178 125.641 1
 -2 -2 5 -41.9372 390.484 1
 2 -4 -5 -118.432 174.101 1
 -2 4 5 690.565 437.799 1
 -4 2 -5 271.53 250.901 1
 2 2 6 48796.8 3531.57 1
 -4 2 -6 49822.5 4438.57 1
 4 -2 6 42156.6 3781.15 1
 -2 -2 -6 38301 3110.74 1
 2 -4 -6 45787.6 2567.66 1
 -4 2 -7 -110.606 602.736 1
 2 -4 -7 173.246 529.874 1
 4 -2 7 331.971 339.436 1
 -2 4 7 177.711 35.293 1
 2 2 7 -68.3313 357.285 1
 -2 -2 -7 98.8755 55.7039 1
 2 -4 -8 55189.1 3615.72 1
 2 2 8 47952.6 3763.29 1
 -2 -2 -8 44010.8 3740.25 1
 4 -2 9 575.732 378.009 1
 -2 4 9 1769.26 631.867 1
 2 -4 -9 654.472 720.435 1
 2 2 9 658.027 343.676 1
 -2 -2 -9 134.66 512.672 1
 -2 4 10 13576.3 2087.88 1
 2 -4 -10 9488.44 1696.87 1
 -2 -2 -10 8117.44 1757.79 1
 2 2 10 4540.02 1134.57 1
 -2 -2 -11 26.4502 500.817 1
 -2 4 11 -619.459 782.195 1
 2 -4 -11 1949.87 1047.93 1
 2 2 11 863.015 997.602 1
 2 -4 -12 384.963 1121.18 1
 -2 4 12 -312.073 908.191 1
 2 2 12 -116.669 168.764 1
 -2 4 13 -958.034 1100.16 1
 -2 4 14 2554.31 1500.48 1
 -3 -1 0 71332.5 3449.96 1
 1 -4 0 60272.6 3424.53 1
 -4 1 0 73431.1 3549.02 1
 4 -1 0 69889.3 3405.8 1
 -1 4 0 59714.9 3243.78 1
 4 -3 0 73426.9 2924.42 1
 3 1 0 71141.5 3625.9 1
 -1 -3 0 75954.2 3832.24 1
 1 3 0 74281.8 3654.82 1
 -1 -3 1 43495.7 3049.49 1
 3 1 -1 44666.2 2961.77 1
 -4 3 -1 49931.1 2965.52 1
 -1 4 -1 52727.2 3008.44 1
 -4 1 -1 50819.6 2793.02 1
 -4 1 1 55199.1 3050.73 1
 4 -1 1 49112.1 2756.29 1
 4 -1 -1 52701.5 2767.94 1
 1 -4 -1 52130.5 2824.8 1
 1 3 -1 54303.8 3409.98 1
 -3 -1 -1 53723 3306.16 1
 -1 -3 -1 46046.5 2988.18 1
 1 3 1 44516.1 2823.74 1
 -3 -1 1 47286.7 3082.23 1
 3 1 1 47909.2 3216.98 1
 4 -3 1 53275.6 2894.95 1
 1 -4 1 50670.8 2949.28 1
 -1 4 1 44403.9 2589.56 1
 -4 1 -2 14626.7 1656.94 1
 -4 3 2 25216.2 1192.44 1
 4 -1 2 17747.6 1853.51 1
 3 -4 -2 27583.3 1380.84 1
 1 -4 -2 26447.9 2034.59 1
 -3 4 2 22074.8 1182.86 1
 -4 3 -2 30203.9 2915.55 1
 4 -1 -2 23360.2 1810.1 1
 -3 -1 2 21294.2 1956.79 1
 -1 -3 -2 22464.3 2052.4 1
 1 3 2 21309.5 1955.14 1
 4 -3 2 25759.6 2458.8 1
 4 -3 -2 29996.7 1266.59 1
 3 1 -2 23223.2 2139.2 1
 1 -4 -3 147399 4690.9 1
 -1 -3 3 155907 6359.5 1
 -4 1 3 135190 4387.48 1
 3 1 3 164471 6186.78 1
 1 3 -3 140925 5489.53 1
 -3 -1 3 144206 5621.66 1
 4 -3 -3 135726 2536.16 1
 -3 4 3 131741 2556.25 1
 -1 -3 -3 116306 4922.34 1
 1 3 3 136256 5264.5 1
 -4 1 -3 133287 5200.05 1
 -3 -1 -3 144334 5336.42 1
 -1 4 3 138299 4395.2 1
 4 -1 3 123666 5050.93 1
 -4 3 3 124499 2481.07 1
 3 -4 -3 139646 2568.84 1
 3 1 -3 119593 5263.55 1
 4 -1 -3 139210 4613.98 1
 -4 3 4 953.029 371.435 1
 1 -4 -4 2230.76 726.647 1
 1 3 -4 982.059 555.496 1
 -3 -1 4 -36.7656 410.703 1
 -3 4 4 830.501 369.946 1
 -1 -3 4 929.166 589.535 1
 4 -1 4 722.3 572.343 1
 3 1 -4 975.85 725.781 1
 1 3 4 814.213 625.337 1
 -1 -3 -4 458.173 515.759 1
 4 -3 -4 1630.97 492.964 1
 3 -4 -4 2157.92 447.198 1
 3 1 4 760.359 354.782 1
 -4 1 -4 1518.95 647.247 1
 -3 -1 -4 431.394 303.94 1
 4 -1 -4 1835.24 918.92 1
 -3 -1 -5 82767 4597.77 1
 3 1 -5 73865.7 4152.41 1
 1 -4 -5 96316.4 3931.48 1
 3 1 5 76238.3 4283.78 1
 -1 4 5 93187.7 3837.36 1
 4 -1 -5 100182 4097.96 1
 -3 -1 5 96705.1 4609.68 1
 1 3 5 91932.6 4305.32 1
 -4 1 5 93808 4082.68 1
 4 -1 5 154277 6513.73 1
 -4 1 -5 71065.7 4606.24 1
 -1 -3 -5 74717.7 3930.58 1
 -3 4 5 102616 2848.16 1
 3 -4 -5 90267.5 2700.7 1
 3 1 6 13211 1791.66 1
 1 -4 -6 13960.7 1623.24 1
 -3 -1 -6 15992.5 2161.84 1
 -1 4 6 13405.3 1474.32 1
 -1 -3 -6 13631.8 1765.1 1
 -3 -1 6 9477.32 1593.43 1
 -4 1 6 12729.4 1611.06 1
 -4 1 -6 16551.2 2272.82 1
 1 3 6 7802.81 1246.95 1
 3 -4 -6 16390.1 1447.79 1
 4 -1 6 12940.8 1965.09 1
 3 1 7 7352.31 1432.68 1
 -1 4 7 12984.2 1660.09 1
 1 3 7 9815.6 1789.74 1
 3 -4 -7 9924 1397.29 1
 -3 -1 -7 8895.9 1699.91 1
 4 -1 7 11086.9 2051.11 1
 -1 -3 -7 16337.9 2269.47 1
 -4 1 -7 9019.88 1728.82 1
 1 -4 -8 10669.6 1596.97 1
 -1 4 8 11681.7 1567.09 1
 -4 1 -8 5122.71 1645.01 1
 -3 4 8 7341.87 1393.44 1
 -1 -3 -8 12995.3 1854.84 1
 1 3 8 11942 1825.15 1
 -3 -1 -8 12603.7 2105.2 1
 3 1 8 10654.9 1798.6 1
 -1 4 9 3825.13 819.442 1
 -1 -3 -9 2543.74 901.942 1
 -3 -1 -9 5175.36 1314.26 1
 -4 1 -9 4172.19 1565.62 1
 -3 4 9 1640.01 352.353 1
 4 -1 9 2461.41 1070.96 1
 1 3 9 3526.98 1029.31 1
 -1 -3 -10 3186.26 974.782 1
 -3 -1 -10 2207.32 990.146 1
 -1 4 10 1321.6 767.499 1
 1 3 10 1829.48 539.6 1
 1 -4 -10 2677.64 1237.63 1
 3 1 10 2563.69 1055.74 1
 1 -4 -11 4978.83 1198.47 1
 -3 -1 -11 2569.33 1284.08 1
 -1 -3 -11 3124.77 908.485 1
 3 1 11 3562.68 1230.24 1
 -1 4 11 7489.7 1452.89 1
 1 3 11 4368.53 1556.62 1
 1 3 12 447.373 629.393 1
 1 -4 -12 -397.417 787.044 1
 -1 4 12 -30.1884 632.397 1
 -1 -3 -12 118.864 363.936 1
 -1 4 13 1824.98 477.259 1
 1 -4 -13 3635.4 1441.45 1
 1 3 13 240.216 585.253 1
 1 -4 -14 -289.2 1020.4 1
 -1 4 14 -444.242 949.208 1
 0 4 0 45258.9 3301.5 1
 4 0 0 50359 3263.94 1
 -4 0 0 40637.6 2864.28 1
 0 -4 0 52573.7 3287.57 1
 0 -4 -1 32770.1 2479.96 1
 0 4 -1 30561.8 2395.33 1
 -4 0 -1 30976.5 2330.67 1
 4 0 1 35762.2 2732.14 1
 0 -4 1 36813.7 2874.3 1
 4 0 -1 32638.5 2392.37 1
 0 4 1 31130.1 2424.06 1
 0 4 2 24193.6 2127.86 1
 0 -4 2 27843.1 2563.67 1
 4 0 2 27646.6 2418.07 1
 0 -4 -2 21733.4 2081.23 1
 -4 0 2 28276.7 2367.6 1
 4 0 -2 22605.9 2060.26 1
 0 4 -2 24244.3 2302.29 1
 -4 0 -2 21325.1 2080.38 1
 -4 0 -3 94981.8 4615.08 1
 4 0 3 93809.1 4546.07 1
 0 -4 3 94605.3 5048.76 1
 0 4 -3 92741.9 4639.45 1
 0 -4 -3 94909 4302.26 1
 0 4 3 92345.7 4157.75 1
 4 0 -3 94061.1 4286.47 1
 -4 0 3 98647.7 4409.35 1
 4 0 4 423.802 145.573 1
 4 0 -4 839.688 560.712 1
 0 -4 -4 542.811 510.474 1
 0 4 4 593.143 330.275 1
 -4 0 4 951.123 564.524 1
 -4 0 -4 735.026 604.12 1
 -4 0 5 62859.3 3994.75 1
 4 0 -5 70177.2 4052.12 1
 0 4 5 58342.5 3692.64 1
 0 -4 -5 72795.4 3970.11 1
 4 0 5 54017.6 3750.27 1
 -4 0 -5 60183.4 4069.65 1
 0 -4 -6 6388.83 1331.58 1
 4 0 -6 5535.99 1462.05 1
 0 4 6 4272.35 1064.24 1
 4 0 6 5416.23 1375.4 1
 -4 0 6 4711.11 1246.04 1
 -4 0 -6 5795.57 1478.66 1
 -4 0 -7 8412.22 1901.48 1
 -4 0 7 2219.79 718.946 1
 0 4 7 2889.71 1117.66 1
 4 0 7 5384.25 1147.12 1
 0 -4 -7 4700.35 1140.23 1
 -4 0 -8 4238.42 1485.13 1
 4 0 8 3982.67 1184.42 1
 0 4 8 6607.02 1365.46 1
 0 -4 -8 5485.56 1284.08 1
 0 4 9 3885.59 1082.81 1
 0 -4 -9 3258.61 1026.18 1
 -4 0 -9 2704.47 521.031 1
 4 0 9 3777.78 1549.51 1
 0 4 10 1431.39 536.272 1
 -4 0 -10 974.632 725.585 1
 4 0 10 485.036 479.972 1
 0 -4 -10 986.047 428.377 1
 0 4 11 3654.87 975.52 1
 0 -4 -11 7740.03 1787.53 1
 0 -4 -12 387.633 829.499 1
 0 4 12 884.773 690.772 1
 0 -4 -13 6359.57 1535.02 1
 0 4 13 2089.94 918.989 1
 -5 3 0 56482.9 2817.86 1
 5 -3 0 53847.1 2657.86 1
 5 -2 0 49934.9 2758.21 1
 2 -5 0 57148.1 3577.28 1
 -3 -2 0 44118.9 3103.06 1
 3 2 0 56943.4 3697.96 1
 -2 5 0 41155.6 2682.82 1
 -2 -3 0 57712 3871.89 1
 -5 2 0 38531.1 2555.95 1
 2 3 0 51492.9 3406.11 1
 -2 -3 -1 18454 2079.34 1
 5 -3 1 21624.3 1899.25 1
 -5 2 1 25819.3 1933.59 1
 5 -3 -1 22744.8 1589.74 1
 5 -2 -1 23175.2 1940.49 1
 3 -5 -1 20683.3 1829.91 1
 2 3 -1 21113.8 2274.94 1
 -3 -2 -1 25374.5 2464.41 1
 -2 -3 1 27255.9 2498.66 1
 3 2 1 24336.5 2280.3 1
 2 3 1 23188.1 2332.4 1
 -5 3 -1 20098.8 1994.42 1
 -3 -2 1 24118 2504.83 1
 3 2 -1 19409 2073.07 1
 2 -5 -1 25085.7 2101.38 1
 -2 5 1 27735.5 2043.71 1
 -2 -3 2 25017 2750.26 1
 3 -5 -2 20639.3 1640.82 1
 5 -3 -2 22411.7 1577.6 1
 3 2 -2 19061.8 2086.64 1
 -3 5 2 20466.8 1661.28 1
 -5 3 2 22339 1608.21 1
 5 -2 2 21975.8 2056.89 1
 2 3 -2 28235.6 2822.26 1
 -3 -2 -2 26847.4 2719.37 1
 -5 2 -2 22327.6 2162.06 1
 3 2 2 23109.1 2278.49 1
 -5 3 -2 22476.6 2270.9 1
 -2 -3 -2 23420.5 2368.44 1
 5 -2 -2 19175.1 1686.58 1
 2 3 2 20001.4 2291.92 1
 -5 2 2 19212.8 1760.43 1
 2 -5 -2 19426.2 1758.02 1
 -3 -2 2 20831.1 2229.85 1
 -2 5 2 21415 1732.1 1
 -5 2 -3 62969.9 3945.36 1
 3 2 -3 78691.2 4681.27 1
 -2 -3 3 79706.6 4582.53 1
 2 3 -3 67363.8 4041.8 1
 3 -5 -3 74060.3 2688.35 1
 5 -3 -3 82515.9 2756.42 1
 -3 5 3 74688.3 2759.16 1
 5 -3 3 80464.2 4577.63 1
 3 2 3 80738.5 4578 1
 -2 -3 -3 80490.6 4438.45 1
 2 3 3 83895.3 4674.99 1
 -5 3 3 73939.5 2675.92 1
 5 -2 3 78334.9 4280.99 1
 -5 2 3 71554.2 3302.27 1
 2 -5 -3 70873.7 3310.83 1
 -2 5 3 72523.8 3362.97 1
 5 -2 -3 71594.8 3411.13 1
 -5 3 -3 39017.2 3312.31 1
 -3 -2 -3 77472.8 4147.06 1
 -5 2 -4 3417.15 1017.22 1
 -3 -2 4 1723.7 746.432 1
 5 -3 -4 788.944 395.008 1
 -3 -2 -4 310.769 769.983 1
 3 2 -4 2115.15 1033.52 1
 2 3 -4 1381.76 984.147 1
 3 2 4 1336.19 727.012 1
 2 3 4 3708.84 1020.61 1
 -2 -3 -4 1371.13 674.315 1
 -5 2 4 425.538 438.502 1
 3 -5 -4 935.014 493.706 1
 2 -5 -4 573.811 441.337 1
 -2 5 4 731.888 527.852 1
 -3 5 4 2648.52 426.357 1
 5 -2 -4 250.951 350.953 1
 5 -3 4 347.086 466.822 1
 -2 -3 4 159.117 424.287 1
 -5 3 4 2786.55 477.7 1
 5 -2 4 932.471 601.935 1
 -5 3 -4 2544.5 1042.69 1
 3 -5 -5 54326.7 2426.85 1
 -5 2 5 33104.5 2415.8 1
 3 2 -5 57182.3 4294.18 1
 5 -3 -5 42140.2 2313.05 1
 -3 -2 -5 35614.5 3180.7 1
 -3 -2 5 53996 3902.72 1
 2 3 5 49545.6 3504.91 1
 -5 2 -5 53775.7 4172.75 1
 2 3 -5 40141.7 3601.8 1
 -2 -3 -5 48139.3 3429.12 1
 5 -3 5 50698.1 4121.12 1
 -2 5 5 33435.5 2364.58 1
 -5 3 -5 45045.9 4346.26 1
 5 -2 5 49499 3960.83 1
 -3 5 6 4200.65 767.212 1
 2 3 6 7540.59 1599.4 1
 -2 5 6 3394.92 744.147 1
 -5 2 6 3888.03 960.746 1
 3 -5 -6 4770.92 736.201 1
 -5 3 6 4180.24 808.681 1
 -5 3 -6 2758.69 809.707 1
 3 2 6 7402.06 1502.77 1
 5 -2 6 7082.76 1694.1 1
 5 -3 6 2765.1 1200.81 1
 -3 -2 6 6105.37 1636.57 1
 -5 2 -6 4109.76 1104.66 1
 -3 -2 -6 1920.35 854.053 1
 3 -5 -7 6145.66 1024.63 1
 -3 -2 -7 5992.6 1393.49 1
 3 2 7 6998.1 1511.55 1
 5 -3 7 7357.06 2063.22 1
 -3 5 7 5803.57 826.768 1
 -5 2 7 3841.72 850.171 1
 -3 -2 7 4139.09 1296.35 1
 2 3 7 4681.9 1236 1
 -2 5 7 4794.61 924.455 1
 -2 -3 -7 4089.34 1203.81 1
 -5 3 -7 11987.2 2568.93 1
 -5 2 -7 3780.66 1443.22 1
 5 -2 7 3350.29 1123.83 1
 2 -5 -7 10435.6 1341.59 1
 5 -2 8 5241.58 1496.85 1
 5 -3 8 11893.2 2688.97 1
 -3 5 8 4225.56 770.433 1
 3 2 8 5106.4 1341.3 1
 2 -5 -8 5928.98 1006.32 1
 2 3 8 4056.22 953.503 1
 3 -5 -8 4329.66 855.06 1
 -3 -2 -8 5116.97 1287.11 1
 -2 -3 -8 9665.74 1854.1 1
 -5 2 -8 5749.77 1677.13 1
 5 -2 9 2856.74 1451.07 1
 2 3 9 1850.79 915.35 1
 2 -5 -9 1614.11 758.265 1
 -3 -2 -9 1773.34 913.269 1
 3 2 9 3121.84 1074.59 1
 3 -5 -9 2356.88 815.104 1
 -2 5 9 2109.92 688.81 1
 -2 -3 -9 1229.98 532.072 1
 2 -5 -10 716.796 683.758 1
 -3 5 10 1927.34 813.331 1
 -2 -3 -10 566.901 178.816 1
 3 -5 -10 477.213 580.339 1
 -2 5 10 523.76 180.642 1
 -3 -2 -10 1555.16 917.771 1
 3 2 10 1292.58 830.518 1
 2 3 10 1267.75 640.43 1
 -3 5 11 7096.41 1468.35 1
 2 -5 -11 6525.44 1499.45 1
 -2 5 11 2043.28 763.367 1
 3 -5 -11 4220.25 1288.23 1
 -2 -3 -11 2503.97 1033.18 1
 3 -5 -12 1028.06 994.048 1
 -3 5 12 -146.858 697.786 1
 2 -5 -12 -856.806 326.057 1
 -2 5 12 2248.69 946.734 1
 2 -5 -13 2133.47 1248.47 1
 -2 5 13 2241.39 1186.19 1
 1 -5 0 105429 5007.64 1
 -1 -4 0 112079 5161.18 1
 -5 1 0 79887 4114.98 1
 5 -1 0 80526.4 4196.78 1
 -4 -1 0 109115 4985.07 1
 4 1 0 97960 4630.21 1
 -1 5 0 88528.7 4587.48 1
 -5 4 0 102783 4251.5 1
 5 -4 0 107560 4048.17 1
 1 4 0 110059 5013.25 1
 -1 5 -1 2127.51 905.603 1
 -1 -4 -1 124.545 411.892 1
 1 -5 1 573.289 613.202 1
 5 -1 1 876.393 647.581 1
 -5 1 -1 2215.47 901.105 1
 5 -4 -1 2903.02 658.894 1
 -5 4 -1 4811.4 1472.61 1
 5 -4 1 -239.401 452.875 1
 5 -1 -1 4677.15 1064.09 1
 -4 -1 1 5944.11 1216.88 1
 1 4 1 5454.37 1224.11 1
 -5 4 1 3256.1 627.261 1
 4 1 -1 650.429 472.048 1
 1 -5 -1 4189.29 1109.46 1
 -1 -4 2 56019.8 3818.09 1
 1 4 -2 45522.5 3604.5 1
 -4 -1 -2 38852.6 2955.11 1
 4 1 2 54407.7 3718.11 1
 1 -5 2 51801.9 3579.21 1
 -1 5 -2 52181.8 3507.4 1
 5 -4 -2 55807.9 1932.89 1
 -5 1 -2 57516.7 3565.26 1
 -5 1 2 50511.6 3055.85 1
 -1 -4 -2 40418.9 3079.18 1
 5 -1 2 54050.4 3391.64 1
 1 4 2 36072.9 2865.24 1
 5 -1 -2 40141 2740.36 1
 -5 4 2 51909.5 2003.52 1
 1 -5 -2 47079.6 3052.01 1
 -4 -1 2 37713.9 2943.6 1
 5 -4 2 54747.8 4158.74 1
 4 1 -2 39588.1 2960.87 1
 -1 5 2 48987.5 2923.46 1
 -5 1 -3 4178.5 1049.42 1
 5 -1 3 3105.13 890.571 1
 -5 4 3 7208.41 583.665 1
 -4 5 3 6691.06 605.086 1
 4 1 3 7400.48 1679.63 1
 5 -4 -3 1520.19 252.523 1
 1 4 3 469.885 671.028 1
 -1 -4 -3 1284.36 706.95 1
 -1 5 3 697.09 520.036 1
 -5 1 3 1887.37 833.943 1
 5 -1 -3 795.028 556.583 1
 -4 -1 3 631.165 735.482 1
 4 -5 -3 4163.95 525.631 1
 4 1 -3 1619.18 787.515 1
 1 -5 -3 619.02 371.419 1
 5 -1 4 1182.21 765.862 1
 4 1 4 3020.61 1011.94 1
 -1 -4 4 1732.41 730.18 1
 -5 1 4 256.073 323.642 1
 4 -5 -4 2360.89 269.184 1
 5 -1 -4 63.9548 263.981 1
 -5 4 4 1795.72 377.435 1
 -4 5 4 1622.56 371.508 1
 1 -5 -4 397.842 209.131 1
 -5 1 -4 867.972 598.148 1
 -1 5 4 329.921 435.86 1
 5 -1 -5 268.188 434.12 1
 -4 -1 -5 311.999 660.761 1
 4 1 5 134.057 401.839 1
 -4 -1 5 131.994 371.893 1
 -1 -4 5 -314.223 386.442 1
 -1 -4 -5 199.815 517.23 1
 1 4 5 713.807 473.34 1
 4 1 -5 -0.40061 99.5084 1
 4 -5 -5 390.387 321.88 1
 1 4 -5 144.563 210.089 1
 1 -5 -5 165.674 275.462 1
 -5 1 -6 15283.5 2302.6 1
 5 -1 6 17187.6 2318.27 1
 -4 5 6 20909.7 1260.06 1
 -4 -1 -6 15801.1 2291.91 1
 4 1 6 13133.1 1987.28 1
 4 1 -6 25019.8 2598.14 1
 -1 -4 -6 24037.6 2401.47 1
 -4 -1 6 15358.4 2151.19 1
 5 -1 -6 26230 2847.73 1
 1 4 6 14906.5 1969.28 1
 4 -5 -6 23539.9 1417.71 1
 1 -5 -7 365.153 557.224 1
 -1 -4 -7 486.352 692.989 1
 -5 1 7 43.1959 545.603 1
 4 1 7 852.577 1000.69 1
 -1 5 7 89.9484 181.474 1
 -4 -1 7 632.181 750.986 1
 5 -1 -7 612.274 675.819 1
 5 -1 7 2315.09 946.844 1
 4 1 -7 371.418 612.973 1
 4 -5 -7 338.509 340.994 1
 1 4 7 325.507 496.372 1
 -5 1 -7 1473.64 708.642 1
 -4 -1 -7 101.223 475.684 1
 -4 -1 -8 22446 2881.65 1
 1 -5 -8 19755.8 2207.32 1
 4 -5 -8 21607.9 2120.24 1
 -1 -4 -8 16939.7 2250.13 1
 -5 1 8 18417 2197.25 1
 4 1 8 21007.4 2629.74 1
 -1 5 8 22037.9 2373.4 1
 -5 1 -8 24276.8 3233.12 1
 -4 5 8 17096.1 1809.73 1
 -1 -4 -9 463.979 276.144 1
 -1 5 9 282.831 187.607 1
 1 -5 -9 1814.1 744.351 1
 1 4 9 517.03 911.798 1
 -4 5 9 -89.3153 311.742 1
 -5 1 -9 -70.9753 233.323 1
 5 -1 9 169.65 644.843 1
 -4 -1 -9 72.2903 486.345 1
 4 1 9 57.7034 499.477 1
 1 -5 -10 3203.46 939.486 1
 -1 -4 -10 4192.98 1243.5 1
 1 4 10 4004.53 1169.6 1
 -4 5 10 2798.06 815.137 1
 -1 5 10 2865.4 976.471 1
 1 -5 -11 -129.427 575.125 1
 -1 5 11 24.1568 481.323 1
 1 4 11 68.2044 160.961 1
 -1 5 12 -314.974 619.24 1
 1 -5 -13 -214.738 512.988 1
 -1 5 13 166.727 152.811 1
 -5 0 0 28071.2 2545.06 1
 5 0 0 30044.5 2712.57 1
 0 5 0 33753.3 2934.21 1
 0 -5 0 32029.5 2913.36 1
 0 -5 1 12007 1865.09 1
 0 5 -1 13619.8 2066.34 1
 -5 0 -1 12554.9 1802.37 1
 5 0 1 10744.8 1704.1 1
 -5 0 1 8146.9 1396.41 1
 5 0 -1 9417.29 1470.87 1
 0 -5 -1 9694.34 1594.49 1
 0 5 1 7718.61 1406.93 1
 -5 0 -2 12272.7 1838.16 1
 -5 0 2 9934.17 1637.65 1
 0 5 -2 11584.3 1918.02 1
 0 5 2 11529.9 1749.84 1
 5 0 3 27437.3 2661.58 1
 0 -5 3 30194.5 2979.55 1
 0 5 -3 30229 2971.79 1
 0 -5 -3 25082.6 2541.83 1
 0 5 3 29625.6 2544.78 1
 -5 0 3 30732.5 2641.46 1
 -5 0 -3 32314.4 2888.91 1
 5 0 -3 23270.6 2425.71 1
 -5 0 -4 422.475 610.083 1
 0 5 -4 476.407 297.735 1
 5 0 4 176.273 308.279 1
 -5 0 4 438.598 538.62 1
 0 -5 4 -88.9734 560.558 1
 5 0 -4 465.836 444.686 1
 0 -5 -4 1382.93 619.398 1
 0 5 4 602.974 220.714 1
 5 -5 -4 199.386 60.132 1
 -5 0 5 24169 2593.74 1
 5 0 -5 22034.4 2476.55 1
 -5 0 -5 24061.9 2908.19 1
 5 0 5 23600.2 2675.23 1
 0 -5 -5 22651.2 2416.28 1
 0 5 5 23787.1 2574.42 1
 0 -5 -6 2833.9 1059.18 1
 0 5 6 1782.48 655.546 1
 5 0 -6 2507.15 888.932 1
 -5 0 6 2407.28 946.557 1
 5 0 6 2093.83 624.622 1
 -5 0 -6 1845.79 683.756 1
 -5 0 -7 4310.8 1042.45 1
 5 0 7 1798.07 975.177 1
 -5 0 7 3861.42 1156.4 1
 0 -5 -7 1521.04 711.399 1
 5 0 -7 1128.19 656.974 1
 0 5 7 4957.41 1257.53 1
 5 0 8 4183.26 1332.46 1
 0 -5 -8 1613.88 593.416 1
 -5 0 8 1713.1 300.75 1
 5 0 -8 2625.24 943.179 1
 0 5 8 3124.35 986.759 1
 0 -5 -9 2009.39 947.965 1
 0 5 9 2033.57 863.816 1
 -5 0 9 2419.46 803.915 1
 0 -5 -10 1123.2 731.909 1
 0 5 10 2993.47 970.997 1
 0 -5 -11 2796.46 974.574 1
 0 5 11 3561.38 1057.74 1
 0 -5 -12 -831.876 973.679 1
 0 5 12 94.3204 436.115 1
 3 -6 0 51830.8 3294.3 1
 -6 3 0 59748.5 3403.27 1
 6 -3 0 51254.8 2989.3 1
 -3 -3 0 58752.6 4126.85 1
 3 3 0 58893.5 4175.69 1
 -3 6 1 -45.1821 170.576 1
 -6 3 1 -42.0233 250.498 1
 6 -3 -1 686.838 532.641 1
 3 3 1 1638.53 821.685 1
 3 -6 -1 886.525 477.352 1
 -3 -3 1 1068.99 767.332 1
 3 3 -1 3247.73 1161.09 1
 -3 -3 -1 2679.41 608.632 1
 -6 3 -1 353.061 500.739 1
 3 -6 -2 32975.2 2508.63 1
 6 -3 2 28456.7 2583.22 1
 -6 3 -2 39360.5 3039.87 1
 -6 3 2 38005.6 2254.13 1
 6 -3 -2 31655.9 2172.97 1
 -3 -3 -2 37893.3 3257.05 1
 3 3 2 34738.2 3058.53 1
 -3 -3 2 34359.8 3073.14 1
 3 3 -2 35082.1 3022.83 1
 -3 -3 3 2548.87 1084.79 1
 3 3 -3 1912.07 829.169 1
 3 -6 -3 -20.8745 153.942 1
 -3 -3 -3 1474.99 1169.43 1
 3 3 3 1467.48 740.957 1
 -3 6 3 144.332 360.274 1
 -6 3 3 2.40822 315.874 1
 6 -3 -3 23.2492 170.533 1
 6 -3 3 436.661 450.874 1
 -3 -3 4 1277.83 857.85 1
 3 3 -4 816.89 450.987 1
 3 3 4 2237.03 939.633 1
 -3 -3 -4 1339.9 621.895 1
 -3 6 4 1147.73 556.469 1
 -6 3 -4 1067.28 210.377 1
 6 -3 4 1488.3 412.073 1
 -6 3 4 809.242 355.47 1
 6 -3 -5 1572.69 715.537 1
 -3 -3 5 6605.12 1695.09 1
 3 3 -5 5131.44 1398.9 1
 -3 -3 -5 3649.99 967.331 1
 3 -6 -5 1884.87 616.576 1
 -6 3 -5 21.3353 141.006 1
 6 -3 5 307.886 622.286 1
 -3 6 5 202.772 135.108 1
 -6 3 5 136.757 149.284 1
 -3 -3 6 9982.63 1860.64 1
 6 -3 -6 9822.1 1235.11 1
 6 -3 6 5621.05 1458.67 1
 3 3 6 8652.18 1593.41 1
 3 -6 -6 8783.69 1129.01 1
 -3 -3 -6 9913.85 1769.27 1
 3 3 -6 7818.07 1654.97 1
 -3 6 6 10788.1 1326.18 1
 3 3 -7 565.734 269.673 1
 -3 -3 -7 611.085 352.962 1
 3 -6 -7 28.0521 436.036 1
 3 3 7 -294.229 406.823 1
 -3 6 7 327.026 464.541 1
 -6 3 7 675.64 657.042 1
 -6 3 -7 34.2135 740.48 1
 6 -3 7 -129.183 412.761 1
 -3 -3 7 -55.5444 46.2436 1
 6 -3 -7 469.277 502.199 1
 3 -6 -8 11814.5 1566.25 1
 -3 -3 -8 7608.77 1780.67 1
 -3 6 8 6835.04 1208.18 1
 3 3 8 15844.5 2507.51 1
 -6 3 8 6173.4 1259.05 1
 -3 -3 8 12290.9 2071.95 1
 6 -3 8 11154.5 2237.79 1
 -6 3 -8 14773.8 2699.26 1
 3 3 9 649.237 568.969 1
 3 -6 -9 37.5533 530.429 1
 -3 6 9 816.633 716.874 1
 3 -6 -10 1529.99 748.896 1
 -3 6 10 2416.81 599.858 1
 3 -6 -11 3842.28 1192.44 1
 -6 4 0 18898.7 1816.13 1
 6 -4 0 18764.7 1830.37 1
 2 -6 0 21026.8 2374.76 1
 -2 6 0 20169.3 2164.98 1
 -6 2 0 22091.5 2302.18 1
 6 -2 0 22401.4 2247.67 1
 -4 -2 0 17265 2256.26 1
 4 2 0 15557.1 2022.92 1
 -2 -4 0 18889.3 2386.16 1
 2 4 0 17559.6 2188.79 1
 6 -4 1 7506.47 1312.86 1
 -6 4 1 8421.84 1096.43 1
 6 -4 -1 7351.77 1020.49 1
 -2 6 1 8501.92 1497.96 1
 -6 2 -1 9656.14 1513.46 1
 6 -2 1 11259.3 1568.97 1
 2 -6 1 11943.3 1770.99 1
 -6 2 1 9283.98 1464.08 1
 -2 6 -1 8774.8 1522.91 1
 -4 -2 -1 8347.04 1516.58 1
 4 2 1 7471.11 1426.36 1
 -2 -4 1 8063.32 1635.68 1
 -6 4 -1 9034.07 1387.26 1
 2 4 -1 7809.43 1467.13 1
 2 4 -2 6500.41 1562.75 1
 -6 2 -2 10700 1537.36 1
 -6 4 2 7855.18 1059.38 1
 6 -2 2 8661.6 1439.56 1
 6 -4 -2 8108.65 951.991 1
 4 -6 -2 8028.77 984.365 1
 -4 -2 -2 6505.67 1472.06 1
 -4 6 2 6014.4 952.302 1
 -2 -4 2 4475.49 1270.61 1
 4 2 2 5116.02 1290.17 1
 -6 2 2 8424.49 1395.76 1
 2 -6 2 8557.57 1540.9 1
 6 -2 -2 8901.63 1343.53 1
 -2 -4 -2 6659.5 1407.9 1
 2 4 2 7704.21 1461.93 1
 -4 -2 2 7195.61 1420.1 1
 4 2 -2 7622.42 1514.83 1
 2 -6 -2 8159.95 1280.53 1
 -6 4 -2 6098.24 1594.46 1
 6 -4 2 9008.67 1589.01 1
 -2 6 2 6351.89 1207.85 1
 4 -6 -3 29416.2 1986.25 1
 -6 4 3 24473 1762.62 1
 -2 -4 3 32343.4 3191.13 1
 6 -2 3 22201.6 2518.61 1
 -4 6 3 21357.3 1562.92 1
 -4 -2 -3 27748.1 2976.61 1
 -6 2 -3 26366.3 2622.17 1
 -2 -4 -3 26977.2 2864.9 1
 2 4 3 23700.5 2615.59 1
 -4 -2 3 26238.3 2754.37 1
 6 -2 -3 22966.5 2161.45 1
 2 -6 -3 27047.7 2487.95 1
 -6 4 -3 29511 2999.11 1
 6 -4 3 31219 3017.05 1
 4 2 -3 23991 2591.47 1
 6 -4 -4 138.56 119.632 1
 -4 -2 4 4108.05 1193.85 1
 4 -6 -4 -151.719 315.71 1
 4 2 -4 1086.41 916.328 1
 -2 -4 4 941.816 885.432 1
 6 -2 -4 432.236 436.285 1
 -4 6 4 446.466 172.773 1
 -4 -2 -4 39.2079 255.587 1
 4 2 4 381.775 377.735 1
 -2 -4 -4 2772.06 1147.78 1
 2 4 4 3573 1342.6 1
 2 -6 -4 518.237 591.071 1
 6 -4 4 259.351 60.6669 1
 -2 6 4 2578.21 650.969 1
 2 4 -4 627.546 449.425 1
 -6 2 4 3323.41 798.187 1
 -6 4 4 234.921 80.0212 1
 -6 4 -4 2507.21 1099.74 1
 -6 2 -4 260.899 687.813 1
 6 -2 4 -24.2574 137.606 1
 6 -2 -5 10911.5 1586.59 1
 -6 2 -5 17761.8 2465.66 1
 6 -2 5 22537.3 2752.79 1
 -4 -2 5 15675.3 2282.79 1
 4 2 -5 23989.1 2861.96 1
 -4 -2 -5 11167.1 1747.26 1
 -6 4 5 15311.3 1229.08 1
 4 2 5 13927.6 2346.48 1
 -2 -4 5 14434 2422.74 1
 2 4 -5 12167.5 2148.71 1
 2 4 5 15838.1 2198.52 1
 4 -6 -5 19053.8 1418.81 1
 2 -6 -5 12659.9 1595.25 1
 -2 6 5 14049.3 1643.66 1
 -4 6 5 15257.7 1215 1
 -6 4 -5 22330.2 3442.71 1
 6 -4 5 12943 2380.47 1
 -6 2 5 15006.3 1710.08 1
 6 -4 -5 20264.4 1531.99 1
 6 -2 6 1954.93 1001.12 1
 -6 2 6 4203.47 1183.34 1
 -6 4 6 2087.23 564.61 1
 6 -2 -6 1659.95 729.864 1
 -4 -2 -6 1934.97 1018.58 1
 4 2 6 975.54 633.37 1
 -4 -2 6 1899.59 1047.17 1
 4 2 -6 1981.22 1005.72 1
 -2 -4 -6 1987.18 812.977 1
 -4 6 6 1855.43 497.434 1
 2 -6 -6 1580.95 584.591 1
 2 4 6 1547.3 457.154 1
 -2 -4 6 1255.13 873.47 1
 -2 6 6 4201.12 1119.55 1
 2 4 -6 1625.62 836.419 1
 -6 2 -6 1243.91 734.855 1
 6 -4 6 1432.56 356.446 1
 6 -2 7 2794.8 1009.83 1
 2 4 7 1899.71 919.719 1
 4 -6 -7 3143.11 780.426 1
 4 2 7 570.212 342.541 1
 -4 -2 -7 4595.4 1449.71 1
 -4 6 7 1662.78 461.746 1
 -6 2 7 2708.96 719.864 1
 -2 -4 -7 1462.69 761.662 1
 2 -6 -7 3316.22 874.589 1
 6 -2 -7 3759.36 960.853 1
 -4 -2 7 1783.72 965.694 1
 -2 6 7 1629.1 528.292 1
 4 2 -7 2011.3 856.088 1
 -2 -4 7 1771.53 1242.83 1
 -6 2 -7 2146.51 752.398 1
 -6 4 7 1172.63 369.53 1
 6 -4 7 2323.29 1417.77 1
 4 -6 -8 4280.06 886.159 1
 4 2 8 2270.04 487.971 1
 -4 6 8 2044.55 543.171 1
 -2 -4 -8 1819.39 490.829 1
 2 4 8 2281.42 803.976 1
 -2 6 8 1974.48 412.978 1
 -6 2 8 1988.78 513.271 1
 4 2 -8 1821.14 869.541 1
 2 -6 -8 1604.57 26.8098 1
 -4 -2 8 1912.89 896.498 1
 -6 2 -8 2757.58 1272.14 1
 6 -2 8 1769 1071.8 1
 6 -2 -8 1098.09 205.575 1
 2 -6 -9 786.808 149.497 1
 -2 6 9 1247.23 509.371 1
 2 4 9 1626.91 915.386 1
 -2 -4 -9 2513.75 1010.37 1
 -6 2 9 1139.61 679.005 1
 -4 -2 9 1340.94 791.655 1
 4 -6 -9 920.281 520.335 1
 -2 6 10 665.127 540.743 1
 2 -6 -10 415.747 551.942 1
 2 -6 -11 2941.53 1086.01 1
 -2 6 11 1370 739.901 1
 2 -6 -12 451.018 851.636 1
 -2 6 12 -417.535 314.524 1
 -1 6 0 6949.06 1251.97 1
 1 -6 0 10516 1890.73 1
 -6 1 0 8659.58 1540.38 1
 6 -1 0 5911.6 1225.52 1
 -5 -1 0 7141.93 1453.07 1
 5 1 0 6268.51 1320.17 1
 6 -5 0 6248.41 1172.55 1
 -1 -5 0 6483.08 1424.81 1
 1 5 0 7808.66 1594.48 1
 1 -6 1 3818.24 1253.88 1
 -1 6 -1 5037.88 1260.06 1
 -6 1 -1 5546.72 1148.5 1
 6 -1 1 5824.25 1376.21 1
 6 -1 -1 5785.63 1297.83 1
 6 -5 -1 7631.98 1053.11 1
 -5 -1 1 5943.99 1306.87 1
 5 1 -1 6969.52 1480.32 1
 -1 -5 -1 9458.41 1783.5 1
 6 -5 1 7958.45 1462.52 1
 1 5 1 5597.84 1233.94 1
 -6 5 1 3495.51 815.169 1
 1 -6 -1 5080.37 1227.18 1
 1 5 -2 4632.97 1214.33 1
 6 -1 2 2903.74 769.82 1
 1 -6 2 6094.23 1411.05 1
 -5 -1 -2 3743.78 1057.55 1
 5 1 2 2241.46 912.498 1
 -6 1 2 2444.7 787.535 1
 6 -1 -2 2386.07 584.102 1
 -1 -5 -2 5523.38 1350.17 1
 1 5 2 4421.31 933.731 1
 -5 -1 2 5950.2 1374.64 1
 5 1 -2 5482.38 1310.68 1
 1 -6 -2 2370.04 764.029 1
 -1 6 2 2434.15 801.92 1
 -6 5 2 2053.55 399.633 1
 -1 -5 2 1184.1 750.98 1
 6 -5 -2 3162.63 509.373 1
 -6 5 3 18872.1 1205.69 1
 6 -5 -3 16415 1039.81 1
 -1 -5 3 15690.5 2411.27 1
 -6 1 -3 19197.5 2499.98 1
 1 5 -3 19766.4 2566.85 1
 -5 -1 -3 23240.4 2733.91 1
 5 1 3 13874.5 2327.35 1
 -1 6 -3 15034.1 2174.43 1
 -1 -5 -3 20883.9 2465.41 1
 1 5 3 24268.9 2588.53 1
 -5 -1 3 22816.3 2476.93 1
 5 1 -3 20683.2 2416 1
 -6 1 -4 279.43 609.295 1
 6 -1 4 313.102 442.088 1
 1 5 -4 1861.57 753.121 1
 -6 1 4 476.396 482.297 1
 -6 5 4 539.985 262.698 1
 -5 6 4 754.862 268.033 1
 -5 -1 -4 2725.71 1110.62 1
 -1 -5 4 3642.51 1189.97 1
 5 1 4 2175.38 735.878 1
 6 -5 -4 910.759 276.688 1
 -5 -1 4 115.305 324.261 1
 5 1 -4 -304.963 552.442 1
 -1 -5 -4 -186.374 255.443 1
 1 5 4 -192.357 359.583 1
 1 -6 -4 326.527 312.057 1
 6 -1 -4 530.557 714.799 1
 5 -6 -4 356.219 244.832 1
 -1 6 4 327.936 532.056 1
 6 -1 -5 15957.5 2127.36 1
 -5 -1 5 17389.8 2514.6 1
 5 1 -5 11557.8 2051.64 1
 -6 1 -5 10633.8 1856.91 1
 6 -1 5 13449 2271.36 1
 -5 -1 -5 10716.5 1918.95 1
 5 -6 -5 13821.2 830.957 1
 -1 -5 -5 12936.5 2100.58 1
 1 5 5 13506.4 2056.83 1
 1 5 -5 10939.3 1986.46 1
 1 -6 -5 12107.9 1699.41 1
 -1 6 5 11867.7 1666.08 1
 -5 6 5 11351.7 744.475 1
 -6 5 5 13035.6 819.612 1
 -6 1 5 13746.3 1834.04 1
 6 -5 -5 15637.4 974.252 1
 -6 1 6 2226.28 956.846 1
 5 -6 -6 3642.66 485.224 1
 -6 1 -6 3086.11 1003.79 1
 -5 -1 -6 842.694 410.145 1
 -1 -5 6 1350.22 560.531 1
 6 -1 6 2811.99 1098.98 1
 6 -1 -6 2760.84 984.725 1
 -5 -1 6 4266.67 1345.44 1
 5 1 6 1640.59 704.781 1
 5 1 -6 2436.71 996.652 1
 -6 5 6 2284.04 228.701 1
 -5 6 6 2218.76 373.167 1
 -1 -5 -6 3609.42 1057.59 1
 1 -6 -6 2643.7 1087.75 1
 1 5 6 2869.94 793.508 1
 -1 6 6 1779.16 682.627 1
 6 -1 7 1642.24 979.761 1
 5 1 7 1752.43 923.776 1
 -6 1 7 2248.23 682.891 1
 -1 -5 -7 1117.41 448.456 1
 1 -6 -7 2655.38 980.528 1
 1 5 7 2275.54 1040.94 1
 -1 6 7 1669.97 804.374 1
 -6 1 -7 2205.4 860.071 1
 -5 -1 7 1729.46 657.442 1
 6 -1 -7 1090.43 495.716 1
 5 -6 -7 1534.14 424.6 1
 5 1 -7 1950.77 904.778 1
 -1 -5 -8 2598.43 988.877 1
 1 5 8 2966 1057.89 1
 -1 6 8 2269.21 964.353 1
 -6 1 8 1807.94 911.181 1
 -5 -1 8 3542.57 1236.29 1
 5 1 -8 2164.2 1036.06 1
 1 -6 -9 1754.29 776.989 1
 -1 -5 -9 442.344 254.74 1
 1 5 9 777.914 419.679 1
 -1 6 9 220.311 223.033 1
 6 -1 -9 1357.45 806.713 1
 -6 1 9 1145.49 622.047 1
 5 1 -9 571.021 292.642 1
 -5 -1 9 14.0899 618.57 1
 1 -6 -10 353.077 649.628 1
 -1 -5 -10 466.5 157.812 1
 -1 6 10 731.873 339.997 1
 1 5 10 645.359 690.072 1
 -5 -1 10 -678.475 782.655 1
 -6 1 10 569.615 599.972 1
 -1 6 11 3901.83 1012.6 1
 1 -6 -11 1447.13 786.574 1
 0 6 0 19218.5 2466.24 1
 -6 0 0 15683.5 2121.68 1
 6 0 0 15004.6 2056.13 1
 0 -6 0 18265.9 2362.61 1
 0 -6 1 1729.8 1034 1
 0 6 -1 931.951 850.573 1
 0 -6 -1 38.8334 656.675 1
 -6 0 -1 657.642 801.452 1
 0 6 1 -121.738 535.04 1
 6 0 1 554.677 169.686 1
 -6 0 1 254.303 356.356 1
 6 0 -1 271.656 167.714 1
 0 -6 2 11457.3 1882.45 1
 0 6 -2 10229 1751.84 1
 -6 0 -2 11876.9 1870.11 1
 6 0 2 10541.1 1687.51 1
 -6 0 2 10894.6 1728.75 1
 6 0 -2 6254.51 1387.01 1
 0 -6 -2 7696.93 1622.83 1
 0 6 2 8582.11 1450.58 1
 0 6 3 544.071 559.285 1
 0 6 -3 514.763 737.83 1
 -6 0 3 621.722 715.414 1
 -6 0 -3 -330.66 290.196 1
 6 0 3 253.118 570.848 1
 6 0 -3 1437.01 875.068 1
 0 -6 3 -102.193 407.772 1
 0 -6 -3 1248.46 541.045 1
 -6 0 -4 -63.6326 281.866 1
 -6 0 4 433.961 316.49 1
 6 0 -4 291.895 138.874 1
 0 6 -4 949.796 1070.05 1
 0 -6 -4 16.9226 149.324 1
 0 6 4 375.85 433.059 1
 6 0 -5 3078.35 936.46 1
 -6 0 -5 185.667 604.35 1
 6 0 5 269.278 445.275 1
 0 -6 -5 2016.87 738.045 1
 0 6 -5 -191.286 899.577 1
 -6 0 5 163.541 473.915 1
 0 -6 5 84.1823 154.17 1
 0 6 5 511.482 509.89 1
 -6 0 6 9505.46 1516.89 1
 6 0 -6 5525.15 1514.6 1
 -6 0 -6 5305.79 1341.23 1
 0 -6 -6 5882.35 1263.01 1
 0 6 6 6894.21 1521.07 1
 -6 0 7 -305.429 477.518 1
 0 -6 -7 53.8925 495.248 1
 0 6 7 -354.11 543.464 1
 6 0 -7 315.622 539.326 1
 -6 0 8 11329.2 1989.02 1
 0 -6 -8 6915.35 1465.49 1
 0 6 8 10623.2 1689.07 1
 6 0 -8 5385.51 1277.02 1
 6 0 -9 -564.323 603.974 1
 -6 0 9 767.664 441.282 1
 0 -6 -9 269.259 582.557 1
 0 6 9 201.731 514.808 1
 0 -6 -10 641.718 315.9 1
 0 6 10 1746.51 912.749 1
 -6 0 10 1141.35 738.469 1
 0 -6 -11 421.466 747.163 1
 0 6 11 -59.355 323.694 1
 -7 4 0 7197.85 1203.21 1
 7 -4 0 7631.23 1326.37 1
 -7 3 0 5999.36 1107.63 1
 7 -3 0 5640.41 1168.03 1
 3 -7 0 6714.09 1355.7 1
 -3 7 0 5209.5 1220.14 1
 -4 -3 0 7861.48 1415.98 1
 4 3 0 6842 1459.75 1
 -3 -4 0 7549.99 1700.31 1
 3 4 0 8227.72 1774.66 1
 3 4 1 2124.32 691.985 1
 -7 4 -1 3383.41 685.589 1
 7 -4 1 2827.83 823.702 1
 -7 3 -1 1837.65 846.26 1
 -7 4 1 2032.95 654.542 1
 3 -7 -1 5927.82 1291.56 1
 7 -3 1 4026.06 1049.18 1
 -3 7 1 2340.11 629.558 1
 -7 3 1 2711.87 599.207 1
 7 -3 -1 4912.9 1099.26 1
 3 -7 1 3021.19 848.992 1
 -4 -3 -1 2634.23 1055.76 1
 4 3 1 2317.22 945.184 1
 -3 -4 -1 2670.54 1150.17 1
 -4 -3 1 3014.59 1156.4 1
 4 3 -1 1688.67 791.165 1
 -3 -4 1 2651.02 866.312 1
 3 4 -1 2280.33 845.885 1
 -7 4 -2 3314.18 978.609 1
 -4 7 2 1216.72 393.867 1
 3 -7 -2 3320.91 943.974 1
 7 -4 2 4845.52 1212.64 1
 -7 3 -2 3627.97 1049.02 1
 -3 7 2 2666.53 874.937 1
 7 -3 2 4206.62 1207.81 1
 4 -7 -2 4092.27 986.726 1
 -7 4 2 1709.31 499.161 1
 7 -4 -2 3670.5 749.482 1
 -7 3 2 3328.35 847.545 1
 7 -3 -2 3423.53 905.917 1
 -4 -3 -2 2585.49 928.091 1
 4 3 2 3220.43 870.04 1
 3 4 2 1722.57 837.395 1
 -4 -3 2 1992.34 934.309 1
 -3 -4 2 3295.35 1098.5 1
 3 4 -2 3055.16 925.368 1
 7 -4 3 12382.5 1952.27 1
 4 -7 -3 12860.4 1470.45 1
 -3 -4 3 9096.44 1896.53 1
 3 4 -3 9377.23 1916.35 1
 -7 3 -3 12530.9 1915.38 1
 7 -3 3 9234.94 1666.12 1
 -4 7 3 10501.9 1399.05 1
 3 -7 -3 11077.8 1550.15 1
 -7 4 3 11348.7 1425.62 1
 -4 -3 -3 7920.33 1515.48 1
 7 -4 -3 12170.8 1370.45 1
 4 3 3 6814.62 1567.23 1
 -7 3 3 8733.15 1264.07 1
 -3 -4 -3 11940.6 1911.26 1
 3 4 3 11483.9 1904.27 1
 7 -3 -3 12061.3 1474.48 1
 -4 -3 3 10735.8 1904.19 1
 -3 7 3 9058.1 1293.32 1
 -7 4 -3 11458.5 1771.1 1
 4 3 -3 9793.56 1790.56 1
 -4 -3 4 2113.36 1114.87 1
 3 -7 -4 -214.228 463.855 1
 7 -3 -4 -53.5011 204.045 1
 3 4 -4 1225.82 554.98 1
 4 -7 -4 430.462 400.187 1
 -3 7 4 23.298 294.978 1
 -4 -3 -4 2657.32 1089.49 1
 4 3 4 503.382 986.118 1
 3 4 4 1289.46 926.939 1
 -3 -4 -4 518.276 659.594 1
 7 -4 -4 443.98 385.426 1
 7 -4 4 403.235 529.662 1
 -7 3 -4 69.128 474.083 1
 4 3 -4 695.889 697.669 1
 7 -3 4 -160.417 365.247 1
 -7 4 -4 1672.56 897.095 1
 -3 -4 4 618.029 548.113 1
 -7 3 4 -175.989 415.488 1
 -7 3 -5 8713.49 1984.73 1
 7 -3 5 5881.51 1601.51 1
 4 3 -5 6483.62 1588.57 1
 -3 -4 5 9009.34 1890.15 1
 3 4 -5 8171.23 1846.03 1
 -4 -3 -5 8366.64 1909.31 1
 4 3 5 6811.31 1613.54 1
 -3 -4 -5 6665.9 1492.83 1
 3 -7 -5 9398.44 1221.24 1
 4 -7 -5 8308.26 1110.72 1
 -3 7 5 7016.73 1208.34 1
 -7 4 5 8922.66 1045.59 1
 -4 7 5 8174.57 1115.4 1
 -7 3 5 6847.71 1206.75 1
 7 -4 -5 6658.7 1060.13 1
 7 -3 -5 9223.25 1407.59 1
 7 -4 5 5518.88 1504.42 1
 7 -4 -6 2248.96 526.143 1
 -3 -4 -6 1528.2 663.538 1
 -4 -3 6 1139.77 403.987 1
 3 4 6 2241.32 1219.01 1
 -7 4 6 942.269 343.565 1
 4 -7 -6 2810.9 798.216 1
 -7 3 6 1177.88 352.102 1
 -3 7 6 897.594 519.464 1
 3 -7 -6 1097.85 502.056 1
 -7 4 -6 1832.24 1005.43 1
 7 -4 6 1745.83 700.985 1
 -4 7 6 843.551 355.739 1
 7 -3 -6 827.113 352.848 1
 -7 3 -6 1179.51 674.392 1
 7 -3 6 913.833 610.758 1
 4 -7 -7 1974.08 696.453 1
 3 -7 -7 635.327 494.803 1
 -3 7 7 501.323 627.193 1
 7 -3 -7 -54.4782 520.181 1
 7 -4 7 959.131 243.934 1
 7 -4 -7 1758.57 452.41 1
 -7 4 -7 2461.5 1672.23 1
 -7 3 7 311.981 86.3153 1
 -7 3 -7 2514.21 1135.84 1
 7 -3 7 2166.15 1150.03 1
 -7 3 8 2020.96 648.164 1
 7 -3 -8 856.4 344.422 1
 3 -7 -8 975.609 587.033 1
 -3 7 8 1988.08 495.413 1
 7 -4 8 228.152 755.729 1
 3 -7 -9 986.59 694.075 1
 7 -5 0 20112.5 1937.92 1
 2 -7 0 16312.8 2005.63 1
 -2 7 0 19137.8 2267.68 1
 -7 2 0 22286.1 2413.43 1
 7 -2 0 14488.6 1902.54 1
 -5 -2 0 18930.3 2356.09 1
 5 2 0 17722.9 2433.89 1
 -2 -5 0 22246.3 2659.84 1
 2 5 0 17199.9 2328.84 1
 -7 5 0 19916.4 1995.69 1
 -7 5 1 1506.24 589.664 1
 -2 7 1 208.629 216.402 1
 -5 -2 1 862.566 729.093 1
 5 2 -1 321.975 639.229 1
 -2 -5 -1 1199.03 784.833 1
 2 5 1 1128.49 568.671 1
 -7 2 -1 490.06 755.143 1
 -2 7 -1 -44.0054 416.064 1
 -2 -5 1 2105.85 598.712 1
 -7 2 1 117.219 501.275 1
 5 2 1 2248.13 813.656 1
 2 5 -1 -247.377 443.917 1
 7 -2 -1 221.672 467.004 1
 -7 5 -1 359.397 565.991 1
 -5 -2 -1 120.53 518.018 1
 2 -7 -1 84.1845 458.198 1
 7 -5 1 1309.19 749.181 1
 -2 -5 2 10731.6 2003.32 1
 2 5 -2 10042.7 1984.55 1
 -7 5 2 6350.57 950.155 1
 7 -5 -2 6174.04 958.92 1
 -7 2 -2 7935.12 1481.53 1
 7 -2 2 10500 1650.47 1
 2 -7 2 10857.5 1945.2 1
 -5 -2 -2 13434.6 2243.41 1
 -2 7 -2 5999.33 1262.23 1
 -7 2 2 9388.17 1566.34 1
 5 2 2 10684.5 1886.19 1
 7 -2 -2 8478.62 1460.95 1
 2 5 2 9802.58 1890.09 1
 -5 -2 2 8714.77 1683.24 1
 5 2 -2 13456 1892.67 1
 -7 5 -2 4994.34 1335.37 1
 2 -7 -2 9751.57 1578.54 1
 7 -5 2 6051.71 1232.89 1
 -2 7 2 8056.27 1361.42 1
 -7 5 3 127.614 80.4206 1
 2 5 -3 722.562 735.355 1
 -5 7 3 17.4387 156.16 1
 7 -2 3 257.384 610.302 1
 -7 2 -3 4181.64 1377.85 1
 2 -7 3 157.363 598.157 1
 5 -7 -3 2647.67 748.392 1
 -5 -2 3 847.885 753.267 1
 -2 7 3 264.444 391.145 1
 5 2 -3 -338.565 254.572 1
 -5 -2 -3 -87.3671 370.143 1
 5 2 3 411.012 517.5 1
 -7 5 -3 2319.28 698.68 1
 7 -5 3 225.152 229.494 1
 2 -7 -3 1815.31 920.052 1
 -2 -5 -3 118.397 578.8 1
 -7 2 3 78.4283 192.59 1
 -2 -5 3 220.512 387.268 1
 2 5 3 79.1882 403.318 1
 7 -2 -3 772.832 367.264 1
 -7 2 -4 484.24 195.951 1
 7 -2 4 362.398 497.505 1
 -7 2 4 711.706 340.218 1
 -2 7 4 559.777 502.498 1
 -5 7 4 348.824 337.522 1
 -2 -5 4 211.019 442.428 1
 -7 5 4 95.5747 254.332 1
 -5 -2 -4 18.7761 175.042 1
 5 2 4 145.984 304.569 1
 -5 -2 4 459.671 637.772 1
 5 -7 -4 155.229 303.904 1
 -7 5 -4 480.679 394.323 1
 2 5 -4 724.447 770.925 1
 7 -5 -4 347.251 306.691 1
 5 2 -4 -180.11 342.146 1
 -2 -5 -4 -31.9126 287.452 1
 2 5 4 -272.564 681.677 1
 7 -5 4 873.809 1012.83 1
 7 -2 5 748.604 751.716 1
 -5 -2 5 3722.53 1271.95 1
 -7 2 5 -38.865 447.787 1
 7 -2 -5 27.4773 434.264 1
 2 5 5 3182.04 1178.78 1
 -2 -5 -5 727.745 667.225 1
 7 -5 5 355.172 762.488 1
 5 -7 -5 3330.25 674.151 1
 2 -7 -5 333.991 444.518 1
 5 2 -5 179.85 285.393 1
 -2 7 5 -22.2635 393.221 1
 -7 2 -5 718.905 600.42 1
 7 -2 -6 5099.2 1074.13 1
 7 -2 6 3999.57 1255.31 1
 -5 -2 6 6776.39 1573.76 1
 5 2 -6 3342.89 1037.56 1
 -2 -5 -6 6025.11 1436.2 1
 2 5 6 4641.85 1338.13 1
 -2 7 6 4428.14 922.565 1
 2 -7 -6 3362.01 565.404 1
 7 -5 6 4243.24 1637.38 1
 -7 2 6 3853.43 735.284 1
 -7 2 7 2295.52 995.697 1
 7 -2 -7 -71.8786 440.461 1
 -2 -5 -7 269.485 508.163 1
 2 5 7 -219.761 302.952 1
 2 -7 -7 -174.432 158.023 1
 7 -5 7 223.34 694.885 1
 -2 7 7 1477.11 457.378 1
 -7 2 8 3399.27 801.58 1
 -2 7 8 4025.72 1063.92 1
 2 -7 -9 523.453 499.88 1
 -2 7 9 375.208 408.502 1
 7 -2 -9 154.253 175.822 1
 -7 2 9 509.967 298.992 1
 2 -7 -10 1103.25 484.757 1
 -2 7 10 578.768 335.971 1
 -7 2 10 616.666 590.521 1
 1 -7 0 3933.48 1158.7 1
 -1 7 0 2585.7 974.658 1
 -7 1 0 3121.59 890.487 1
 7 -1 0 2969.58 1059.62 1
 -6 -1 0 3051.37 1074.46 1
 1 6 0 1876.44 357.899 1
 6 1 0 3727.22 1074.94 1
 7 -6 0 4696.77 1258.77 1
 -1 -6 0 4863.12 1418 1
 1 6 -1 2134.19 1193.54 1
 1 -7 1 1471.62 472.648 1
 -7 1 -1 3138.02 1367.03 1
 -6 -1 -1 3071.35 1166.12 1
 7 -1 1 1150.94 584.271 1
 -7 1 1 2444.16 965.136 1
 6 1 1 4526.38 1199.62 1
 -1 7 -1 1289.76 622.956 1
 7 -1 -1 2850.95 884.591 1
 1 -7 -1 2904.52 743.532 1
 -6 -1 1 5616.97 1330.4 1
 6 1 -1 2153.48 964.995 1
 -1 7 1 1538.56 604.209 1
 -1 -6 -1 2591.87 1168.64 1
 1 6 1 4988.44 1242.13 1
 7 -6 -1 1897.29 655.436 1
 -1 -6 1 6292.62 1445.81 1
 -1 -6 2 3168.16 1082.19 1
 -1 -6 -2 743.776 427.413 1
 6 1 -2 461.627 410.009 1
 1 6 -2 2264.52 1026.04 1
 1 -7 -2 887.383 428.792 1
 1 -7 2 1826.31 1093.94 1
 7 -1 2 1634.62 892.248 1
 -1 7 -2 4476.79 831.785 1
 -6 -1 -2 1625.37 654.013 1
 -7 1 2 1493.19 772.343 1
 -7 6 2 438.924 577.118 1
 6 1 2 1283.1 611.282 1
 7 -1 -2 1462.34 830.642 1
 -6 -1 2 4114.4 1313.41 1
 1 6 2 6092.67 1532.05 1
 -1 7 2 1585.28 759.035 1
 7 -6 -3 8210.93 934.348 1
 -1 -6 3 7340.68 1884.73 1
 1 6 -3 5410.17 1380.95 1
 -7 1 -3 6691.22 1499.23 1
 7 -1 3 7560.91 1536.86 1
 -6 -1 -3 7316.89 1799.68 1
 1 -7 3 9054.14 1685.78 1
 6 1 3 5960.45 1355.93 1
 -1 7 -3 7473.49 1728.93 1
 -1 -6 -3 9299.37 1741.26 1
 -7 1 3 6424.4 1306.44 1
 1 6 3 6916.82 1397.88 1
 7 -1 -3 6315.52 1368.63 1
 1 -7 -3 7035.09 1419.6 1
 -6 -1 3 8670.65 1839.23 1
 -1 7 3 5904.9 1265.78 1
 6 1 -3 9987.76 1820.46 1
 -7 1 -4 94.2951 455.12 1
 1 -7 4 -96.296 611.159 1
 7 -1 4 90.7673 327.872 1
 7 -1 -4 372.56 619.334 1
 -6 -1 4 358.855 573.595 1
 -1 7 -4 301.79 527.154 1
 6 1 -4 933.063 695.784 1
 -1 -6 -4 1529.54 897.802 1
 1 6 4 434.692 367.891 1
 1 6 -4 797.754 644.773 1
 1 -7 -4 252.465 331.684 1
 6 1 -5 4405.27 1234.47 1
 -7 1 -5 8040.96 1837.93 1
 7 -1 5 5206.56 1398.28 1
 -1 -6 -5 3911.74 1095.8 1
 1 6 5 3339.33 1013.11 1
 -1 7 5 3407.15 896.491 1
 -7 1 5 2941.4 858.359 1
 -6 -1 5 4027.52 1143.88 1
 6 1 -6 741.747 745.281 1
 -1 7 6 1825.65 835.953 1
 -1 -6 -6 485.014 568.537 1
 -7 1 6 1465.98 622.471 1
 1 6 6 919.3 815.305 1
 1 -7 -6 1007.92 315.249 1
 7 -1 -6 673.139 374.876 1
 -6 -1 6 1274.36 853.397 1
 -6 -1 7 -179.713 457.937 1
 -7 1 7 2291.26 995.77 1
 7 -1 -7 1354.08 894.109 1
 6 1 -7 -123.662 452.132 1
 -1 -6 -7 -27.0738 599.008 1
 1 -7 -7 1615.64 768.298 1
 1 6 7 577.014 411.353 1
 -1 7 7 2149.19 743.785 1
 -7 1 8 1840.44 902.045 1
 6 1 -8 310.612 1016.44 1
 -1 -6 -8 299.041 349.289 1
 1 -7 -8 -200.172 658.867 1
 1 6 8 579.945 315.733 1
 -1 7 8 1026.18 518.111 1
 7 -1 -8 645.77 399.255 1
 1 -7 -9 448.268 440.856 1
 -1 7 9 -549.137 630.897 1
 7 -1 -9 1183.33 981.603 1
 -7 1 9 1047.39 827.622 1
 1 -7 -10 474.868 508.096 1
 -1 7 10 346.187 545.038 1
 7 -1 -10 -536.892 636.262 1
 -7 0 0 1906.15 936.357 1
 7 0 0 1465.67 804.994 1
 0 7 0 364.508 565.963 1
 0 -7 0 1724.21 1175.58 1
 0 7 -1 1386.17 757.646 1
 -7 0 -1 1167.7 489.486 1
 -7 0 1 2323.7 1003.33 1
 7 0 -1 2799.58 976.379 1
 7 0 1 1344.18 865.502 1
 0 -7 1 1206.09 835.824 1
 0 -7 -1 2373.79 843.058 1
 0 7 1 2405.6 884.009 1
 7 0 -2 741.18 344.172 1
 0 -7 2 833.271 661.898 1
 0 -7 -2 1369.14 857.771 1
 0 7 2 730.347 641.424 1
 -7 0 -2 784.844 343.834 1
 0 7 -2 1173.61 680.41 1
 7 0 2 881.737 674.724 1
 -7 0 2 199.332 220.448 1
 7 0 3 1309.81 952.172 1
 -7 0 3 5015.71 1346.22 1
 0 -7 -3 8068.17 1597.55 1
 0 7 3 4044.02 1086.54 1
 0 7 4 535.497 661.78 1
 -7 0 4 -345.81 356.604 1
 7 0 -4 275.519 627.918 1
 0 -7 -4 -45.872 706.674 1
 -7 0 5 3286.95 735.366 1
 0 -7 -5 3417.57 1025.7 1
 0 7 5 3369.41 982.152 1
 7 0 -5 4126.06 1354.91 1
 0 -7 -6 2954.41 1235.66 1
 0 7 6 -332.285 421.784 1
 7 0 -6 1288.57 745.732 1
 -7 0 6 1150.53 893.701 1
 7 0 -7 401.961 393.193 1
 0 -7 -7 1884.36 1089.33 1
 0 7 7 1507.84 509.849 1
 -7 0 7 2550.3 896.687 1
 -7 0 8 24.4661 243.776 1
 7 0 -8 214.69 703.23 1
 0 7 8 630.978 707.264 1
 -8 4 0 8802.79 1291.87 1
 8 -4 0 5379.78 1004.73 1
 4 -8 0 5771.13 1371.16 1
 -8 4 -1 -338.016 469.089 1
 8 -4 1 343.362 613.631 1
 -8 4 1 492.875 555.219 1
 8 -4 -1 873.118 722.419 1
 -4 8 1 -231.929 335.536 1
 4 -8 -1 495.157 300.559 1
 -8 4 -2 3237.11 905.474 1
 8 -4 2 3822.78 1124.29 1
 4 -8 -2 2712.96 588.828 1
 -4 8 2 4065.31 925.742 1
 -8 4 2 6270.29 1017.55 1
 8 -4 -2 4249.33 931.104 1
 -8 4 3 50.499 352.049 1
 4 -8 -3 252.027 472.391 1
 8 -4 -3 506.654 241.455 1
 -8 4 -3 131.65 375.872 1
 8 -4 3 1019.85 535.695 1
 -4 8 3 280.931 479.331 1
 4 -8 -4 409.506 394.615 1
 -8 4 4 1138.76 429.534 1
 -8 4 -4 -12.6326 238.96 1
 8 -4 4 178.503 342.224 1
 8 -4 -4 658.914 433.319 1
 -4 8 4 644.823 515.688 1
 4 -8 -5 1104.59 699.597 1
 8 -4 -5 758.281 560.291 1
 -8 4 -5 -345.165 703.151 1
 8 -4 5 466.499 413.815 1
 8 -4 6 1365.18 842.188 1
 -8 4 -6 2118.02 1233.85 1
 -8 5 0 2451.81 715.393 1
 8 -5 0 3216.66 905.793 1
 -8 3 0 851.682 623.986 1
 8 -3 0 2039.5 871.488 1
 -3 8 0 835.169 764.055 1
 3 -8 0 1469.14 624.609 1
 -8 5 -1 2334.76 1001.82 1
 8 -5 1 1689.34 739.469 1
 -8 5 1 2384.87 791.246 1
 3 -8 -1 2062.35 1092.02 1
 -8 3 -1 1690.26 590.614 1
 8 -5 -1 2073.97 645.876 1
 -3 8 1 1955.46 699.046 1
 8 -3 1 2133.29 659.346 1
 -8 3 1 1509.25 614.787 1
 8 -3 -1 1664.33 701.792 1
 3 -8 1 2755.94 1204.11 1
 -3 8 -1 1592.41 697.78 1
 -8 3 -2 132.741 329.029 1
 -8 5 2 468.793 369.132 1
 5 -8 -2 563.781 458.685 1
 8 -5 -2 1256.64 487.556 1
 -8 3 2 -155.026 805.909 1
 8 -3 -2 357.203 494.108 1
 3 -8 -2 607.033 331.914 1
 8 -5 2 106.516 215.081 1
 -3 8 2 542.138 618.947 1
 -8 3 -3 4029.23 1211.94 1
 8 -3 3 5483.16 1532.21 1
 5 -8 -3 4708.13 975.442 1
 8 -5 -3 5876.99 998.345 1
 -8 3 3 2924.28 979.726 1
 8 -3 -3 4989.94 1028.19 1
 3 -8 -3 4337.73 937.967 1
 -8 5 -3 2671.74 947.952 1
 8 -5 3 3907.22 1388.64 1
 -3 8 3 2918.05 892.457 1
 8 -3 -4 820.406 483.187 1
 8 -3 4 293.397 454.981 1
 3 -8 -4 411.661 471.221 1
 -3 8 4 -40.8294 319.649 1
 8 -5 4 927.292 255.667 1
 -8 3 4 439.566 130.83 1
 -8 3 -4 550.305 696.224 1
 -8 3 -5 6105.64 1585.73 1
 8 -3 5 3338.61 1193.29 1
 3 -8 -5 3436.34 849.155 1
 -8 5 -5 734.098 344.357 1
 -8 3 5 2315.1 787.099 1
 -3 8 5 2770.79 846.079 1
 8 -3 -5 3463.77 837.697 1
 8 -5 5 5042.19 1361.8 1
 -8 3 6 1130.15 432.006 1
 8 -3 -6 1750.74 564.654 1
 3 -8 -6 1664.97 853.612 1
 -8 5 -6 995.129 595.011 1
 -3 8 6 2867.72 833.769 1
 8 -5 6 3903.17 1264.91 1
 3 -8 -7 3563.37 1056.68 1
 8 -5 7 378.667 948.245 1
 8 -3 -7 1407.17 472.944 1
 2 -8 0 2800.42 833.881 1
 -8 2 0 1994.78 733.145 1
 -2 8 0 1725.29 185.703 1
 8 -2 0 1934.85 673.615 1
 -8 6 0 1994.39 675.585 1
 8 -6 0 2666.03 886.43 1
 8 -6 -1 2416.95 765.043 1
 -8 2 -1 743.72 169.16 1
 -2 8 -1 2068.24 1014.63 1
 8 -2 1 1525.76 960.201 1
 -8 2 1 942.632 197.724 1
 2 -8 1 1193.44 98.462 1
 -8 6 -1 1354.2 697.709 1
 8 -2 -1 1305.91 504.448 1
 2 -8 -1 912.248 858.913 1
 8 -6 1 1975.02 620.774 1
 -2 8 1 1135.03 167.467 1
 -2 8 2 2988.85 1071.32 1
 2 -8 2 340.624 319.21 1
 -8 2 -2 3273.84 1144 1
 8 -2 2 534.461 506.942 1
 -8 2 2 3060.04 1004.88 1
 -2 8 -2 1957.69 798.105 1
 8 -2 -2 902.705 229.27 1
 -8 6 -2 1822.4 1037 1
 8 -6 2 2563.62 1020.09 1
 2 -8 -2 1980.47 906.036 1
 -8 2 -3 6434.48 1676.37 1
 -2 8 -3 5566.75 1243.03 1
 -8 2 3 3544.23 871.94 1
 8 -2 -3 5858.56 1177.1 1
 2 -8 -3 5609.17 1359.31 1
 -8 6 -3 5187.85 1837.97 1
 8 -6 3 3901.99 1301.99 1
 -2 8 3 3696.73 832.483 1
 -8 2 -4 91.4858 254.573 1
 2 -8 -4 -324.444 367.478 1
 8 -2 -4 148.866 298.659 1
 8 -2 4 -197.186 570.309 1
 -2 8 4 7.29846 249.658 1
 8 -6 4 -337.653 699.404 1
 -8 2 4 -204.979 240.581 1
 2 -8 4 598.401 611.497 1
 -2 8 5 1965.13 584.662 1
 8 -6 5 2078.76 1187.6 1
 -8 2 5 2611.53 1047.67 1
 8 -2 -5 2338.69 964.157 1
 2 -8 -5 2122.78 687.637 1
 -8 2 6 282.103 536.77 1
 8 -6 6 234.174 562.286 1
 8 -2 -6 421.071 301.645 1
 2 -8 -6 -417.144 703.766 1
 -2 8 6 47.774 129.887 1
 2 -8 -7 807.936 777.911 1
 -8 2 7 356.22 459.312 1
 -2 8 7 708.174 591.034 1
 8 -2 -7 43.2146 153.107 1
 8 -2 -8 -46.3352 402.746 1
 2 -8 -8 68.4364 256.176 1
 -2 8 8 563.986 273.279 1
 -8 2 8 595.819 734.271 1
 1 -8 0 6596.62 1594.11 1
 -1 8 0 3929.65 1239.81 1
 8 -1 0 7454.81 1620.41 1
 -8 1 0 3301.37 870.389 1
 1 -8 1 310.492 570.863 1
 -1 8 -1 -344.784 1143.53 1
 -8 1 -1 1281.18 823.387 1
 8 -1 1 -325.114 653.451 1
 1 -8 -1 4.78202 885.262 1
 8 -1 -1 893.826 936.444 1
 -8 1 1 620.936 514.458 1
 -1 8 1 1055.48 691.272 1
 1 -8 2 2304.69 1126.63 1
 1 -8 -2 2077.01 723.187 1
 8 -1 2 1192.67 983.944 1
 -1 8 2 2788.14 579.251 1
 -8 1 2 2224.52 1088.85 1
 -1 8 -2 1641.91 630.454 1
 8 -1 -2 1918.45 568.465 1
 8 -1 -3 745.921 844.389 1
 -1 8 3 238.215 340.72 1
 1 -8 -3 1663.45 980.239 1
 -8 1 3 77.7493 293.291 1
 1 -8 -4 367.445 145.02 1
 -8 1 4 -27.5379 806.289 1
 -1 8 4 144.079 727.129 1
 8 -1 -4 407.805 209.814 1
 -8 1 5 131.779 249.526 1
 8 -1 -5 460.81 742.974 1
 -1 8 5 845.965 789.422 1
 1 -8 -5 329.453 719.899 1
 -8 1 6 1157.06 743.812 1
 8 -1 -6 801.932 218.031 1
 1 -8 -6 281.212 652.132 1
 -1 8 6 303.437 178.451 1
 8 -1 -7 1155.59 1062.28 1
 -1 8 7 -450.659 706.228 1
 -8 1 7 848.333 928.852 1
 -9 5 0 -118.834 577.52 1
 9 -5 0 1080.34 452.951 1
 4 -9 0 562.895 366.348 1
 -9 4 0 1068.07 726.542 1
 9 -4 0 955.744 519.882 1
 -4 9 0 567.647 77.1542 1
 9 -5 1 464.417 466.475 1
 -4 9 1 894.856 309.561 1
 -9 4 -1 2386.25 969.087 1
 9 -4 1 1645.05 650.07 1
 9 -5 -1 1403.46 779.144 1
 -9 4 1 1074.7 557.043 1
 9 -4 -1 550.803 373.869 1
 4 -9 1 1709.39 641.746 1
 4 -9 -1 -20.8702 286.477 1
 -9 5 -1 1104.72 644.414 1
 -9 4 -2 -285.328 810.383 1
 9 -4 2 -45.833 463.896 1
 4 -9 -2 1078.33 937.065 1
 -9 4 2 749.68 22.2737 1
 9 -4 -2 919.492 428.129 1
 -4 9 2 692.766 542.861 1
 -9 5 -2 830.013 752.288 1
 9 -5 2 342.148 524.75 1
 9 -4 3 1304.02 719.842 1
 9 -4 -3 2992.32 950.044 1
 -9 5 -3 2424.1 923.422 1
 9 -5 3 1964.95 845.505 1
 -9 4 -3 1396.65 539.575 1
 -9 5 -4 54.8966 181.407 1
 9 -5 4 -235.278 445.98 1
 9 -4 4 715.195 609.399 1
 -9 5 -5 924.775 225.835 1
 9 -5 5 1749.07 1081.08 1
 3 -9 0 3976.8 1452.24 1
 -9 3 0 3449.13 593.685 1
 -3 9 0 3412.64 1173.21 1
 9 -3 0 1126.03 270.145 1
 3 -9 -1 62.4889 232.555 1
 9 -6 1 832.395 801.756 1
 -9 3 -1 -174.418 494.078 1
 9 -3 1 -518.511 367.502 1
 -9 3 1 657.754 805.708 1
 -3 9 1 -579.63 427.483 1
 -3 9 -1 139.25 248.825 1
 9 -3 -1 438.851 802.464 1
 3 -9 1 297.347 876.497 1
 -9 3 -2 2975.45 1071.34 1
 9 -3 2 1337.48 591.664 1
 -3 9 -2 1857.29 711.681 1
 3 -9 2 3228.27 1270.33 1
 -9 3 2 1220.37 584.902 1
 9 -3 -2 1425.66 400.84 1
 3 -9 -2 1394.93 293.09 1
 -9 6 -2 272.053 628.655 1
 -3 9 2 1617.59 344.756 1
 9 -6 2 3965.24 1110.92 1
 -9 3 -3 -578.111 740.151 1
 9 -3 3 104.941 439.562 1
 3 -9 -3 -183.606 352.857 1
 -3 9 3 1687.5 694.886 1
 -9 3 3 1748.82 617.333 1
 -9 6 -3 1080.97 626.18 1
 9 -6 3 1190.31 611.535 1
 9 -3 -3 -217.806 459.308 1
 3 -9 -4 357.692 389.673 1
 -9 6 -4 694.958 770.718 1
 9 -6 4 1168.14 797.751 1
 -9 3 4 -182.657 533.751 1
 -3 9 4 659.457 715.969 1
 9 -3 -4 -604.14 710.038 1
 9 -3 -5 745.685 636.281 1
 -9 6 -5 159.27 731.031 1
 3 -9 -5 1110.46 928.688 1
 9 -6 5 51.9627 439.458 1
 2 -9 0 7895.03 1646.78 1
 -2 9 0 1544.62 623.957 1
 -9 2 0 2861.01 1033.54 1
 9 -2 0 7875.85 1530.13 1
 2 -9 1 1487.05 995.066 1
 9 -2 1 -487.102 430.884 1
 -9 2 1 -25.9292 544.438 1
 9 -2 -1 553.76 647.402 1
 2 -9 -1 673.46 802.363 1
 -2 9 -1 -94.0002 658.2 1
 -2 9 1 820.187 602.257 1
 -2 9 2 888.491 984.354 1
 2 -9 -2 806.837 396.792 1
 -9 2 2 157.969 469.806 1
 9 -2 -2 904.662 353.629 1
 2 -9 -3 917.045 365.712 1
 -2 9 3 691.277 414.779 1
 -9 2 3 2248.85 1054.07 1
 9 -2 -3 2551.3 1242.13 1
 9 -7 3 1725.93 992.893 1

_iucr_refine_fcf_details
;
data_har_exti
_computing_structure_refinement   ''
_shelx_refln_list_code            4
loop_
  _space_group_symop_id
  _space_group_symop_operation_xyz
   1  x,y,z
   2  x-y,x,z+1/2
   3  y,-x+y,z+1/2
   4  -y,x-y,z
   5  -x+y,-x,z
   6  x-y,-y,-z
   7  -x,-x+y,-z
   8  -x,-y,z+1/2
   9  y,x,-z
  10  -y,-x,-z+1/2
  11  -x+y,y,-z+1/2
  12  x,x-y,-z+1/2
  13  -x,-y,-z
  14  -x+y,-x,-z-1/2
  15  -y,x-y,-z-1/2
  16  y,-x+y,-z
  17  x-y,x,-z
  18  -x+y,y,z
  19  x,x-y,z
  20  x,y,-z-1/2
  21  -y,-x,z
  22  y,x,z-1/2
  23  x-y,-y,z-1/2
  24  -x,-x+y,z-1/2

_space_group_crystal_system       hexagonal
_space_group_IT_number            194
_space_group_name_H-M_alt         'P 63/m m c'
_space_group_name_Hall            '-P 6c 2c'
_symmetry_space_group_name_H-M    'P 63/m m c'
_symmetry_space_group_name_Hall   '-P 6c 2c'
_symmetry_Int_Tables_number       194
_cell_length_a                    4.3815(13)
_cell_length_b                    4.3815(13)
_cell_length_c                    7.183(4)
_cell_angle_alpha                 90
_cell_angle_beta                  90
_cell_angle_gamma                 120
_cell_volume                      119.42(8)
loop_
  _refln_index_h
  _refln_index_k
  _refln_index_l
  _refln_F_squared_calc
  _refln_F_squared_meas
  _refln_F_squared_sigma
  _refln_F_squared_weight
  _refln_observed_status
1 0 0 2.020 2.225 0.021 0.002 o
1 0 1 1.311 1.785 0.022 0.005 o
1 0 2 1.233 1.836 0.041 0.005 o
1 0 3 2.228 2.427 0.021 0.002 o
1 0 4 0.120 0.111 0.007 0.679 o
1 0 5 1.842 2.056 0.028 0.003 o
1 0 6 0.294 0.286 0.022 0.103 o
1 1 0 3.204 2.008 0.024 0.001 o
1 1 2 1.652 1.247 0.014 0.004 o
1 1 4 0.006 0.006 0.002 56.278 o
1 1 6 0.886 0.839 0.021 0.013 o
1 1 8 0.732 0.671 0.038 0.019 o
1 1 10 0.102 0.084 0.023 0.453 o
1 1 12 0.001 0.009 0.008 5.632 o
2 0 0 0.904 2.179 0.039 0.006 o
2 0 1 1.076 1.544 0.023 0.007 o
2 0 2 0.218 0.448 0.010 0.112 o
2 0 3 1.789 2.037 0.018 0.003 o
2 0 4 0.067 0.079 0.007 1.569 o
2 0 5 1.333 1.651 0.031 0.005 o
2 0 6 0.366 0.284 0.013 0.084 o
2 0 7 0.174 0.168 0.008 0.321 o
2 0 8 0.230 0.214 0.012 0.186 o
2 0 9 0.062 0.070 0.007 1.894 o
2 0 10 0.025 0.023 0.005 8.199 o
2 0 11 0.068 0.093 0.011 1.155 o
2 0 12 0.000 0.003 0.007 9.445 o
2 0 13 0.028 0.042 0.013 1.865 o
2 1 0 1.299 1.529 0.019 0.005 o
2 1 1 0.719 0.860 0.006 0.017 o
2 1 2 0.627 0.723 0.010 0.023 o
2 1 3 1.301 1.650 0.019 0.005 o
2 1 4 0.010 0.012 0.001 66.551 o
2 1 5 0.890 1.087 0.025 0.011 o
2 1 6 0.152 0.123 0.005 0.482 o
2 1 7 0.074 0.081 0.004 1.625 o
2 1 8 0.138 0.119 0.005 0.559 o
2 1 9 0.065 0.060 0.004 2.250 o
2 1 10 0.018 0.024 0.003 15.459 o
2 1 11 0.063 0.056 0.006 2.233 o
2 1 12 0.000 0.001 0.002 175.306 o
2 1 13 0.025 0.025 0.006 6.769 o
2 1 14 0.002 0.008 0.008 6.239 o
2 2 0 1.747 1.212 0.042 0.004 o
2 2 2 0.858 0.808 0.012 0.014 o
2 2 4 0.002 0.002 0.001 661.742 o
2 2 6 0.344 0.283 0.012 0.093 o
2 2 8 0.320 0.313 0.019 0.091 o
2 2 10 0.052 0.056 0.009 1.990 o
2 2 12 0.000 -0.001 0.001 343.385 o
2 2 14 0.005 0.016 0.009 4.332 o
3 0 0 1.949 1.469 0.041 0.003 o
3 0 1 0.002 0.008 0.002 66.104 o
3 0 2 0.891 0.777 0.011 0.014 o
3 0 3 0.013 0.028 0.002 21.506 o
3 0 4 0.006 0.009 0.001 108.035 o
3 0 5 0.016 0.011 0.003 26.247 o
3 0 6 0.535 0.480 0.013 0.037 o
3 0 7 0.009 0.012 0.004 22.966 o
3 0 8 0.441 0.435 0.016 0.051 o
3 0 9 0.003 0.002 0.002 121.317 o
3 0 10 0.065 0.067 0.006 1.887 o
3 0 11 0.001 0.002 0.002 162.332 o
3 0 12 0.000 0.003 0.002 71.762 o
3 0 13 0.000 0.002 0.002 69.932 o
3 0 14 0.008 0.014 0.005 12.565 o
3 1 0 0.463 0.443 0.010 0.048 o
3 1 1 0.347 0.314 0.005 0.089 o
3 1 2 0.141 0.155 0.006 0.455 o
3 1 3 0.821 0.855 0.014 0.014 o
3 1 4 0.006 0.007 0.001 177.976 o
3 1 5 0.572 0.590 0.022 0.029 o
3 1 6 0.118 0.084 0.004 0.855 o
3 1 7 0.067 0.068 0.005 1.958 o
3 1 8 0.093 0.067 0.005 1.321 o
3 1 9 0.020 0.018 0.003 18.517 o
3 1 10 0.014 0.014 0.002 32.490 o
3 1 11 0.030 0.028 0.004 8.369 o
3 1 12 0.000 0.000 0.002 143.223 o
3 1 13 0.013 0.010 0.005 11.294 o
3 1 14 0.001 -0.002 0.004 20.887 o
3 2 0 0.364 0.319 0.012 0.080 o
3 2 1 0.167 0.147 0.004 0.386 o
3 2 2 0.155 0.137 0.003 0.448 o
3 2 3 0.489 0.469 0.009 0.043 o
3 2 4 0.003 0.009 0.001 149.286 o
3 2 5 0.349 0.288 0.012 0.090 o
3 2 6 0.032 0.028 0.003 8.907 o
3 2 7 0.048 0.038 0.003 4.507 o
3 2 8 0.037 0.035 0.003 6.318 o
3 2 9 0.007 0.013 0.002 63.723 o
3 2 10 0.006 0.005 0.001 156.108 o
3 2 11 0.016 0.028 0.006 8.109 o
3 2 12 0.000 0.001 0.004 26.465 o
3 2 13 0.007 0.014 0.005 12.178 o
3 3 0 0.546 0.351 0.012 0.043 o
3 3 2 0.257 0.219 0.006 0.166 o
3 3 4 0.008 0.007 0.001 129.187 o
3 3 6 0.051 0.058 0.003 3.274 o
3 3 8 0.064 0.065 0.007 1.829 o
3 3 10 0.012 0.013 0.003 27.348 o
4 0 0 0.451 0.298 0.016 0.061 o
4 0 1 0.223 0.207 0.006 0.208 o
4 0 2 0.186 0.156 0.006 0.318 o
4 0 3 0.583 0.597 0.010 0.029 o
4 0 4 0.002 0.004 0.001 448.537 o
4 0 5 0.390 0.400 0.016 0.062 o
4 0 6 0.045 0.034 0.003 5.098 o
4 0 7 0.038 0.028 0.006 5.080 o
4 0 8 0.046 0.033 0.004 4.637 o
4 0 9 0.019 0.020 0.003 18.637 o
4 0 10 0.006 0.006 0.002 95.796 o
4 0 11 0.027 0.033 0.013 2.021 o
4 0 12 0.000 0.004 0.003 35.612 o
4 0 13 0.011 0.025 0.013 2.099 o
4 1 0 0.791 0.629 0.021 0.018 o
4 1 1 0.000 0.015 0.003 37.653 o
4 1 2 0.348 0.309 0.009 0.088 o
4 1 3 0.001 0.023 0.004 22.348 o
4 1 4 0.002 0.009 0.002 127.974 o
4 1 5 0.001 0.001 0.000 1587.830 o
4 1 6 0.122 0.128 0.009 0.582 o
4 1 7 0.001 0.003 0.001 607.944 o
4 1 8 0.126 0.127 0.005 0.607 o
4 1 9 0.000 0.002 0.001 627.650 o
4 1 10 0.021 0.021 0.003 15.431 o
4 1 11 0.000 0.000 0.001 463.985 o
4 1 12 0.000 -0.002 0.004 26.347 o
4 1 13 0.000 0.000 0.001 277.497 o
4 2 0 0.146 0.122 0.004 0.517 o
4 2 1 0.052 0.055 0.002 3.419 o
4 2 2 0.065 0.048 0.002 2.792 o
4 2 3 0.179 0.164 0.005 0.327 o
4 2 4 0.002 0.003 0.001 171.138 o
4 2 5 0.125 0.102 0.005 0.701 o
4 2 6 0.011 0.012 0.001 67.939 o
4 2 7 0.014 0.013 0.001 44.058 o
4 2 8 0.014 0.010 0.001 51.675 o
4 2 9 0.004 0.007 0.001 171.964 o
4 2 10 0.003 0.003 0.002 64.183 o
4 2 11 0.009 0.013 0.005 14.007 o
4 2 12 0.000 -0.001 0.003 53.569 o
4 3 0 0.045 0.043 0.003 4.637 o
4 3 1 0.019 0.018 0.001 25.885 o
4 3 2 0.019 0.019 0.001 26.232 o
4 3 3 0.072 0.068 0.002 1.980 o
4 3 4 0.000 0.003 0.001 471.926 o
4 3 5 0.050 0.050 0.002 3.861 o
4 3 6 0.007 0.008 0.001 145.499 o
4 3 7 0.005 0.005 0.002 88.949 o
4 3 8 0.008 0.008 0.002 61.367 o
4 3 9 0.003 0.006 0.004 20.375 o
4 4 0 0.052 0.043 0.007 2.900 o
4 4 2 0.020 0.026 0.002 16.423 o
4 4 4 0.000 0.003 0.001 455.745 o
4 4 6 0.013 0.011 0.004 15.973 o
5 0 0 0.198 0.195 0.009 0.247 o
5 0 1 0.065 0.065 0.004 2.172 o
5 0 2 0.086 0.071 0.006 1.370 o
5 0 3 0.206 0.181 0.006 0.252 o
5 0 4 0.002 0.002 0.001 732.999 o
5 0 5 0.133 0.147 0.007 0.500 o
5 0 6 0.017 0.014 0.002 28.144 o
5 0 7 0.010 0.018 0.004 17.590 o
5 0 8 0.021 0.013 0.003 18.177 o
5 0 9 0.010 0.014 0.003 26.395 o
5 0 10 0.004 0.012 0.006 10.969 o
5 0 11 0.014 0.020 0.005 12.994 o
5 0 12 0.000 -0.001 0.003 47.109 o
5 1 0 0.045 0.046 0.003 4.413 o
5 1 1 0.036 0.038 0.002 6.733 o
5 1 2 0.013 0.020 0.002 28.262 o
5 1 3 0.130 0.118 0.005 0.604 o
5 1 4 0.001 0.003 0.001 298.955 o
5 1 5 0.091 0.083 0.003 1.270 o
5 1 6 0.018 0.015 0.001 30.300 o
5 1 7 0.010 0.011 0.001 72.315 o
5 1 8 0.016 0.016 0.003 23.768 o
5 1 9 0.004 0.004 0.001 214.734 o
5 1 10 0.003 0.003 0.001 375.565 o
5 1 11 0.007 0.017 0.008 6.242 o
5 2 0 0.126 0.119 0.004 0.637 o
5 2 1 0.000 0.004 0.001 400.290 o
5 2 2 0.050 0.055 0.003 3.488 o
5 2 3 0.000 0.002 0.001 380.050 o
5 2 4 0.000 0.002 0.000 1645.890 o
5 2 5 0.000 0.005 0.002 104.503 o
5 2 6 0.025 0.027 0.002 13.271 o
5 2 7 0.000 0.002 0.002 143.933 o
5 2 8 0.027 0.023 0.004 9.505 o
5 2 9 0.000 0.002 0.001 526.502 o
5 2 10 0.005 0.005 0.002 115.512 o
5 3 0 0.009 0.011 0.002 48.672 o
5 3 1 0.006 0.012 0.001 89.563 o
5 3 2 0.003 0.003 0.001 429.648 o
5 3 3 0.026 0.027 0.002 12.636 o
5 3 4 0.000 0.003 0.001 883.458 o
5 3 5 0.018 0.018 0.003 18.520 o
5 3 6 0.004 0.011 0.002 60.166 o
5 3 7 0.002 0.011 0.005 14.603 o
5 4 0 0.005 0.004 0.001 213.239 o
5 4 1 0.002 0.006 0.001 216.452 o
5 4 2 0.002 0.005 0.001 361.958 o
5 4 3 0.010 0.012 0.002 45.916 o
5 4 4 0.000 0.001 0.001 182.966 o
5 4 5 0.007 0.007 0.003 47.097 o
6 0 0 0.148 0.107 0.007 0.519 o
6 0 1 0.000 0.003 0.001 372.721 o
6 0 2 0.055 0.061 0.004 2.767 o
6 0 3 0.000 0.002 0.001 303.619 o
6 0 4 0.000 0.001 0.001 633.714 o
6 0 5 0.000 0.003 0.002 120.208 o
6 0 6 0.037 0.043 0.004 5.105 o
6 0 7 0.000 -0.000 0.002 154.385 o
6 0 8 0.037 0.054 0.009 2.668 o
6 0 9 0.000 0.001 0.002 146.819 o
6 0 10 0.007 0.006 0.002 74.436 o
6 0 11 0.000 0.001 0.002 114.458 o
6 1 0 0.022 0.019 0.002 19.075 o
6 1 1 0.011 0.017 0.002 40.872 o
6 1 2 0.009 0.011 0.002 56.790 o
6 1 3 0.042 0.047 0.002 4.893 o
6 1 4 0.000 0.002 0.001 472.702 o
6 1 5 0.030 0.026 0.003 10.383 o
6 1 6 0.004 0.006 0.001 172.639 o
6 1 7 0.003 0.005 0.002 80.275 o
6 1 8 0.005 0.004 0.001 197.047 o
6 1 9 0.002 0.003 0.002 83.058 o
6 1 10 0.001 0.001 0.002 97.440 o
6 2 0 0.013 0.012 0.001 52.435 o
6 2 1 0.005 0.007 0.001 211.062 o
6 2 2 0.006 0.009 0.002 60.873 o
6 2 3 0.019 0.030 0.003 14.743 o
6 2 4 0.000 -0.000 0.001 759.278 o
6 2 5 0.013 0.014 0.002 33.231 o
6 2 6 0.002 0.001 0.001 613.820 o
6 2 7 0.001 0.002 0.001 288.572 o
6 2 8 0.003 0.002 0.001 309.621 o
6 3 0 0.016 0.014 0.005 12.638 o
6 3 1 0.000 0.000 0.001 495.633 o
6 3 2 0.007 0.010 0.002 75.174 o
6 3 3 0.000 0.003 0.002 103.280 o
6 3 4 0.000 0.002 0.002 173.335 o
6 3 5 0.000 0.003 0.002 106.909 o
7 0 0 0.013 0.008 0.002 35.362 o
7 0 1 0.006 0.011 0.002 72.712 o
7 0 2 0.005 0.004 0.001 218.886 o
7 0 3 0.026 0.029 0.007 5.078 o
7 0 4 0.000 0.000 0.002 148.360 o
7 0 5 0.019 0.022 0.003 16.288 o
7 0 6 0.003 0.005 0.004 27.715 o
7 0 7 0.002 0.008 0.003 51.986 o
7 0 8 0.004 0.001 0.001 177.337 o
7 1 0 0.030 0.032 0.006 5.300 o
7 1 1 0.000 0.003 0.002 158.673 o
7 1 2 0.013 0.013 0.002 41.477 o
7 1 3 0.000 0.003 0.002 109.708 o
7 1 4 0.000 0.002 0.001 719.432 o
7 1 5 0.000 0.002 0.001 213.820 o
7 1 6 0.006 0.004 0.001 146.248 o
7 1 7 0.000 0.003 0.003 40.796 o
7 2 0 0.003 0.029 0.010 3.576 o
7 2 1 0.002 0.002 0.001 180.516 o
7 2 2 0.001 0.004 0.001 184.801 o
7 2 3 0.007 0.008 0.002 53.979 o
;
_iucr_refine_instructions_details
;
TITL 
CELL 0.0251 4.38149 4.38149 7.182931 90 90 120
ZERR 4 0.001284 0.001284 0.003904 0 0 0
LATT 1
SYMM -Y+X,+X,0.5+Z
SYMM -Y,+X-Y,+Z
SYMM -X,-Y,0.5+Z
SYMM +Y-X,-X,+Z
SYMM +Y,-X+Y,0.5+Z
SYMM -Y+X,-Y,-Z
SYMM -X,-X+Y,-Z
SYMM +Y,+X,-Z
SYMM -Y,-X,0.5-Z
SYMM +Y-X,+Y,0.5-Z
SYMM +X,+X-Y,0.5-Z
SFAC  H 0.037 0.561 0.127 3.791 0.236 13.556 0.129 37.723 0 0 0 0 0.32 1.008
SFAC  O 0.143 0.305 0.51 2.268 0.937 8.262 0.392 25.665 0 0 0 0 0.63 15.999
UNIT 8 4


L.S. 4
PLAN  20
CONF
FMAP 2
MORE -1
BOND $H
ACTA 
EXTI 1592969
WGHT 0.2 0
FVAR 398.073191
REM <olex2.extras>
REM <HklSrc "%.\\ice_20220928_B_2_spot13_045A.hkl">
REM </olex2.extras>

O1    2     0.33333  0.66667  0.43775  10.16667  0.01724  0.01724  0.01843 =
 0.00000  0.00000  0.00862 
H1a   1     0.10023  0.55012  0.47929  10.25000  0.01534  0.03070  0.03089 =
 0.00482  0.00965  0.00767 
H1b   1     0.33333  0.66667  0.29645  10.08333  0.03505  0.03505  0.01508 =
 0.00000  0.00000  0.01753 
HKLF 4

END
Q3 1 0 0 0.5 11 0.05 0.06
Q1 1 0.333333 0.666667 0.4 11 0.05 0.08
Q2 1 0.22 0.44 0.525 11 0.05 0.07
Q4 1 0.12 0.24 0.4 11 0.05 0.06
Q5 1 -0.1 0.8 0.25 11 0.05 0.04

  REM The information below was added by Olex2.
  REM
  REM R1 = 0.1143 for 215 Fo > 4sig(Fo) and 0.1288 for all 265 data
  REM 14 parameters refined using 0 restraints
  REM Highest difference peak 0.0777, deepest hole -0.2072
  REM Mean Shift 0.0001, Max Shift 0.0005.

  REM +++ Tabular Listing of Refinement Information +++
  REM R1_all = 0.1288
  REM R1_gt = 0.1143
  REM wR_ref = 0.3491
  REM GOOF = 1.3836
  REM Shift_max = 0.0005
  REM Shift_mean = 0.0001
  REM Reflections_all = 265
  REM Reflections_gt = 215
  REM Parameters = 14
  REM Hole = -0.2072
  REM Peak = 0.0777
  REM Flack = n/a

  
;
_olex2_submission_special_instructions  'No special instructions were received'

data_har_omit

# start Validation Reply Form
_vrf_PLAT196_har_omit
;
PROBLEM: No TEMP record and _measurement_temperature .NE.        293 Degree
RESPONSE: hydrogen atoms are refined freely 
          there would be no application for TEMP record 
;
# end Validation Reply Form

_audit_creation_date               2023-10-16
_audit_creation_method
;
Olex2 1.3
(compiled 2020.07.31 svn.rc2a77460 for OlexSys, GUI svn.r6145)
;
_audit_contact_author_address      ?
_audit_contact_author_email        ?
_audit_contact_author_name         ''
_audit_contact_author_phone        ?
_publ_contact_author_id_orcid      ?
_publ_section_references
;
Bourhis, L.J., Dolomanov, O.V., Gildea, R.J., Howard, J.A.K., Puschmann, H.
 (2015). Acta Cryst. A71, 59-75.

Dolomanov, O.V., Bourhis, L.J., Gildea, R.J, Howard, J.A.K. & Puschmann, H.
 (2009), J. Appl. Cryst. 42, 339-341.
;
_chemical_formula_moiety           'H2 O1'
_chemical_formula_sum              'H2 O'
_chemical_formula_weight           18
loop_
  _atom_type_symbol
  _atom_type_scat_source
 H 'DiSCaMB, J. Appl. Cryst. 2018, DOI:10.1107/S1600576717015825'
 O 'DiSCaMB, J. Appl. Cryst. 2018, DOI:10.1107/S1600576717015825'

_space_group_crystal_system        hexagonal
_space_group_IT_number             194
_space_group_name_H-M_alt          'P 63/m m c'
_space_group_name_Hall             '-P 6c 2c'
loop_
  _space_group_symop_id
  _space_group_symop_operation_xyz
 1 x,y,z
 2 x-y,x,z+1/2
 3 y,-x+y,z+1/2
 4 -y,x-y,z
 5 -x+y,-x,z
 6 x-y,-y,-z
 7 -x,-x+y,-z
 8 -x,-y,z+1/2
 9 y,x,-z
 10 -y,-x,-z+1/2
 11 -x+y,y,-z+1/2
 12 x,x-y,-z+1/2
 13 -x,-y,-z
 14 -x+y,-x,-z-1/2
 15 -y,x-y,-z-1/2
 16 y,-x+y,-z
 17 x-y,x,-z
 18 -x+y,y,z
 19 x,x-y,z
 20 x,y,-z-1/2
 21 -y,-x,z
 22 y,x,z-1/2
 23 x-y,-y,z-1/2
 24 -x,-x+y,z-1/2

_symmetry_Int_Tables_number        194
_cell_length_a                     4.3815(13)
_cell_length_b                     4.3815(13)
_cell_length_c                     7.183(4)
_cell_angle_alpha                  90
_cell_angle_beta                   90
_cell_angle_gamma                  120
_cell_volume                       119.42(8)
_cell_formula_units_Z              4
_cell_measurement_temperature      81.15
_cell_measurement_reflns_used   1533
_cell_measurement_theta_min     0.1900
_cell_measurement_theta_max     1.6880
_exptl_absorpt_coefficient_mu      0.000
_exptl_crystal_density_diffrn      1.002
_exptl_crystal_F_000               12.160
_exptl_crystal_description        plate
_diffrn_reflns_av_R_equivalents    0.0724
_diffrn_reflns_av_unetI/netI       0.0321
_diffrn_reflns_Laue_measured_fraction_full  0.7193
_diffrn_reflns_Laue_measured_fraction_max  0.8615
_diffrn_reflns_limit_h_max         9
_diffrn_reflns_limit_h_min         -9
_diffrn_reflns_limit_k_max         9
_diffrn_reflns_limit_k_min         -9
_diffrn_reflns_limit_l_max         14
_diffrn_reflns_limit_l_min         -14
_diffrn_reflns_number              2005
_diffrn_reflns_point_group_measured_fraction_full  0.7193
_diffrn_reflns_point_group_measured_fraction_max  0.8615
_diffrn_reflns_theta_full          0.8629
_diffrn_reflns_theta_max           1.60
_diffrn_reflns_theta_min           0.38
_diffrn_measured_fraction_theta_full  0.7193
_diffrn_measured_fraction_theta_max  0.8615
_diffrn_measurement_device_type
    'esperanto-CrysAlisPro-abstract goniometer imported esperanto images'
_diffrn_ambient_temperature     81.15
_diffrn_radiation_type             electron
_diffrn_radiation_wavelength       0.0251
_reflns_Friedel_coverage           0.0
_reflns_limit_h_max                7
_reflns_limit_h_min                1
_reflns_limit_k_max                4
_reflns_limit_k_min                0
_reflns_limit_l_max                14
_reflns_limit_l_min                0
_reflns_number_gt                  205
_reflns_number_total               255
_reflns_threshold_expression       I>=2u(I)
_computing_molecular_graphics      'Olex2 1.3 (Dolomanov et al., 2009)'
_computing_publication_material    'Olex2 1.3 (Dolomanov et al., 2009)'
_computing_structure_refinement    'olex2.refine 1.3 (Bourhis et al., 2015)'
_refine_diff_density_max           0.0827
_refine_diff_density_min           -0.1465
_refine_diff_density_rms           0.0270
_refine_ls_d_res_high              0.4506
_refine_ls_d_res_low               1.8972
_refine_ls_goodness_of_fit_ref     1.0522
_refine_ls_hydrogen_treatment      refall
_refine_ls_matrix_type             full
_refine_ls_number_constraints      0
_refine_ls_number_parameters       13
_refine_ls_number_reflns           255
_refine_ls_number_restraints       0
_refine_ls_R_factor_all            0.1246
_refine_ls_R_factor_gt             0.1062
_refine_ls_restrained_S_all        1.0522
_refine_ls_shift/su_max            0.0004
_refine_ls_shift/su_mean           0.0000
_refine_ls_structure_factor_coef   Fsqd
_refine_ls_weighting_details      
 'w=1/[\s^2^(Fo^2^)+(0.1566P)^2^+0.0022P] where P=(Fo^2^+2Fc^2^)/3'
_refine_ls_weighting_scheme        calc
_refine_ls_wR_factor_gt            0.2812
_refine_ls_wR_factor_ref           0.2955
_refine_special_details
;
Aspherical atom refinement in Olex2
with DiSCaMB generated form factors 
Hirshfeld Atom Refinement using
Gaussian 16 generated electron 
density calculated at MP2/cc-pVTZ 
level of theory, two possible configurations 
of a water molecule were taken into
account, both modelled with a cluster
of 5 water molecules i.e. including 1 neighbors
of the central molecule of water  
to mimic crystal field
atomic electron scattering factors calculated 
from X-ray form factors with Mott-Bethe formula
;
_olex2_refinement_description
;
1. Others
 Fixed Sof: H1(0.25) H2(0.08333)
;
loop_
  _atom_site_label
  _atom_site_type_symbol
  _atom_site_fract_x
  _atom_site_fract_y
  _atom_site_fract_z
  _atom_site_U_iso_or_equiv
  _atom_site_adp_type
  _atom_site_occupancy
  _atom_site_site_symmetry_order
  _atom_site_refinement_flags_posn
  _atom_site_refinement_flags_adp
  _atom_site_refinement_flags_occupancy
 O1 O 0.333333333333 0.666666666667 0.4380(2) 0.0144(5) Uani 1.000020 6 S T P
 H1 H 0.106(4) 0.5529(19) 0.479(2) 0.025(3) Uani 0.500000 2 S T P
 H2 H 0.333333333333 0.666666666667 0.300(3) 0.025(5) Uani 0.499980 6 S T P

loop_
  _atom_site_aniso_label
  _atom_site_aniso_U_11
  _atom_site_aniso_U_22
  _atom_site_aniso_U_33
  _atom_site_aniso_U_12
  _atom_site_aniso_U_13
  _atom_site_aniso_U_23
 O1 0.0143(6) 0.0143(6) 0.0147(8) 0.0071(3) -0.000000 0.000000
 H1 0.018(5) 0.031(6) 0.022(6) 0.009(3) 0.006(5) 0.003(2)
 H2 0.033(9) 0.033(9) 0.010(9) 0.017(4) -0.000000 0.000000

loop_
  _geom_bond_atom_site_label_1
  _geom_bond_atom_site_label_2
  _geom_bond_distance
  _geom_bond_site_symmetry_2
  _geom_bond_publ_flag
 O1 H1 0.911(13) 4_665 ?
 O1 H1 0.911(13) . ?
 O1 H1 0.911(13) 5_565 ?
 O1 H2 0.99(2) . ?
 H1 H1 0.86(3) 7_556 ?
 H2 H2 0.72(5) 10_665 ?

loop_
  _geom_angle_atom_site_label_1
  _geom_angle_atom_site_label_2
  _geom_angle_atom_site_label_3
  _geom_angle
  _geom_angle_site_symmetry_1
  _geom_angle_site_symmetry_3
  _geom_angle_publ_flag
 H1 O1 H1 110.2(9) . 4_665 ?
 H1 O1 H1 110.2(8) 5_565 4_665 ?
 H1 O1 H1 110.2(9) 5_565 . ?
 H2 O1 H1 108.7(11) . . ?
 H2 O1 H1 108.7(11) . 5_565 ?
 H2 O1 H1 108.7(11) . 4_665 ?
 H1 H1 O1 178(3) 7_556 5_565 ?
 H2 H2 O1 180.0 10_665 . ?

loop_
  _diffrn_refln_index_h
  _diffrn_refln_index_k
  _diffrn_refln_index_l
  _diffrn_refln_intensity_net
  _diffrn_refln_intensity_u
  _diffrn_refln_scale_group_code
 1 0 0 355933 4418.63 1
 0 1 0 349264 4276.55 1
 -1 0 -1 264463 4003.68 1
 0 1 1 290442 3882.16 1
 -1 0 1 276537 4107.51 1
 0 -1 -1 286830 3877.24 1
 1 0 1 292144 4246.11 1
 1 0 -1 285032 4104.72 1
 0 1 2 296023 4481.53 1
 -1 0 -2 309251 5391.19 1
 1 0 2 285534 5153.79 1
 0 -1 -2 274943 4527.91 1
 1 0 3 392768 7380.96 1
 0 -1 -3 387402 6283.77 1
 -1 0 -3 378032 7382.15 1
 0 1 3 380054 6349.8 1
 1 0 4 18873.5 1856.37 1
 0 1 4 14235.2 1442.16 1
 0 -1 -4 18662.1 1598.8 1
 -1 0 -4 19413.6 2008.72 1
 0 1 5 315636 7813.78 1
 -1 0 -5 325360 9677.3 1
 1 0 5 331297 9753.46 1
 0 -1 -5 333306 8403.01 1
 0 1 6 45281 3560.53 1
 -2 1 0 308536 4369.12 1
 1 -2 0 328010 4659.94 1
 2 -1 0 312689 4542.67 1
 1 1 0 309590 5789.78 1
 -1 -1 0 334305 5366.59 1
 -1 2 0 316862 4642.78 1
 -2 1 1 778.755 225.093 1
 1 1 1 3076.75 706.58 1
 2 -1 1 427.274 397.851 1
 -1 2 1 1044.39 262.441 1
 1 -2 -1 834.319 231.251 1
 2 -1 -1 677.695 205.811 1
 -1 -1 -1 2838.59 750.832 1
 -1 -1 1 2401.77 741.123 1
 1 1 -1 2709.48 777.202 1
 -2 1 2 182913 3462.79 1
 -1 2 2 200974 3312.59 1
 -1 -1 2 198777 4624.33 1
 -2 1 -2 216549 5042.66 1
 -1 -1 -2 195902 4372.2 1
 1 1 2 204100 4427.82 1
 1 1 -2 199387 4572.39 1
 2 -1 2 206083 4897.35 1
 1 -2 -2 187801 3286.89 1
 2 -1 -2 198464 3409.52 1
 2 -1 3 706.385 353.925 1
 1 -2 -3 1358.78 343.643 1
 -2 1 -3 1369.52 691.414 1
 -1 2 3 760.449 314.944 1
 1 -2 -4 269.553 169.457 1
 2 -1 4 778.324 1264.52 1
 -2 1 -4 1655.23 972.138 1
 1 1 4 1856.95 518.44 1
 -1 2 4 3069.79 699.282 1
 -1 -1 -4 418.224 202.412 1
 1 -2 -5 161.798 288.196 1
 1 1 5 4983.08 1462.8 1
 -1 2 5 1800.94 581.497 1
 -1 -1 -5 5290.9 1300.13 1
 -1 -1 -6 129261 5522.13 1
 1 1 6 133817 5581.82 1
 1 -2 -6 135904 5799.73 1
 -1 -1 -7 987.94 865.892 1
 -1 2 7 2951.39 976.021 1
 -1 -1 -8 112381 6042.49 1
 1 1 8 100473 5674.48 1
 -1 -1 -9 611.078 576.177 1
 1 1 9 231.688 378.56 1
 1 1 10 10184.5 2110.02 1
 -1 -1 -10 17425.9 3153.28 1
 1 1 11 276.071 1159.08 1
 1 1 12 1485.95 1334.77 1
 0 -2 0 344478 5763.39 1
 2 0 0 331738 5957.93 1
 -2 0 0 357226 5607.35 1
 -2 0 1 245151 4922.82 1
 0 -2 -1 233018 4830.96 1
 0 -2 1 234867 5279.67 1
 -2 0 -1 268399 5602.78 1
 0 2 -1 259924 5882.25 1
 0 2 1 246877 4894.36 1
 2 0 -1 233803 4838.76 1
 2 0 1 240257 5321.1 1
 -2 0 2 76054 2876.85 1
 2 0 -2 76052.7 2839.37 1
 0 -2 -2 71754 2684.63 1
 -2 0 -2 68725.7 3008.48 1
 2 0 2 66443 2801.65 1
 0 2 2 66838.9 2559.1 1
 -2 0 -3 323488 6993.83 1
 0 2 3 317202 5933.73 1
 -2 0 3 331111 6410.01 1
 2 0 3 328139 7225.5 1
 0 -2 -3 311276 5848.55 1
 2 0 -3 328435 6317.57 1
 -2 0 -4 12446.3 1644.43 1
 2 0 4 12657.2 1640.79 1
 0 2 5 260439 6339.63 1
 2 0 5 250654 7506.06 1
 0 -2 -5 275955 6633.67 1
 -2 0 -5 253868 7710.58 1
 2 0 6 42174.2 3339.5 1
 0 2 6 47088.9 3251.73 1
 -2 0 -6 39707.2 3461.2 1
 0 -2 -6 49233.1 3235.12 1
 0 -2 -7 25037.8 2336.43 1
 0 2 7 27551.5 2593.82 1
 -2 0 -7 27544.3 2967.76 1
 2 0 7 26451.6 2925.93 1
 0 -2 -8 30380.7 3013.57 1
 2 0 8 33332.2 3566.97 1
 0 2 8 32077 3015.98 1
 -2 0 -8 41469 4062.49 1
 -2 0 -9 10337.4 2301.25 1
 0 2 9 12016.2 1943.05 1
 2 0 9 11261.8 2236.47 1
 0 -2 -9 10549.6 2014.62 1
 2 0 10 3793.87 1912.26 1
 0 2 10 3818.94 1330.95 1
 0 -2 -10 3312.87 1160.58 1
 2 0 11 12063.8 2962.41 1
 0 -2 -11 16414.2 3002.82 1
 0 2 11 15109.4 2918.31 1
 0 2 12 459.011 1033.76 1
 0 2 13 6631.65 2082.87 1
 -1 -2 0 287676 6346.22 1
 1 -3 0 242124 5338.3 1
 3 -2 0 239152 4494.58 1
 3 -1 0 224246 4981.11 1
 -3 1 0 241061 5099.26 1
 2 1 0 236951 5640.12 1
 -3 2 0 238486 4647.44 1
 1 2 0 239586 5715.57 1
 -2 -1 0 236343 5655.22 1
 -1 3 0 245946 5408.94 1
 -1 -2 1 140169 4654.26 1
 -3 1 -1 122648 3942.85 1
 -2 3 1 133132 2957.46 1
 -2 -1 -1 130611 4430.23 1
 3 -2 -1 145620 2805.42 1
 2 -3 -1 138624 3015.01 1
 3 -1 -1 137025 3584.49 1
 1 2 -1 138730 4753.95 1
 3 -2 1 138335 4148.5 1
 -1 3 1 138873 3617.33 1
 2 1 -1 136384 4355.25 1
 -1 -2 -1 138172 4438.34 1
 -3 1 1 138217 3642.84 1
 1 -3 -1 139031 3656.1 1
 -2 -1 1 129145 4096.02 1
 3 -1 1 138680 4103.83 1
 -3 2 -1 129875 3896.31 1
 -3 2 1 137833 2839.03 1
 2 1 1 123912 4066.13 1
 1 2 1 135680 4326.66 1
 -2 -1 -2 113348 4258.09 1
 -2 3 2 113166 2362.27 1
 -3 2 2 108519 2379.97 1
 3 -2 2 116695 4354.05 1
 3 -1 -2 119768 3289.47 1
 1 -3 -2 119779 3348.21 1
 -3 1 -2 102186 3853.72 1
 -3 2 -2 125294 4720.11 1
 -1 -2 -2 103843 4088.52 1
 3 -1 2 116555 4019.62 1
 2 1 2 129506 4793.86 1
 -1 3 2 120371 3308.54 1
 -1 -2 2 96936.4 4267.47 1
 1 2 2 105654 4076.85 1
 2 1 -2 107196 4256.2 1
 3 -2 -2 117755 2441.17 1
 -3 1 2 119887 3374.58 1
 -2 -1 2 110324 4310.58 1
 2 -3 -2 117664 2501.7 1
 -1 -2 -3 265133 6411.19 1
 3 -2 -3 242019 4187.21 1
 2 1 -3 287549 6990.13 1
 -2 3 3 254773 4245.6 1
 3 -1 3 228832 6588.02 1
 -3 1 -3 263273 7024.37 1
 1 -3 -3 255687 5298.71 1
 2 -3 -3 249460 3972.07 1
 1 2 3 287753 6682.37 1
 -1 3 3 267479 5459.61 1
 3 -2 3 234244 8004.64 1
 -3 2 -3 254003 8195.23 1
 1 2 -3 273315 7048.8 1
 -2 -1 3 293111 6952.89 1
 -1 -2 3 263023 6788.46 1
 2 1 3 270563 6626.62 1
 -3 2 3 261810 4306.14 1
 -3 1 3 267479 5611.5 1
 -2 -1 -3 256295 6517.58 1
 3 -1 -3 279705 6015.08 1
 1 -3 -4 2374.46 483.83 1
 -1 -2 -4 2714.83 690.775 1
 3 -1 -4 1773.25 586.211 1
 -2 -1 4 1136.85 496.836 1
 -1 3 4 1722 507.981 1
 1 2 4 1990.43 632.262 1
 3 -1 4 1806.83 670.875 1
 -3 1 4 1697.66 501.328 1
 -3 1 -4 2311.01 852.857 1
 2 1 -4 3067.12 812.911 1
 -2 3 4 1568.8 400.215 1
 -3 1 -5 194316 7266.4 1
 -2 3 5 167504 4321.46 1
 2 1 5 153394 5737.28 1
 -1 3 5 196382 5431.12 1
 1 -3 -5 176685 4913.49 1
 3 -1 5 155403 6147.25 1
 2 -3 -5 163356 4482.28 1
 1 2 5 166672 5829.82 1
 -1 -2 -5 180881 6254.91 1
 -2 -1 -5 169165 5984.42 1
 -2 3 6 12910.3 1462.55 1
 -3 1 -6 18699.9 2443.09 1
 1 2 6 17959.6 1956.73 1
 1 -3 -6 24373.1 2015.39 1
 2 -3 -6 21822.8 1852.66 1
 -1 -2 -6 20906.9 2158.48 1
 -1 3 6 21232.6 1858.22 1
 3 -1 6 19870.1 2431.27 1
 -2 -1 -6 17329.5 1942.07 1
 2 1 6 18363.3 2115.35 1
 -2 -1 -7 9779.89 1637.53 1
 2 -3 -7 11176.8 1682.91 1
 -1 -2 -7 11519.1 1763.07 1
 -1 3 7 12988.4 1701.37 1
 2 1 7 12645.8 1929.26 1
 1 2 7 12689.3 1736.18 1
 1 -3 -7 13599.6 1661.72 1
 -3 1 -7 17363.4 2712.52 1
 3 -1 7 14946 2194.77 1
 1 2 8 21349.4 2436.72 1
 -1 3 8 18960.9 2138.09 1
 -2 -1 -8 19347 2538.74 1
 3 -1 8 20688.6 3039.99 1
 -3 1 -8 21976.3 3372.66 1
 -1 -2 -8 16989.2 2206.27 1
 2 1 8 19043.3 2387.17 1
 -2 3 8 17136.5 2357.09 1
 1 -3 -8 17096 1961.19 1
 1 -3 -9 9275.1 1681.03 1
 1 2 9 10723.8 1914.39 1
 -1 -2 -9 9863.48 1843.83 1
 2 1 9 7062.5 1651 1
 3 -1 9 10385 2450.42 1
 -2 -1 -9 8758.51 1881.2 1
 -1 3 9 10439 1707.11 1
 -1 3 10 4838.12 1338.07 1
 -2 -1 -10 4166.66 1198.45 1
 1 2 10 2385.4 860.715 1
 1 -3 -10 2206.88 1030.31 1
 3 -1 10 2934.88 972.808 1
 2 1 10 3275.15 1297.59 1
 -1 -2 -10 6443.76 1350.25 1
 -1 3 11 6350.96 1642.95 1
 1 -3 -11 10062.1 2491.87 1
 1 2 11 7690.33 1835.2 1
 -2 -1 -11 10184.2 2253.4 1
 2 1 11 10647.8 2068.39 1
 -2 -1 -12 -649.282 1289.46 1
 2 1 12 214.076 1006.68 1
 -1 -2 -12 67.6505 618.025 1
 -1 3 12 32.4796 559.214 1
 1 2 12 269.612 316.689 1
 -1 -2 -13 2592.19 1579.84 1
 -1 3 13 3696.29 1505.29 1
 1 2 13 5693.1 1758.34 1
 -1 3 14 1294.53 1265.88 1
 3 0 0 233999 5821.71 1
 -3 0 0 222269 5446.42 1
 0 -3 0 221652 5749.66 1
 0 3 0 254564 6168.61 1
 -3 0 1 2174.98 647.711 1
 0 -3 1 539.583 369.744 1
 -3 0 -1 888.039 556.094 1
 3 0 1 489.979 324.482 1
 0 3 -1 2038.71 696.838 1
 0 3 1 2628.92 681.87 1
 -3 0 -2 127565 4503.52 1
 0 -3 2 108355 4471.79 1
 0 3 2 131105 4223.31 1
 3 0 2 120223 4395.14 1
 0 3 -2 123274 4606.96 1
 -3 0 2 121706 4083.04 1
 3 0 -2 122117 4095.23 1
 0 -3 -2 126715 4089.85 1
 3 0 3 3904.19 913.89 1
 0 3 3 4656.92 933.515 1
 0 -3 -3 4518.74 874.719 1
 -3 0 3 5818.37 1063.19 1
 3 0 -3 3859.56 860.913 1
 -3 0 -3 3272.94 848.614 1
 -3 0 -4 1605.7 545.979 1
 0 3 4 1319.23 289.685 1
 3 0 4 1258.56 490.279 1
 -3 0 4 1341.23 520.318 1
 -3 0 5 845.761 585.342 1
 0 -3 -5 1522.55 442.873 1
 3 0 5 4440.12 1117.14 1
 0 3 5 1355.45 526.671 1
 3 0 -5 984.785 477.135 1
 -3 0 -5 2631.97 1000.32 1
 0 3 6 77608.4 3868.5 1
 3 0 6 77056.8 4599.62 1
 0 -3 -6 71685.3 3582.68 1
 -3 0 -6 79594.3 4831.42 1
 -3 0 -7 853.782 610.75 1
 0 -3 -7 1688.15 692.5 1
 3 0 7 4345.13 1180.37 1
 0 3 7 1547.63 601.402 1
 0 3 8 67741 3956.17 1
 3 0 8 75096.6 5169.59 1
 -3 0 -8 61260.2 4698.29 1
 0 -3 -8 71344 4447.53 1
 0 3 9 1268.7 939.827 1
 0 -3 -9 116.274 248.123 1
 -3 0 -9 504.292 867.036 1
 3 0 9 -245.492 681.271 1
 0 -3 -10 8893.9 1768.46 1
 0 3 10 9270.86 1763.36 1
 3 0 10 13501.6 2500.66 1
 -3 0 -10 11652 2334.36 1
 0 -3 -11 508.888 299.693 1
 -3 0 -11 -26.0385 1137.9 1
 3 0 11 -212.635 674.486 1
 0 3 11 441.473 653.415 1
 0 -3 -12 436.585 738.844 1
 0 3 12 429.194 432.661 1
 0 3 13 181.619 433.576 1
 0 -3 -13 467.248 783.905 1
 0 -3 -14 3225.4 1768.2 1
 0 3 14 1770.42 955.993 1
 -4 2 0 209747 5136.71 1
 4 -2 0 196895 4844.5 1
 2 -4 0 173461 4890.44 1
 2 2 0 201280 6364.19 1
 -2 -2 0 175655 5620.88 1
 2 -4 -1 113.657 183.554 1
 -4 2 -1 612.487 518.759 1
 4 -2 -1 496.568 351.243 1
 2 2 -1 437.613 415.491 1
 -2 -2 1 14.4778 459.155 1
 4 -2 1 501.939 233.164 1
 2 2 1 264.46 242.365 1
 -2 -2 -1 -37.0371 312.618 1
 -4 2 -2 145227 5175.91 1
 4 -2 2 131915 4811.2 1
 -2 -2 -2 128961 5074.51 1
 -2 -2 2 122877 4979.01 1
 2 2 2 123400 4925.53 1
 -4 2 2 121627 3453.38 1
 -2 4 2 124289 3459.54 1
 4 -2 -2 129999 3381.59 1
 2 2 -2 137447 5422.62 1
 2 -4 -2 124886 3416.4 1
 2 -4 -3 12.8014 34.0276 1
 -4 2 -3 32.5108 151.022 1
 -2 4 3 1449.94 558.468 1
 2 2 3 36.7914 73.606 1
 4 -2 3 1119.06 435.319 1
 -4 2 3 1884.27 554.529 1
 4 -2 -3 180.974 387.6 1
 -2 -2 -3 615.089 611.321 1
 -2 -2 3 400.154 423.422 1
 2 2 -3 371.042 640.148 1
 -2 4 4 808.812 471.58 1
 4 -2 4 375.967 675.444 1
 2 -4 -4 153.213 182.273 1
 2 2 -4 86.0228 179.632 1
 4 -2 -4 59.4853 268.579 1
 2 2 4 625.859 456.754 1
 -4 2 4 756.369 545.468 1
 -2 -2 4 415.427 453.746 1
 -4 2 -4 1247.91 1054.1 1
 -2 -2 -4 493.167 378.008 1
 -2 -2 -5 -186.543 413.915 1
 2 2 5 155.342 367.664 1
 2 2 -5 55.56 258.944 1
 -4 2 5 421.152 350.076 1
 4 -2 5 -79.9178 125.641 1
 -2 -2 5 -41.9372 390.484 1
 2 -4 -5 -118.432 174.101 1
 -2 4 5 690.565 437.799 1
 -4 2 -5 271.53 250.901 1
 2 2 6 48796.8 3531.57 1
 -4 2 -6 49822.5 4438.57 1
 4 -2 6 42156.6 3781.15 1
 -2 -2 -6 38301 3110.74 1
 2 -4 -6 45787.6 2567.66 1
 -4 2 -7 -110.606 602.736 1
 2 -4 -7 173.246 529.874 1
 4 -2 7 331.971 339.436 1
 -2 4 7 177.711 35.293 1
 2 2 7 -68.3313 357.285 1
 -2 -2 -7 98.8755 55.7039 1
 2 -4 -8 55189.1 3615.72 1
 2 2 8 47952.6 3763.29 1
 -2 -2 -8 44010.8 3740.25 1
 4 -2 9 575.732 378.009 1
 -2 4 9 1769.26 631.867 1
 2 -4 -9 654.472 720.435 1
 2 2 9 658.027 343.676 1
 -2 -2 -9 134.66 512.672 1
 -2 4 10 13576.3 2087.88 1
 2 -4 -10 9488.44 1696.87 1
 -2 -2 -10 8117.44 1757.79 1
 2 2 10 4540.02 1134.57 1
 -2 -2 -11 26.4502 500.817 1
 -2 4 11 -619.459 782.195 1
 2 -4 -11 1949.87 1047.93 1
 2 2 11 863.015 997.602 1
 2 -4 -12 384.963 1121.18 1
 -2 4 12 -312.073 908.191 1
 2 2 12 -116.669 168.764 1
 -2 4 13 -958.034 1100.16 1
 -2 4 14 2554.31 1500.48 1
 -3 -1 0 71332.5 3449.96 1
 1 -4 0 60272.6 3424.53 1
 -4 1 0 73431.1 3549.02 1
 4 -1 0 69889.3 3405.8 1
 -1 4 0 59714.9 3243.78 1
 4 -3 0 73426.9 2924.42 1
 3 1 0 71141.5 3625.9 1
 -1 -3 0 75954.2 3832.24 1
 1 3 0 74281.8 3654.82 1
 -1 -3 1 43495.7 3049.49 1
 3 1 -1 44666.2 2961.77 1
 -4 3 -1 49931.1 2965.52 1
 -1 4 -1 52727.2 3008.44 1
 -4 1 -1 50819.6 2793.02 1
 -4 1 1 55199.1 3050.73 1
 4 -1 1 49112.1 2756.29 1
 4 -1 -1 52701.5 2767.94 1
 1 -4 -1 52130.5 2824.8 1
 1 3 -1 54303.8 3409.98 1
 -3 -1 -1 53723 3306.16 1
 -1 -3 -1 46046.5 2988.18 1
 1 3 1 44516.1 2823.74 1
 -3 -1 1 47286.7 3082.23 1
 3 1 1 47909.2 3216.98 1
 4 -3 1 53275.6 2894.95 1
 1 -4 1 50670.8 2949.28 1
 -1 4 1 44403.9 2589.56 1
 -4 1 -2 14626.7 1656.94 1
 -4 3 2 25216.2 1192.44 1
 4 -1 2 17747.6 1853.51 1
 3 -4 -2 27583.3 1380.84 1
 1 -4 -2 26447.9 2034.59 1
 -3 4 2 22074.8 1182.86 1
 -4 3 -2 30203.9 2915.55 1
 4 -1 -2 23360.2 1810.1 1
 -3 -1 2 21294.2 1956.79 1
 -1 -3 -2 22464.3 2052.4 1
 1 3 2 21309.5 1955.14 1
 4 -3 2 25759.6 2458.8 1
 4 -3 -2 29996.7 1266.59 1
 3 1 -2 23223.2 2139.2 1
 1 -4 -3 147399 4690.9 1
 -1 -3 3 155907 6359.5 1
 -4 1 3 135190 4387.48 1
 3 1 3 164471 6186.78 1
 1 3 -3 140925 5489.53 1
 -3 -1 3 144206 5621.66 1
 4 -3 -3 135726 2536.16 1
 -3 4 3 131741 2556.25 1
 -1 -3 -3 116306 4922.34 1
 1 3 3 136256 5264.5 1
 -4 1 -3 133287 5200.05 1
 -3 -1 -3 144334 5336.42 1
 -1 4 3 138299 4395.2 1
 4 -1 3 123666 5050.93 1
 -4 3 3 124499 2481.07 1
 3 -4 -3 139646 2568.84 1
 3 1 -3 119593 5263.55 1
 4 -1 -3 139210 4613.98 1
 -4 3 4 953.029 371.435 1
 1 -4 -4 2230.76 726.647 1
 1 3 -4 982.059 555.496 1
 -3 -1 4 -36.7656 410.703 1
 -3 4 4 830.501 369.946 1
 -1 -3 4 929.166 589.535 1
 4 -1 4 722.3 572.343 1
 3 1 -4 975.85 725.781 1
 1 3 4 814.213 625.337 1
 -1 -3 -4 458.173 515.759 1
 4 -3 -4 1630.97 492.964 1
 3 -4 -4 2157.92 447.198 1
 3 1 4 760.359 354.782 1
 -4 1 -4 1518.95 647.247 1
 -3 -1 -4 431.394 303.94 1
 4 -1 -4 1835.24 918.92 1
 -3 -1 -5 82767 4597.77 1
 3 1 -5 73865.7 4152.41 1
 1 -4 -5 96316.4 3931.48 1
 3 1 5 76238.3 4283.78 1
 -1 4 5 93187.7 3837.36 1
 4 -1 -5 100182 4097.96 1
 -3 -1 5 96705.1 4609.68 1
 1 3 5 91932.6 4305.32 1
 -4 1 5 93808 4082.68 1
 4 -1 5 154277 6513.73 1
 -4 1 -5 71065.7 4606.24 1
 -1 -3 -5 74717.7 3930.58 1
 -3 4 5 102616 2848.16 1
 3 -4 -5 90267.5 2700.7 1
 3 1 6 13211 1791.66 1
 1 -4 -6 13960.7 1623.24 1
 -3 -1 -6 15992.5 2161.84 1
 -1 4 6 13405.3 1474.32 1
 -1 -3 -6 13631.8 1765.1 1
 -3 -1 6 9477.32 1593.43 1
 -4 1 6 12729.4 1611.06 1
 -4 1 -6 16551.2 2272.82 1
 1 3 6 7802.81 1246.95 1
 3 -4 -6 16390.1 1447.79 1
 4 -1 6 12940.8 1965.09 1
 3 1 7 7352.31 1432.68 1
 -1 4 7 12984.2 1660.09 1
 1 3 7 9815.6 1789.74 1
 3 -4 -7 9924 1397.29 1
 -3 -1 -7 8895.9 1699.91 1
 4 -1 7 11086.9 2051.11 1
 -1 -3 -7 16337.9 2269.47 1
 -4 1 -7 9019.88 1728.82 1
 1 -4 -8 10669.6 1596.97 1
 -1 4 8 11681.7 1567.09 1
 -4 1 -8 5122.71 1645.01 1
 -3 4 8 7341.87 1393.44 1
 -1 -3 -8 12995.3 1854.84 1
 1 3 8 11942 1825.15 1
 -3 -1 -8 12603.7 2105.2 1
 3 1 8 10654.9 1798.6 1
 -1 4 9 3825.13 819.442 1
 -1 -3 -9 2543.74 901.942 1
 -3 -1 -9 5175.36 1314.26 1
 -4 1 -9 4172.19 1565.62 1
 -3 4 9 1640.01 352.353 1
 4 -1 9 2461.41 1070.96 1
 1 3 9 3526.98 1029.31 1
 -1 -3 -10 3186.26 974.782 1
 -3 -1 -10 2207.32 990.146 1
 -1 4 10 1321.6 767.499 1
 1 3 10 1829.48 539.6 1
 1 -4 -10 2677.64 1237.63 1
 3 1 10 2563.69 1055.74 1
 1 -4 -11 4978.83 1198.47 1
 -3 -1 -11 2569.33 1284.08 1
 -1 -3 -11 3124.77 908.485 1
 3 1 11 3562.68 1230.24 1
 -1 4 11 7489.7 1452.89 1
 1 3 11 4368.53 1556.62 1
 1 3 12 447.373 629.393 1
 1 -4 -12 -397.417 787.044 1
 -1 4 12 -30.1884 632.397 1
 -1 -3 -12 118.864 363.936 1
 -1 4 13 1824.98 477.259 1
 1 -4 -13 3635.4 1441.45 1
 1 3 13 240.216 585.253 1
 1 -4 -14 -289.2 1020.4 1
 -1 4 14 -444.242 949.208 1
 0 4 0 45258.9 3301.5 1
 4 0 0 50359 3263.94 1
 -4 0 0 40637.6 2864.28 1
 0 -4 0 52573.7 3287.57 1
 0 -4 -1 32770.1 2479.96 1
 0 4 -1 30561.8 2395.33 1
 -4 0 -1 30976.5 2330.67 1
 4 0 1 35762.2 2732.14 1
 0 -4 1 36813.7 2874.3 1
 4 0 -1 32638.5 2392.37 1
 0 4 1 31130.1 2424.06 1
 0 4 2 24193.6 2127.86 1
 0 -4 2 27843.1 2563.67 1
 4 0 2 27646.6 2418.07 1
 0 -4 -2 21733.4 2081.23 1
 -4 0 2 28276.7 2367.6 1
 4 0 -2 22605.9 2060.26 1
 0 4 -2 24244.3 2302.29 1
 -4 0 -2 21325.1 2080.38 1
 -4 0 -3 94981.8 4615.08 1
 4 0 3 93809.1 4546.07 1
 0 -4 3 94605.3 5048.76 1
 0 4 -3 92741.9 4639.45 1
 0 -4 -3 94909 4302.26 1
 0 4 3 92345.7 4157.75 1
 4 0 -3 94061.1 4286.47 1
 -4 0 3 98647.7 4409.35 1
 4 0 4 423.802 145.573 1
 4 0 -4 839.688 560.712 1
 0 -4 -4 542.811 510.474 1
 0 4 4 593.143 330.275 1
 -4 0 4 951.123 564.524 1
 -4 0 -4 735.026 604.12 1
 -4 0 5 62859.3 3994.75 1
 4 0 -5 70177.2 4052.12 1
 0 4 5 58342.5 3692.64 1
 0 -4 -5 72795.4 3970.11 1
 4 0 5 54017.6 3750.27 1
 -4 0 -5 60183.4 4069.65 1
 0 -4 -6 6388.83 1331.58 1
 4 0 -6 5535.99 1462.05 1
 0 4 6 4272.35 1064.24 1
 4 0 6 5416.23 1375.4 1
 -4 0 6 4711.11 1246.04 1
 -4 0 -6 5795.57 1478.66 1
 -4 0 -7 8412.22 1901.48 1
 -4 0 7 2219.79 718.946 1
 0 4 7 2889.71 1117.66 1
 4 0 7 5384.25 1147.12 1
 0 -4 -7 4700.35 1140.23 1
 -4 0 -8 4238.42 1485.13 1
 4 0 8 3982.67 1184.42 1
 0 4 8 6607.02 1365.46 1
 0 -4 -8 5485.56 1284.08 1
 0 4 9 3885.59 1082.81 1
 0 -4 -9 3258.61 1026.18 1
 -4 0 -9 2704.47 521.031 1
 4 0 9 3777.78 1549.51 1
 0 4 10 1431.39 536.272 1
 -4 0 -10 974.632 725.585 1
 4 0 10 485.036 479.972 1
 0 -4 -10 986.047 428.377 1
 0 4 11 3654.87 975.52 1
 0 -4 -11 7740.03 1787.53 1
 0 -4 -12 387.633 829.499 1
 0 4 12 884.773 690.772 1
 0 -4 -13 6359.57 1535.02 1
 0 4 13 2089.94 918.989 1
 -5 3 0 56482.9 2817.86 1
 5 -3 0 53847.1 2657.86 1
 5 -2 0 49934.9 2758.21 1
 2 -5 0 57148.1 3577.28 1
 -3 -2 0 44118.9 3103.06 1
 3 2 0 56943.4 3697.96 1
 -2 5 0 41155.6 2682.82 1
 -2 -3 0 57712 3871.89 1
 -5 2 0 38531.1 2555.95 1
 2 3 0 51492.9 3406.11 1
 -2 -3 -1 18454 2079.34 1
 5 -3 1 21624.3 1899.25 1
 -5 2 1 25819.3 1933.59 1
 5 -3 -1 22744.8 1589.74 1
 5 -2 -1 23175.2 1940.49 1
 3 -5 -1 20683.3 1829.91 1
 2 3 -1 21113.8 2274.94 1
 -3 -2 -1 25374.5 2464.41 1
 -2 -3 1 27255.9 2498.66 1
 3 2 1 24336.5 2280.3 1
 2 3 1 23188.1 2332.4 1
 -5 3 -1 20098.8 1994.42 1
 -3 -2 1 24118 2504.83 1
 3 2 -1 19409 2073.07 1
 2 -5 -1 25085.7 2101.38 1
 -2 5 1 27735.5 2043.71 1
 -2 -3 2 25017 2750.26 1
 3 -5 -2 20639.3 1640.82 1
 5 -3 -2 22411.7 1577.6 1
 3 2 -2 19061.8 2086.64 1
 -3 5 2 20466.8 1661.28 1
 -5 3 2 22339 1608.21 1
 5 -2 2 21975.8 2056.89 1
 2 3 -2 28235.6 2822.26 1
 -3 -2 -2 26847.4 2719.37 1
 -5 2 -2 22327.6 2162.06 1
 3 2 2 23109.1 2278.49 1
 -5 3 -2 22476.6 2270.9 1
 -2 -3 -2 23420.5 2368.44 1
 5 -2 -2 19175.1 1686.58 1
 2 3 2 20001.4 2291.92 1
 -5 2 2 19212.8 1760.43 1
 2 -5 -2 19426.2 1758.02 1
 -3 -2 2 20831.1 2229.85 1
 -2 5 2 21415 1732.1 1
 -5 2 -3 62969.9 3945.36 1
 3 2 -3 78691.2 4681.27 1
 -2 -3 3 79706.6 4582.53 1
 2 3 -3 67363.8 4041.8 1
 3 -5 -3 74060.3 2688.35 1
 5 -3 -3 82515.9 2756.42 1
 -3 5 3 74688.3 2759.16 1
 5 -3 3 80464.2 4577.63 1
 3 2 3 80738.5 4578 1
 -2 -3 -3 80490.6 4438.45 1
 2 3 3 83895.3 4674.99 1
 -5 3 3 73939.5 2675.92 1
 5 -2 3 78334.9 4280.99 1
 -5 2 3 71554.2 3302.27 1
 2 -5 -3 70873.7 3310.83 1
 -2 5 3 72523.8 3362.97 1
 5 -2 -3 71594.8 3411.13 1
 -5 3 -3 39017.2 3312.31 1
 -3 -2 -3 77472.8 4147.06 1
 -5 2 -4 3417.15 1017.22 1
 -3 -2 4 1723.7 746.432 1
 5 -3 -4 788.944 395.008 1
 -3 -2 -4 310.769 769.983 1
 3 2 -4 2115.15 1033.52 1
 2 3 -4 1381.76 984.147 1
 3 2 4 1336.19 727.012 1
 2 3 4 3708.84 1020.61 1
 -2 -3 -4 1371.13 674.315 1
 -5 2 4 425.538 438.502 1
 3 -5 -4 935.014 493.706 1
 2 -5 -4 573.811 441.337 1
 -2 5 4 731.888 527.852 1
 -3 5 4 2648.52 426.357 1
 5 -2 -4 250.951 350.953 1
 5 -3 4 347.086 466.822 1
 -2 -3 4 159.117 424.287 1
 -5 3 4 2786.55 477.7 1
 5 -2 4 932.471 601.935 1
 -5 3 -4 2544.5 1042.69 1
 3 -5 -5 54326.7 2426.85 1
 -5 2 5 33104.5 2415.8 1
 3 2 -5 57182.3 4294.18 1
 5 -3 -5 42140.2 2313.05 1
 -3 -2 -5 35614.5 3180.7 1
 -3 -2 5 53996 3902.72 1
 2 3 5 49545.6 3504.91 1
 -5 2 -5 53775.7 4172.75 1
 2 3 -5 40141.7 3601.8 1
 -2 -3 -5 48139.3 3429.12 1
 5 -3 5 50698.1 4121.12 1
 -2 5 5 33435.5 2364.58 1
 -5 3 -5 45045.9 4346.26 1
 5 -2 5 49499 3960.83 1
 -3 5 6 4200.65 767.212 1
 2 3 6 7540.59 1599.4 1
 -2 5 6 3394.92 744.147 1
 -5 2 6 3888.03 960.746 1
 3 -5 -6 4770.92 736.201 1
 -5 3 6 4180.24 808.681 1
 -5 3 -6 2758.69 809.707 1
 3 2 6 7402.06 1502.77 1
 5 -2 6 7082.76 1694.1 1
 5 -3 6 2765.1 1200.81 1
 -3 -2 6 6105.37 1636.57 1
 -5 2 -6 4109.76 1104.66 1
 -3 -2 -6 1920.35 854.053 1
 3 -5 -7 6145.66 1024.63 1
 -3 -2 -7 5992.6 1393.49 1
 3 2 7 6998.1 1511.55 1
 5 -3 7 7357.06 2063.22 1
 -3 5 7 5803.57 826.768 1
 -5 2 7 3841.72 850.171 1
 -3 -2 7 4139.09 1296.35 1
 2 3 7 4681.9 1236 1
 -2 5 7 4794.61 924.455 1
 -2 -3 -7 4089.34 1203.81 1
 -5 3 -7 11987.2 2568.93 1
 -5 2 -7 3780.66 1443.22 1
 5 -2 7 3350.29 1123.83 1
 2 -5 -7 10435.6 1341.59 1
 5 -2 8 5241.58 1496.85 1
 5 -3 8 11893.2 2688.97 1
 -3 5 8 4225.56 770.433 1
 3 2 8 5106.4 1341.3 1
 2 -5 -8 5928.98 1006.32 1
 2 3 8 4056.22 953.503 1
 3 -5 -8 4329.66 855.06 1
 -3 -2 -8 5116.97 1287.11 1
 -2 -3 -8 9665.74 1854.1 1
 -5 2 -8 5749.77 1677.13 1
 5 -2 9 2856.74 1451.07 1
 2 3 9 1850.79 915.35 1
 2 -5 -9 1614.11 758.265 1
 -3 -2 -9 1773.34 913.269 1
 3 2 9 3121.84 1074.59 1
 3 -5 -9 2356.88 815.104 1
 -2 5 9 2109.92 688.81 1
 -2 -3 -9 1229.98 532.072 1
 2 -5 -10 716.796 683.758 1
 -3 5 10 1927.34 813.331 1
 -2 -3 -10 566.901 178.816 1
 3 -5 -10 477.213 580.339 1
 -2 5 10 523.76 180.642 1
 -3 -2 -10 1555.16 917.771 1
 3 2 10 1292.58 830.518 1
 2 3 10 1267.75 640.43 1
 -3 5 11 7096.41 1468.35 1
 2 -5 -11 6525.44 1499.45 1
 -2 5 11 2043.28 763.367 1
 3 -5 -11 4220.25 1288.23 1
 -2 -3 -11 2503.97 1033.18 1
 3 -5 -12 1028.06 994.048 1
 -3 5 12 -146.858 697.786 1
 2 -5 -12 -856.806 326.057 1
 -2 5 12 2248.69 946.734 1
 2 -5 -13 2133.47 1248.47 1
 -2 5 13 2241.39 1186.19 1
 1 -5 0 105429 5007.64 1
 -1 -4 0 112079 5161.18 1
 -5 1 0 79887 4114.98 1
 5 -1 0 80526.4 4196.78 1
 -4 -1 0 109115 4985.07 1
 4 1 0 97960 4630.21 1
 -1 5 0 88528.7 4587.48 1
 -5 4 0 102783 4251.5 1
 5 -4 0 107560 4048.17 1
 1 4 0 110059 5013.25 1
 -1 5 -1 2127.51 905.603 1
 -1 -4 -1 124.545 411.892 1
 1 -5 1 573.289 613.202 1
 5 -1 1 876.393 647.581 1
 -5 1 -1 2215.47 901.105 1
 5 -4 -1 2903.02 658.894 1
 -5 4 -1 4811.4 1472.61 1
 5 -4 1 -239.401 452.875 1
 5 -1 -1 4677.15 1064.09 1
 -4 -1 1 5944.11 1216.88 1
 1 4 1 5454.37 1224.11 1
 -5 4 1 3256.1 627.261 1
 4 1 -1 650.429 472.048 1
 1 -5 -1 4189.29 1109.46 1
 -1 -4 2 56019.8 3818.09 1
 1 4 -2 45522.5 3604.5 1
 -4 -1 -2 38852.6 2955.11 1
 4 1 2 54407.7 3718.11 1
 1 -5 2 51801.9 3579.21 1
 -1 5 -2 52181.8 3507.4 1
 5 -4 -2 55807.9 1932.89 1
 -5 1 -2 57516.7 3565.26 1
 -5 1 2 50511.6 3055.85 1
 -1 -4 -2 40418.9 3079.18 1
 5 -1 2 54050.4 3391.64 1
 1 4 2 36072.9 2865.24 1
 5 -1 -2 40141 2740.36 1
 -5 4 2 51909.5 2003.52 1
 1 -5 -2 47079.6 3052.01 1
 -4 -1 2 37713.9 2943.6 1
 5 -4 2 54747.8 4158.74 1
 4 1 -2 39588.1 2960.87 1
 -1 5 2 48987.5 2923.46 1
 -5 1 -3 4178.5 1049.42 1
 5 -1 3 3105.13 890.571 1
 -5 4 3 7208.41 583.665 1
 -4 5 3 6691.06 605.086 1
 4 1 3 7400.48 1679.63 1
 5 -4 -3 1520.19 252.523 1
 1 4 3 469.885 671.028 1
 -1 -4 -3 1284.36 706.95 1
 -1 5 3 697.09 520.036 1
 -5 1 3 1887.37 833.943 1
 5 -1 -3 795.028 556.583 1
 -4 -1 3 631.165 735.482 1
 4 -5 -3 4163.95 525.631 1
 4 1 -3 1619.18 787.515 1
 1 -5 -3 619.02 371.419 1
 5 -1 4 1182.21 765.862 1
 4 1 4 3020.61 1011.94 1
 -1 -4 4 1732.41 730.18 1
 -5 1 4 256.073 323.642 1
 4 -5 -4 2360.89 269.184 1
 5 -1 -4 63.9548 263.981 1
 -5 4 4 1795.72 377.435 1
 -4 5 4 1622.56 371.508 1
 1 -5 -4 397.842 209.131 1
 -5 1 -4 867.972 598.148 1
 -1 5 4 329.921 435.86 1
 5 -1 -5 268.188 434.12 1
 -4 -1 -5 311.999 660.761 1
 4 1 5 134.057 401.839 1
 -4 -1 5 131.994 371.893 1
 -1 -4 5 -314.223 386.442 1
 -1 -4 -5 199.815 517.23 1
 1 4 5 713.807 473.34 1
 4 1 -5 -0.40061 99.5084 1
 4 -5 -5 390.387 321.88 1
 1 4 -5 144.563 210.089 1
 1 -5 -5 165.674 275.462 1
 -5 1 -6 15283.5 2302.6 1
 5 -1 6 17187.6 2318.27 1
 -4 5 6 20909.7 1260.06 1
 -4 -1 -6 15801.1 2291.91 1
 4 1 6 13133.1 1987.28 1
 4 1 -6 25019.8 2598.14 1
 -1 -4 -6 24037.6 2401.47 1
 -4 -1 6 15358.4 2151.19 1
 5 -1 -6 26230 2847.73 1
 1 4 6 14906.5 1969.28 1
 4 -5 -6 23539.9 1417.71 1
 1 -5 -7 365.153 557.224 1
 -1 -4 -7 486.352 692.989 1
 -5 1 7 43.1959 545.603 1
 4 1 7 852.577 1000.69 1
 -1 5 7 89.9484 181.474 1
 -4 -1 7 632.181 750.986 1
 5 -1 -7 612.274 675.819 1
 5 -1 7 2315.09 946.844 1
 4 1 -7 371.418 612.973 1
 4 -5 -7 338.509 340.994 1
 1 4 7 325.507 496.372 1
 -5 1 -7 1473.64 708.642 1
 -4 -1 -7 101.223 475.684 1
 -4 -1 -8 22446 2881.65 1
 1 -5 -8 19755.8 2207.32 1
 4 -5 -8 21607.9 2120.24 1
 -1 -4 -8 16939.7 2250.13 1
 -5 1 8 18417 2197.25 1
 4 1 8 21007.4 2629.74 1
 -1 5 8 22037.9 2373.4 1
 -5 1 -8 24276.8 3233.12 1
 -4 5 8 17096.1 1809.73 1
 -1 -4 -9 463.979 276.144 1
 -1 5 9 282.831 187.607 1
 1 -5 -9 1814.1 744.351 1
 1 4 9 517.03 911.798 1
 -4 5 9 -89.3153 311.742 1
 -5 1 -9 -70.9753 233.323 1
 5 -1 9 169.65 644.843 1
 -4 -1 -9 72.2903 486.345 1
 4 1 9 57.7034 499.477 1
 1 -5 -10 3203.46 939.486 1
 -1 -4 -10 4192.98 1243.5 1
 1 4 10 4004.53 1169.6 1
 -4 5 10 2798.06 815.137 1
 -1 5 10 2865.4 976.471 1
 1 -5 -11 -129.427 575.125 1
 -1 5 11 24.1568 481.323 1
 1 4 11 68.2044 160.961 1
 -1 5 12 -314.974 619.24 1
 1 -5 -13 -214.738 512.988 1
 -1 5 13 166.727 152.811 1
 -5 0 0 28071.2 2545.06 1
 5 0 0 30044.5 2712.57 1
 0 5 0 33753.3 2934.21 1
 0 -5 0 32029.5 2913.36 1
 0 -5 1 12007 1865.09 1
 0 5 -1 13619.8 2066.34 1
 -5 0 -1 12554.9 1802.37 1
 5 0 1 10744.8 1704.1 1
 -5 0 1 8146.9 1396.41 1
 5 0 -1 9417.29 1470.87 1
 0 -5 -1 9694.34 1594.49 1
 0 5 1 7718.61 1406.93 1
 -5 0 -2 12272.7 1838.16 1
 -5 0 2 9934.17 1637.65 1
 0 5 -2 11584.3 1918.02 1
 0 5 2 11529.9 1749.84 1
 5 0 3 27437.3 2661.58 1
 0 -5 3 30194.5 2979.55 1
 0 5 -3 30229 2971.79 1
 0 -5 -3 25082.6 2541.83 1
 0 5 3 29625.6 2544.78 1
 -5 0 3 30732.5 2641.46 1
 -5 0 -3 32314.4 2888.91 1
 5 0 -3 23270.6 2425.71 1
 -5 0 -4 422.475 610.083 1
 0 5 -4 476.407 297.735 1
 5 0 4 176.273 308.279 1
 -5 0 4 438.598 538.62 1
 0 -5 4 -88.9734 560.558 1
 5 0 -4 465.836 444.686 1
 0 -5 -4 1382.93 619.398 1
 0 5 4 602.974 220.714 1
 5 -5 -4 199.386 60.132 1
 -5 0 5 24169 2593.74 1
 5 0 -5 22034.4 2476.55 1
 -5 0 -5 24061.9 2908.19 1
 5 0 5 23600.2 2675.23 1
 0 -5 -5 22651.2 2416.28 1
 0 5 5 23787.1 2574.42 1
 0 -5 -6 2833.9 1059.18 1
 0 5 6 1782.48 655.546 1
 5 0 -6 2507.15 888.932 1
 -5 0 6 2407.28 946.557 1
 5 0 6 2093.83 624.622 1
 -5 0 -6 1845.79 683.756 1
 -5 0 -7 4310.8 1042.45 1
 5 0 7 1798.07 975.177 1
 -5 0 7 3861.42 1156.4 1
 0 -5 -7 1521.04 711.399 1
 5 0 -7 1128.19 656.974 1
 0 5 7 4957.41 1257.53 1
 5 0 8 4183.26 1332.46 1
 0 -5 -8 1613.88 593.416 1
 -5 0 8 1713.1 300.75 1
 5 0 -8 2625.24 943.179 1
 0 5 8 3124.35 986.759 1
 0 -5 -9 2009.39 947.965 1
 0 5 9 2033.57 863.816 1
 -5 0 9 2419.46 803.915 1
 0 -5 -10 1123.2 731.909 1
 0 5 10 2993.47 970.997 1
 0 -5 -11 2796.46 974.574 1
 0 5 11 3561.38 1057.74 1
 0 -5 -12 -831.876 973.679 1
 0 5 12 94.3204 436.115 1
 3 -6 0 51830.8 3294.3 1
 -6 3 0 59748.5 3403.27 1
 6 -3 0 51254.8 2989.3 1
 -3 -3 0 58752.6 4126.85 1
 3 3 0 58893.5 4175.69 1
 -3 6 1 -45.1821 170.576 1
 -6 3 1 -42.0233 250.498 1
 6 -3 -1 686.838 532.641 1
 3 3 1 1638.53 821.685 1
 3 -6 -1 886.525 477.352 1
 -3 -3 1 1068.99 767.332 1
 3 3 -1 3247.73 1161.09 1
 -3 -3 -1 2679.41 608.632 1
 -6 3 -1 353.061 500.739 1
 3 -6 -2 32975.2 2508.63 1
 6 -3 2 28456.7 2583.22 1
 -6 3 -2 39360.5 3039.87 1
 -6 3 2 38005.6 2254.13 1
 6 -3 -2 31655.9 2172.97 1
 -3 -3 -2 37893.3 3257.05 1
 3 3 2 34738.2 3058.53 1
 -3 -3 2 34359.8 3073.14 1
 3 3 -2 35082.1 3022.83 1
 -3 -3 3 2548.87 1084.79 1
 3 3 -3 1912.07 829.169 1
 3 -6 -3 -20.8745 153.942 1
 -3 -3 -3 1474.99 1169.43 1
 3 3 3 1467.48 740.957 1
 -3 6 3 144.332 360.274 1
 -6 3 3 2.40822 315.874 1
 6 -3 -3 23.2492 170.533 1
 6 -3 3 436.661 450.874 1
 -3 -3 4 1277.83 857.85 1
 3 3 -4 816.89 450.987 1
 3 3 4 2237.03 939.633 1
 -3 -3 -4 1339.9 621.895 1
 -3 6 4 1147.73 556.469 1
 -6 3 -4 1067.28 210.377 1
 6 -3 4 1488.3 412.073 1
 -6 3 4 809.242 355.47 1
 6 -3 -5 1572.69 715.537 1
 -3 -3 5 6605.12 1695.09 1
 3 3 -5 5131.44 1398.9 1
 -3 -3 -5 3649.99 967.331 1
 3 -6 -5 1884.87 616.576 1
 -6 3 -5 21.3353 141.006 1
 6 -3 5 307.886 622.286 1
 -3 6 5 202.772 135.108 1
 -6 3 5 136.757 149.284 1
 -3 -3 6 9982.63 1860.64 1
 6 -3 -6 9822.1 1235.11 1
 6 -3 6 5621.05 1458.67 1
 3 3 6 8652.18 1593.41 1
 3 -6 -6 8783.69 1129.01 1
 -3 -3 -6 9913.85 1769.27 1
 3 3 -6 7818.07 1654.97 1
 -3 6 6 10788.1 1326.18 1
 3 3 -7 565.734 269.673 1
 -3 -3 -7 611.085 352.962 1
 3 -6 -7 28.0521 436.036 1
 3 3 7 -294.229 406.823 1
 -3 6 7 327.026 464.541 1
 -6 3 7 675.64 657.042 1
 -6 3 -7 34.2135 740.48 1
 6 -3 7 -129.183 412.761 1
 -3 -3 7 -55.5444 46.2436 1
 6 -3 -7 469.277 502.199 1
 3 -6 -8 11814.5 1566.25 1
 -3 -3 -8 7608.77 1780.67 1
 -3 6 8 6835.04 1208.18 1
 3 3 8 15844.5 2507.51 1
 -6 3 8 6173.4 1259.05 1
 -3 -3 8 12290.9 2071.95 1
 6 -3 8 11154.5 2237.79 1
 -6 3 -8 14773.8 2699.26 1
 3 3 9 649.237 568.969 1
 3 -6 -9 37.5533 530.429 1
 -3 6 9 816.633 716.874 1
 3 -6 -10 1529.99 748.896 1
 -3 6 10 2416.81 599.858 1
 3 -6 -11 3842.28 1192.44 1
 -6 4 0 18898.7 1816.13 1
 6 -4 0 18764.7 1830.37 1
 2 -6 0 21026.8 2374.76 1
 -2 6 0 20169.3 2164.98 1
 -6 2 0 22091.5 2302.18 1
 6 -2 0 22401.4 2247.67 1
 -4 -2 0 17265 2256.26 1
 4 2 0 15557.1 2022.92 1
 -2 -4 0 18889.3 2386.16 1
 2 4 0 17559.6 2188.79 1
 6 -4 1 7506.47 1312.86 1
 -6 4 1 8421.84 1096.43 1
 6 -4 -1 7351.77 1020.49 1
 -2 6 1 8501.92 1497.96 1
 -6 2 -1 9656.14 1513.46 1
 6 -2 1 11259.3 1568.97 1
 2 -6 1 11943.3 1770.99 1
 -6 2 1 9283.98 1464.08 1
 -2 6 -1 8774.8 1522.91 1
 -4 -2 -1 8347.04 1516.58 1
 4 2 1 7471.11 1426.36 1
 -2 -4 1 8063.32 1635.68 1
 -6 4 -1 9034.07 1387.26 1
 2 4 -1 7809.43 1467.13 1
 2 4 -2 6500.41 1562.75 1
 -6 2 -2 10700 1537.36 1
 -6 4 2 7855.18 1059.38 1
 6 -2 2 8661.6 1439.56 1
 6 -4 -2 8108.65 951.991 1
 4 -6 -2 8028.77 984.365 1
 -4 -2 -2 6505.67 1472.06 1
 -4 6 2 6014.4 952.302 1
 -2 -4 2 4475.49 1270.61 1
 4 2 2 5116.02 1290.17 1
 -6 2 2 8424.49 1395.76 1
 2 -6 2 8557.57 1540.9 1
 6 -2 -2 8901.63 1343.53 1
 -2 -4 -2 6659.5 1407.9 1
 2 4 2 7704.21 1461.93 1
 -4 -2 2 7195.61 1420.1 1
 4 2 -2 7622.42 1514.83 1
 2 -6 -2 8159.95 1280.53 1
 -6 4 -2 6098.24 1594.46 1
 6 -4 2 9008.67 1589.01 1
 -2 6 2 6351.89 1207.85 1
 4 -6 -3 29416.2 1986.25 1
 -6 4 3 24473 1762.62 1
 -2 -4 3 32343.4 3191.13 1
 6 -2 3 22201.6 2518.61 1
 -4 6 3 21357.3 1562.92 1
 -4 -2 -3 27748.1 2976.61 1
 -6 2 -3 26366.3 2622.17 1
 -2 -4 -3 26977.2 2864.9 1
 2 4 3 23700.5 2615.59 1
 -4 -2 3 26238.3 2754.37 1
 6 -2 -3 22966.5 2161.45 1
 2 -6 -3 27047.7 2487.95 1
 -6 4 -3 29511 2999.11 1
 6 -4 3 31219 3017.05 1
 4 2 -3 23991 2591.47 1
 6 -4 -4 138.56 119.632 1
 -4 -2 4 4108.05 1193.85 1
 4 -6 -4 -151.719 315.71 1
 4 2 -4 1086.41 916.328 1
 -2 -4 4 941.816 885.432 1
 6 -2 -4 432.236 436.285 1
 -4 6 4 446.466 172.773 1
 -4 -2 -4 39.2079 255.587 1
 4 2 4 381.775 377.735 1
 -2 -4 -4 2772.06 1147.78 1
 2 4 4 3573 1342.6 1
 2 -6 -4 518.237 591.071 1
 6 -4 4 259.351 60.6669 1
 -2 6 4 2578.21 650.969 1
 2 4 -4 627.546 449.425 1
 -6 2 4 3323.41 798.187 1
 -6 4 4 234.921 80.0212 1
 -6 4 -4 2507.21 1099.74 1
 -6 2 -4 260.899 687.813 1
 6 -2 4 -24.2574 137.606 1
 6 -2 -5 10911.5 1586.59 1
 -6 2 -5 17761.8 2465.66 1
 6 -2 5 22537.3 2752.79 1
 -4 -2 5 15675.3 2282.79 1
 4 2 -5 23989.1 2861.96 1
 -4 -2 -5 11167.1 1747.26 1
 -6 4 5 15311.3 1229.08 1
 4 2 5 13927.6 2346.48 1
 -2 -4 5 14434 2422.74 1
 2 4 -5 12167.5 2148.71 1
 2 4 5 15838.1 2198.52 1
 4 -6 -5 19053.8 1418.81 1
 2 -6 -5 12659.9 1595.25 1
 -2 6 5 14049.3 1643.66 1
 -4 6 5 15257.7 1215 1
 -6 4 -5 22330.2 3442.71 1
 6 -4 5 12943 2380.47 1
 -6 2 5 15006.3 1710.08 1
 6 -4 -5 20264.4 1531.99 1
 6 -2 6 1954.93 1001.12 1
 -6 2 6 4203.47 1183.34 1
 -6 4 6 2087.23 564.61 1
 6 -2 -6 1659.95 729.864 1
 -4 -2 -6 1934.97 1018.58 1
 4 2 6 975.54 633.37 1
 -4 -2 6 1899.59 1047.17 1
 4 2 -6 1981.22 1005.72 1
 -2 -4 -6 1987.18 812.977 1
 -4 6 6 1855.43 497.434 1
 2 -6 -6 1580.95 584.591 1
 2 4 6 1547.3 457.154 1
 -2 -4 6 1255.13 873.47 1
 -2 6 6 4201.12 1119.55 1
 2 4 -6 1625.62 836.419 1
 -6 2 -6 1243.91 734.855 1
 6 -4 6 1432.56 356.446 1
 6 -2 7 2794.8 1009.83 1
 2 4 7 1899.71 919.719 1
 4 -6 -7 3143.11 780.426 1
 4 2 7 570.212 342.541 1
 -4 -2 -7 4595.4 1449.71 1
 -4 6 7 1662.78 461.746 1
 -6 2 7 2708.96 719.864 1
 -2 -4 -7 1462.69 761.662 1
 2 -6 -7 3316.22 874.589 1
 6 -2 -7 3759.36 960.853 1
 -4 -2 7 1783.72 965.694 1
 -2 6 7 1629.1 528.292 1
 4 2 -7 2011.3 856.088 1
 -2 -4 7 1771.53 1242.83 1
 -6 2 -7 2146.51 752.398 1
 -6 4 7 1172.63 369.53 1
 6 -4 7 2323.29 1417.77 1
 4 -6 -8 4280.06 886.159 1
 4 2 8 2270.04 487.971 1
 -4 6 8 2044.55 543.171 1
 -2 -4 -8 1819.39 490.829 1
 2 4 8 2281.42 803.976 1
 -2 6 8 1974.48 412.978 1
 -6 2 8 1988.78 513.271 1
 4 2 -8 1821.14 869.541 1
 2 -6 -8 1604.57 26.8098 1
 -4 -2 8 1912.89 896.498 1
 -6 2 -8 2757.58 1272.14 1
 6 -2 8 1769 1071.8 1
 6 -2 -8 1098.09 205.575 1
 2 -6 -9 786.808 149.497 1
 -2 6 9 1247.23 509.371 1
 2 4 9 1626.91 915.386 1
 -2 -4 -9 2513.75 1010.37 1
 -6 2 9 1139.61 679.005 1
 -4 -2 9 1340.94 791.655 1
 4 -6 -9 920.281 520.335 1
 -2 6 10 665.127 540.743 1
 2 -6 -10 415.747 551.942 1
 2 -6 -11 2941.53 1086.01 1
 -2 6 11 1370 739.901 1
 2 -6 -12 451.018 851.636 1
 -2 6 12 -417.535 314.524 1
 -1 6 0 6949.06 1251.97 1
 1 -6 0 10516 1890.73 1
 -6 1 0 8659.58 1540.38 1
 6 -1 0 5911.6 1225.52 1
 -5 -1 0 7141.93 1453.07 1
 5 1 0 6268.51 1320.17 1
 6 -5 0 6248.41 1172.55 1
 -1 -5 0 6483.08 1424.81 1
 1 5 0 7808.66 1594.48 1
 1 -6 1 3818.24 1253.88 1
 -1 6 -1 5037.88 1260.06 1
 -6 1 -1 5546.72 1148.5 1
 6 -1 1 5824.25 1376.21 1
 6 -1 -1 5785.63 1297.83 1
 6 -5 -1 7631.98 1053.11 1
 -5 -1 1 5943.99 1306.87 1
 5 1 -1 6969.52 1480.32 1
 -1 -5 -1 9458.41 1783.5 1
 6 -5 1 7958.45 1462.52 1
 1 5 1 5597.84 1233.94 1
 -6 5 1 3495.51 815.169 1
 1 -6 -1 5080.37 1227.18 1
 1 5 -2 4632.97 1214.33 1
 6 -1 2 2903.74 769.82 1
 1 -6 2 6094.23 1411.05 1
 -5 -1 -2 3743.78 1057.55 1
 5 1 2 2241.46 912.498 1
 -6 1 2 2444.7 787.535 1
 6 -1 -2 2386.07 584.102 1
 -1 -5 -2 5523.38 1350.17 1
 1 5 2 4421.31 933.731 1
 -5 -1 2 5950.2 1374.64 1
 5 1 -2 5482.38 1310.68 1
 1 -6 -2 2370.04 764.029 1
 -1 6 2 2434.15 801.92 1
 -6 5 2 2053.55 399.633 1
 -1 -5 2 1184.1 750.98 1
 6 -5 -2 3162.63 509.373 1
 -6 5 3 18872.1 1205.69 1
 6 -5 -3 16415 1039.81 1
 -1 -5 3 15690.5 2411.27 1
 -6 1 -3 19197.5 2499.98 1
 1 5 -3 19766.4 2566.85 1
 -5 -1 -3 23240.4 2733.91 1
 5 1 3 13874.5 2327.35 1
 -1 6 -3 15034.1 2174.43 1
 -1 -5 -3 20883.9 2465.41 1
 1 5 3 24268.9 2588.53 1
 -5 -1 3 22816.3 2476.93 1
 5 1 -3 20683.2 2416 1
 -6 1 -4 279.43 609.295 1
 6 -1 4 313.102 442.088 1
 1 5 -4 1861.57 753.121 1
 -6 1 4 476.396 482.297 1
 -6 5 4 539.985 262.698 1
 -5 6 4 754.862 268.033 1
 -5 -1 -4 2725.71 1110.62 1
 -1 -5 4 3642.51 1189.97 1
 5 1 4 2175.38 735.878 1
 6 -5 -4 910.759 276.688 1
 -5 -1 4 115.305 324.261 1
 5 1 -4 -304.963 552.442 1
 -1 -5 -4 -186.374 255.443 1
 1 5 4 -192.357 359.583 1
 1 -6 -4 326.527 312.057 1
 6 -1 -4 530.557 714.799 1
 5 -6 -4 356.219 244.832 1
 -1 6 4 327.936 532.056 1
 6 -1 -5 15957.5 2127.36 1
 -5 -1 5 17389.8 2514.6 1
 5 1 -5 11557.8 2051.64 1
 -6 1 -5 10633.8 1856.91 1
 6 -1 5 13449 2271.36 1
 -5 -1 -5 10716.5 1918.95 1
 5 -6 -5 13821.2 830.957 1
 -1 -5 -5 12936.5 2100.58 1
 1 5 5 13506.4 2056.83 1
 1 5 -5 10939.3 1986.46 1
 1 -6 -5 12107.9 1699.41 1
 -1 6 5 11867.7 1666.08 1
 -5 6 5 11351.7 744.475 1
 -6 5 5 13035.6 819.612 1
 -6 1 5 13746.3 1834.04 1
 6 -5 -5 15637.4 974.252 1
 -6 1 6 2226.28 956.846 1
 5 -6 -6 3642.66 485.224 1
 -6 1 -6 3086.11 1003.79 1
 -5 -1 -6 842.694 410.145 1
 -1 -5 6 1350.22 560.531 1
 6 -1 6 2811.99 1098.98 1
 6 -1 -6 2760.84 984.725 1
 -5 -1 6 4266.67 1345.44 1
 5 1 6 1640.59 704.781 1
 5 1 -6 2436.71 996.652 1
 -6 5 6 2284.04 228.701 1
 -5 6 6 2218.76 373.167 1
 -1 -5 -6 3609.42 1057.59 1
 1 -6 -6 2643.7 1087.75 1
 1 5 6 2869.94 793.508 1
 -1 6 6 1779.16 682.627 1
 6 -1 7 1642.24 979.761 1
 5 1 7 1752.43 923.776 1
 -6 1 7 2248.23 682.891 1
 -1 -5 -7 1117.41 448.456 1
 1 -6 -7 2655.38 980.528 1
 1 5 7 2275.54 1040.94 1
 -1 6 7 1669.97 804.374 1
 -6 1 -7 2205.4 860.071 1
 -5 -1 7 1729.46 657.442 1
 6 -1 -7 1090.43 495.716 1
 5 -6 -7 1534.14 424.6 1
 5 1 -7 1950.77 904.778 1
 -1 -5 -8 2598.43 988.877 1
 1 5 8 2966 1057.89 1
 -1 6 8 2269.21 964.353 1
 -6 1 8 1807.94 911.181 1
 -5 -1 8 3542.57 1236.29 1
 5 1 -8 2164.2 1036.06 1
 1 -6 -9 1754.29 776.989 1
 -1 -5 -9 442.344 254.74 1
 1 5 9 777.914 419.679 1
 -1 6 9 220.311 223.033 1
 6 -1 -9 1357.45 806.713 1
 -6 1 9 1145.49 622.047 1
 5 1 -9 571.021 292.642 1
 -5 -1 9 14.0899 618.57 1
 1 -6 -10 353.077 649.628 1
 -1 -5 -10 466.5 157.812 1
 -1 6 10 731.873 339.997 1
 1 5 10 645.359 690.072 1
 -5 -1 10 -678.475 782.655 1
 -6 1 10 569.615 599.972 1
 -1 6 11 3901.83 1012.6 1
 1 -6 -11 1447.13 786.574 1
 0 6 0 19218.5 2466.24 1
 -6 0 0 15683.5 2121.68 1
 6 0 0 15004.6 2056.13 1
 0 -6 0 18265.9 2362.61 1
 0 -6 1 1729.8 1034 1
 0 6 -1 931.951 850.573 1
 0 -6 -1 38.8334 656.675 1
 -6 0 -1 657.642 801.452 1
 0 6 1 -121.738 535.04 1
 6 0 1 554.677 169.686 1
 -6 0 1 254.303 356.356 1
 6 0 -1 271.656 167.714 1
 0 -6 2 11457.3 1882.45 1
 0 6 -2 10229 1751.84 1
 -6 0 -2 11876.9 1870.11 1
 6 0 2 10541.1 1687.51 1
 -6 0 2 10894.6 1728.75 1
 6 0 -2 6254.51 1387.01 1
 0 -6 -2 7696.93 1622.83 1
 0 6 2 8582.11 1450.58 1
 0 6 3 544.071 559.285 1
 0 6 -3 514.763 737.83 1
 -6 0 3 621.722 715.414 1
 -6 0 -3 -330.66 290.196 1
 6 0 3 253.118 570.848 1
 6 0 -3 1437.01 875.068 1
 0 -6 3 -102.193 407.772 1
 0 -6 -3 1248.46 541.045 1
 -6 0 -4 -63.6326 281.866 1
 -6 0 4 433.961 316.49 1
 6 0 -4 291.895 138.874 1
 0 6 -4 949.796 1070.05 1
 0 -6 -4 16.9226 149.324 1
 0 6 4 375.85 433.059 1
 6 0 -5 3078.35 936.46 1
 -6 0 -5 185.667 604.35 1
 6 0 5 269.278 445.275 1
 0 -6 -5 2016.87 738.045 1
 0 6 -5 -191.286 899.577 1
 -6 0 5 163.541 473.915 1
 0 -6 5 84.1823 154.17 1
 0 6 5 511.482 509.89 1
 -6 0 6 9505.46 1516.89 1
 6 0 -6 5525.15 1514.6 1
 -6 0 -6 5305.79 1341.23 1
 0 -6 -6 5882.35 1263.01 1
 0 6 6 6894.21 1521.07 1
 -6 0 7 -305.429 477.518 1
 0 -6 -7 53.8925 495.248 1
 0 6 7 -354.11 543.464 1
 6 0 -7 315.622 539.326 1
 -6 0 8 11329.2 1989.02 1
 0 -6 -8 6915.35 1465.49 1
 0 6 8 10623.2 1689.07 1
 6 0 -8 5385.51 1277.02 1
 6 0 -9 -564.323 603.974 1
 -6 0 9 767.664 441.282 1
 0 -6 -9 269.259 582.557 1
 0 6 9 201.731 514.808 1
 0 -6 -10 641.718 315.9 1
 0 6 10 1746.51 912.749 1
 -6 0 10 1141.35 738.469 1
 0 -6 -11 421.466 747.163 1
 0 6 11 -59.355 323.694 1
 -7 4 0 7197.85 1203.21 1
 7 -4 0 7631.23 1326.37 1
 -7 3 0 5999.36 1107.63 1
 7 -3 0 5640.41 1168.03 1
 3 -7 0 6714.09 1355.7 1
 -3 7 0 5209.5 1220.14 1
 -4 -3 0 7861.48 1415.98 1
 4 3 0 6842 1459.75 1
 -3 -4 0 7549.99 1700.31 1
 3 4 0 8227.72 1774.66 1
 3 4 1 2124.32 691.985 1
 -7 4 -1 3383.41 685.589 1
 7 -4 1 2827.83 823.702 1
 -7 3 -1 1837.65 846.26 1
 -7 4 1 2032.95 654.542 1
 3 -7 -1 5927.82 1291.56 1
 7 -3 1 4026.06 1049.18 1
 -3 7 1 2340.11 629.558 1
 -7 3 1 2711.87 599.207 1
 7 -3 -1 4912.9 1099.26 1
 3 -7 1 3021.19 848.992 1
 -4 -3 -1 2634.23 1055.76 1
 4 3 1 2317.22 945.184 1
 -3 -4 -1 2670.54 1150.17 1
 -4 -3 1 3014.59 1156.4 1
 4 3 -1 1688.67 791.165 1
 -3 -4 1 2651.02 866.312 1
 3 4 -1 2280.33 845.885 1
 -7 4 -2 3314.18 978.609 1
 -4 7 2 1216.72 393.867 1
 3 -7 -2 3320.91 943.974 1
 7 -4 2 4845.52 1212.64 1
 -7 3 -2 3627.97 1049.02 1
 -3 7 2 2666.53 874.937 1
 7 -3 2 4206.62 1207.81 1
 4 -7 -2 4092.27 986.726 1
 -7 4 2 1709.31 499.161 1
 7 -4 -2 3670.5 749.482 1
 -7 3 2 3328.35 847.545 1
 7 -3 -2 3423.53 905.917 1
 -4 -3 -2 2585.49 928.091 1
 4 3 2 3220.43 870.04 1
 3 4 2 1722.57 837.395 1
 -4 -3 2 1992.34 934.309 1
 -3 -4 2 3295.35 1098.5 1
 3 4 -2 3055.16 925.368 1
 7 -4 3 12382.5 1952.27 1
 4 -7 -3 12860.4 1470.45 1
 -3 -4 3 9096.44 1896.53 1
 3 4 -3 9377.23 1916.35 1
 -7 3 -3 12530.9 1915.38 1
 7 -3 3 9234.94 1666.12 1
 -4 7 3 10501.9 1399.05 1
 3 -7 -3 11077.8 1550.15 1
 -7 4 3 11348.7 1425.62 1
 -4 -3 -3 7920.33 1515.48 1
 7 -4 -3 12170.8 1370.45 1
 4 3 3 6814.62 1567.23 1
 -7 3 3 8733.15 1264.07 1
 -3 -4 -3 11940.6 1911.26 1
 3 4 3 11483.9 1904.27 1
 7 -3 -3 12061.3 1474.48 1
 -4 -3 3 10735.8 1904.19 1
 -3 7 3 9058.1 1293.32 1
 -7 4 -3 11458.5 1771.1 1
 4 3 -3 9793.56 1790.56 1
 -4 -3 4 2113.36 1114.87 1
 3 -7 -4 -214.228 463.855 1
 7 -3 -4 -53.5011 204.045 1
 3 4 -4 1225.82 554.98 1
 4 -7 -4 430.462 400.187 1
 -3 7 4 23.298 294.978 1
 -4 -3 -4 2657.32 1089.49 1
 4 3 4 503.382 986.118 1
 3 4 4 1289.46 926.939 1
 -3 -4 -4 518.276 659.594 1
 7 -4 -4 443.98 385.426 1
 7 -4 4 403.235 529.662 1
 -7 3 -4 69.128 474.083 1
 4 3 -4 695.889 697.669 1
 7 -3 4 -160.417 365.247 1
 -7 4 -4 1672.56 897.095 1
 -3 -4 4 618.029 548.113 1
 -7 3 4 -175.989 415.488 1
 -7 3 -5 8713.49 1984.73 1
 7 -3 5 5881.51 1601.51 1
 4 3 -5 6483.62 1588.57 1
 -3 -4 5 9009.34 1890.15 1
 3 4 -5 8171.23 1846.03 1
 -4 -3 -5 8366.64 1909.31 1
 4 3 5 6811.31 1613.54 1
 -3 -4 -5 6665.9 1492.83 1
 3 -7 -5 9398.44 1221.24 1
 4 -7 -5 8308.26 1110.72 1
 -3 7 5 7016.73 1208.34 1
 -7 4 5 8922.66 1045.59 1
 -4 7 5 8174.57 1115.4 1
 -7 3 5 6847.71 1206.75 1
 7 -4 -5 6658.7 1060.13 1
 7 -3 -5 9223.25 1407.59 1
 7 -4 5 5518.88 1504.42 1
 7 -4 -6 2248.96 526.143 1
 -3 -4 -6 1528.2 663.538 1
 -4 -3 6 1139.77 403.987 1
 3 4 6 2241.32 1219.01 1
 -7 4 6 942.269 343.565 1
 4 -7 -6 2810.9 798.216 1
 -7 3 6 1177.88 352.102 1
 -3 7 6 897.594 519.464 1
 3 -7 -6 1097.85 502.056 1
 -7 4 -6 1832.24 1005.43 1
 7 -4 6 1745.83 700.985 1
 -4 7 6 843.551 355.739 1
 7 -3 -6 827.113 352.848 1
 -7 3 -6 1179.51 674.392 1
 7 -3 6 913.833 610.758 1
 4 -7 -7 1974.08 696.453 1
 3 -7 -7 635.327 494.803 1
 -3 7 7 501.323 627.193 1
 7 -3 -7 -54.4782 520.181 1
 7 -4 7 959.131 243.934 1
 7 -4 -7 1758.57 452.41 1
 -7 4 -7 2461.5 1672.23 1
 -7 3 7 311.981 86.3153 1
 -7 3 -7 2514.21 1135.84 1
 7 -3 7 2166.15 1150.03 1
 -7 3 8 2020.96 648.164 1
 7 -3 -8 856.4 344.422 1
 3 -7 -8 975.609 587.033 1
 -3 7 8 1988.08 495.413 1
 7 -4 8 228.152 755.729 1
 3 -7 -9 986.59 694.075 1
 7 -5 0 20112.5 1937.92 1
 2 -7 0 16312.8 2005.63 1
 -2 7 0 19137.8 2267.68 1
 -7 2 0 22286.1 2413.43 1
 7 -2 0 14488.6 1902.54 1
 -5 -2 0 18930.3 2356.09 1
 5 2 0 17722.9 2433.89 1
 -2 -5 0 22246.3 2659.84 1
 2 5 0 17199.9 2328.84 1
 -7 5 0 19916.4 1995.69 1
 -7 5 1 1506.24 589.664 1
 -2 7 1 208.629 216.402 1
 -5 -2 1 862.566 729.093 1
 5 2 -1 321.975 639.229 1
 -2 -5 -1 1199.03 784.833 1
 2 5 1 1128.49 568.671 1
 -7 2 -1 490.06 755.143 1
 -2 7 -1 -44.0054 416.064 1
 -2 -5 1 2105.85 598.712 1
 -7 2 1 117.219 501.275 1
 5 2 1 2248.13 813.656 1
 2 5 -1 -247.377 443.917 1
 7 -2 -1 221.672 467.004 1
 -7 5 -1 359.397 565.991 1
 -5 -2 -1 120.53 518.018 1
 2 -7 -1 84.1845 458.198 1
 7 -5 1 1309.19 749.181 1
 -2 -5 2 10731.6 2003.32 1
 2 5 -2 10042.7 1984.55 1
 -7 5 2 6350.57 950.155 1
 7 -5 -2 6174.04 958.92 1
 -7 2 -2 7935.12 1481.53 1
 7 -2 2 10500 1650.47 1
 2 -7 2 10857.5 1945.2 1
 -5 -2 -2 13434.6 2243.41 1
 -2 7 -2 5999.33 1262.23 1
 -7 2 2 9388.17 1566.34 1
 5 2 2 10684.5 1886.19 1
 7 -2 -2 8478.62 1460.95 1
 2 5 2 9802.58 1890.09 1
 -5 -2 2 8714.77 1683.24 1
 5 2 -2 13456 1892.67 1
 -7 5 -2 4994.34 1335.37 1
 2 -7 -2 9751.57 1578.54 1
 7 -5 2 6051.71 1232.89 1
 -2 7 2 8056.27 1361.42 1
 -7 5 3 127.614 80.4206 1
 2 5 -3 722.562 735.355 1
 -5 7 3 17.4387 156.16 1
 7 -2 3 257.384 610.302 1
 -7 2 -3 4181.64 1377.85 1
 2 -7 3 157.363 598.157 1
 5 -7 -3 2647.67 748.392 1
 -5 -2 3 847.885 753.267 1
 -2 7 3 264.444 391.145 1
 5 2 -3 -338.565 254.572 1
 -5 -2 -3 -87.3671 370.143 1
 5 2 3 411.012 517.5 1
 -7 5 -3 2319.28 698.68 1
 7 -5 3 225.152 229.494 1
 2 -7 -3 1815.31 920.052 1
 -2 -5 -3 118.397 578.8 1
 -7 2 3 78.4283 192.59 1
 -2 -5 3 220.512 387.268 1
 2 5 3 79.1882 403.318 1
 7 -2 -3 772.832 367.264 1
 -7 2 -4 484.24 195.951 1
 7 -2 4 362.398 497.505 1
 -7 2 4 711.706 340.218 1
 -2 7 4 559.777 502.498 1
 -5 7 4 348.824 337.522 1
 -2 -5 4 211.019 442.428 1
 -7 5 4 95.5747 254.332 1
 -5 -2 -4 18.7761 175.042 1
 5 2 4 145.984 304.569 1
 -5 -2 4 459.671 637.772 1
 5 -7 -4 155.229 303.904 1
 -7 5 -4 480.679 394.323 1
 2 5 -4 724.447 770.925 1
 7 -5 -4 347.251 306.691 1
 5 2 -4 -180.11 342.146 1
 -2 -5 -4 -31.9126 287.452 1
 2 5 4 -272.564 681.677 1
 7 -5 4 873.809 1012.83 1
 7 -2 5 748.604 751.716 1
 -5 -2 5 3722.53 1271.95 1
 -7 2 5 -38.865 447.787 1
 7 -2 -5 27.4773 434.264 1
 2 5 5 3182.04 1178.78 1
 -2 -5 -5 727.745 667.225 1
 7 -5 5 355.172 762.488 1
 5 -7 -5 3330.25 674.151 1
 2 -7 -5 333.991 444.518 1
 5 2 -5 179.85 285.393 1
 -2 7 5 -22.2635 393.221 1
 -7 2 -5 718.905 600.42 1
 7 -2 -6 5099.2 1074.13 1
 7 -2 6 3999.57 1255.31 1
 -5 -2 6 6776.39 1573.76 1
 5 2 -6 3342.89 1037.56 1
 -2 -5 -6 6025.11 1436.2 1
 2 5 6 4641.85 1338.13 1
 -2 7 6 4428.14 922.565 1
 2 -7 -6 3362.01 565.404 1
 7 -5 6 4243.24 1637.38 1
 -7 2 6 3853.43 735.284 1
 -7 2 7 2295.52 995.697 1
 7 -2 -7 -71.8786 440.461 1
 -2 -5 -7 269.485 508.163 1
 2 5 7 -219.761 302.952 1
 2 -7 -7 -174.432 158.023 1
 7 -5 7 223.34 694.885 1
 -2 7 7 1477.11 457.378 1
 -7 2 8 3399.27 801.58 1
 -2 7 8 4025.72 1063.92 1
 2 -7 -9 523.453 499.88 1
 -2 7 9 375.208 408.502 1
 7 -2 -9 154.253 175.822 1
 -7 2 9 509.967 298.992 1
 2 -7 -10 1103.25 484.757 1
 -2 7 10 578.768 335.971 1
 -7 2 10 616.666 590.521 1
 1 -7 0 3933.48 1158.7 1
 -1 7 0 2585.7 974.658 1
 -7 1 0 3121.59 890.487 1
 7 -1 0 2969.58 1059.62 1
 -6 -1 0 3051.37 1074.46 1
 1 6 0 1876.44 357.899 1
 6 1 0 3727.22 1074.94 1
 7 -6 0 4696.77 1258.77 1
 -1 -6 0 4863.12 1418 1
 1 6 -1 2134.19 1193.54 1
 1 -7 1 1471.62 472.648 1
 -7 1 -1 3138.02 1367.03 1
 -6 -1 -1 3071.35 1166.12 1
 7 -1 1 1150.94 584.271 1
 -7 1 1 2444.16 965.136 1
 6 1 1 4526.38 1199.62 1
 -1 7 -1 1289.76 622.956 1
 7 -1 -1 2850.95 884.591 1
 1 -7 -1 2904.52 743.532 1
 -6 -1 1 5616.97 1330.4 1
 6 1 -1 2153.48 964.995 1
 -1 7 1 1538.56 604.209 1
 -1 -6 -1 2591.87 1168.64 1
 1 6 1 4988.44 1242.13 1
 7 -6 -1 1897.29 655.436 1
 -1 -6 1 6292.62 1445.81 1
 -1 -6 2 3168.16 1082.19 1
 -1 -6 -2 743.776 427.413 1
 6 1 -2 461.627 410.009 1
 1 6 -2 2264.52 1026.04 1
 1 -7 -2 887.383 428.792 1
 1 -7 2 1826.31 1093.94 1
 7 -1 2 1634.62 892.248 1
 -1 7 -2 4476.79 831.785 1
 -6 -1 -2 1625.37 654.013 1
 -7 1 2 1493.19 772.343 1
 -7 6 2 438.924 577.118 1
 6 1 2 1283.1 611.282 1
 7 -1 -2 1462.34 830.642 1
 -6 -1 2 4114.4 1313.41 1
 1 6 2 6092.67 1532.05 1
 -1 7 2 1585.28 759.035 1
 7 -6 -3 8210.93 934.348 1
 -1 -6 3 7340.68 1884.73 1
 1 6 -3 5410.17 1380.95 1
 -7 1 -3 6691.22 1499.23 1
 7 -1 3 7560.91 1536.86 1
 -6 -1 -3 7316.89 1799.68 1
 1 -7 3 9054.14 1685.78 1
 6 1 3 5960.45 1355.93 1
 -1 7 -3 7473.49 1728.93 1
 -1 -6 -3 9299.37 1741.26 1
 -7 1 3 6424.4 1306.44 1
 1 6 3 6916.82 1397.88 1
 7 -1 -3 6315.52 1368.63 1
 1 -7 -3 7035.09 1419.6 1
 -6 -1 3 8670.65 1839.23 1
 -1 7 3 5904.9 1265.78 1
 6 1 -3 9987.76 1820.46 1
 -7 1 -4 94.2951 455.12 1
 1 -7 4 -96.296 611.159 1
 7 -1 4 90.7673 327.872 1
 7 -1 -4 372.56 619.334 1
 -6 -1 4 358.855 573.595 1
 -1 7 -4 301.79 527.154 1
 6 1 -4 933.063 695.784 1
 -1 -6 -4 1529.54 897.802 1
 1 6 4 434.692 367.891 1
 1 6 -4 797.754 644.773 1
 1 -7 -4 252.465 331.684 1
 6 1 -5 4405.27 1234.47 1
 -7 1 -5 8040.96 1837.93 1
 7 -1 5 5206.56 1398.28 1
 -1 -6 -5 3911.74 1095.8 1
 1 6 5 3339.33 1013.11 1
 -1 7 5 3407.15 896.491 1
 -7 1 5 2941.4 858.359 1
 -6 -1 5 4027.52 1143.88 1
 6 1 -6 741.747 745.281 1
 -1 7 6 1825.65 835.953 1
 -1 -6 -6 485.014 568.537 1
 -7 1 6 1465.98 622.471 1
 1 6 6 919.3 815.305 1
 1 -7 -6 1007.92 315.249 1
 7 -1 -6 673.139 374.876 1
 -6 -1 6 1274.36 853.397 1
 -6 -1 7 -179.713 457.937 1
 -7 1 7 2291.26 995.77 1
 7 -1 -7 1354.08 894.109 1
 6 1 -7 -123.662 452.132 1
 -1 -6 -7 -27.0738 599.008 1
 1 -7 -7 1615.64 768.298 1
 1 6 7 577.014 411.353 1
 -1 7 7 2149.19 743.785 1
 -7 1 8 1840.44 902.045 1
 6 1 -8 310.612 1016.44 1
 -1 -6 -8 299.041 349.289 1
 1 -7 -8 -200.172 658.867 1
 1 6 8 579.945 315.733 1
 -1 7 8 1026.18 518.111 1
 7 -1 -8 645.77 399.255 1
 1 -7 -9 448.268 440.856 1
 -1 7 9 -549.137 630.897 1
 7 -1 -9 1183.33 981.603 1
 -7 1 9 1047.39 827.622 1
 1 -7 -10 474.868 508.096 1
 -1 7 10 346.187 545.038 1
 7 -1 -10 -536.892 636.262 1
 -7 0 0 1906.15 936.357 1
 7 0 0 1465.67 804.994 1
 0 7 0 364.508 565.963 1
 0 -7 0 1724.21 1175.58 1
 0 7 -1 1386.17 757.646 1
 -7 0 -1 1167.7 489.486 1
 -7 0 1 2323.7 1003.33 1
 7 0 -1 2799.58 976.379 1
 7 0 1 1344.18 865.502 1
 0 -7 1 1206.09 835.824 1
 0 -7 -1 2373.79 843.058 1
 0 7 1 2405.6 884.009 1
 7 0 -2 741.18 344.172 1
 0 -7 2 833.271 661.898 1
 0 -7 -2 1369.14 857.771 1
 0 7 2 730.347 641.424 1
 -7 0 -2 784.844 343.834 1
 0 7 -2 1173.61 680.41 1
 7 0 2 881.737 674.724 1
 -7 0 2 199.332 220.448 1
 7 0 3 1309.81 952.172 1
 -7 0 3 5015.71 1346.22 1
 0 -7 -3 8068.17 1597.55 1
 0 7 3 4044.02 1086.54 1
 0 7 4 535.497 661.78 1
 -7 0 4 -345.81 356.604 1
 7 0 -4 275.519 627.918 1
 0 -7 -4 -45.872 706.674 1
 -7 0 5 3286.95 735.366 1
 0 -7 -5 3417.57 1025.7 1
 0 7 5 3369.41 982.152 1
 7 0 -5 4126.06 1354.91 1
 0 -7 -6 2954.41 1235.66 1
 0 7 6 -332.285 421.784 1
 7 0 -6 1288.57 745.732 1
 -7 0 6 1150.53 893.701 1
 7 0 -7 401.961 393.193 1
 0 -7 -7 1884.36 1089.33 1
 0 7 7 1507.84 509.849 1
 -7 0 7 2550.3 896.687 1
 -7 0 8 24.4661 243.776 1
 7 0 -8 214.69 703.23 1
 0 7 8 630.978 707.264 1
 -8 4 0 8802.79 1291.87 1
 8 -4 0 5379.78 1004.73 1
 4 -8 0 5771.13 1371.16 1
 -8 4 -1 -338.016 469.089 1
 8 -4 1 343.362 613.631 1
 -8 4 1 492.875 555.219 1
 8 -4 -1 873.118 722.419 1
 -4 8 1 -231.929 335.536 1
 4 -8 -1 495.157 300.559 1
 -8 4 -2 3237.11 905.474 1
 8 -4 2 3822.78 1124.29 1
 4 -8 -2 2712.96 588.828 1
 -4 8 2 4065.31 925.742 1
 -8 4 2 6270.29 1017.55 1
 8 -4 -2 4249.33 931.104 1
 -8 4 3 50.499 352.049 1
 4 -8 -3 252.027 472.391 1
 8 -4 -3 506.654 241.455 1
 -8 4 -3 131.65 375.872 1
 8 -4 3 1019.85 535.695 1
 -4 8 3 280.931 479.331 1
 4 -8 -4 409.506 394.615 1
 -8 4 4 1138.76 429.534 1
 -8 4 -4 -12.6326 238.96 1
 8 -4 4 178.503 342.224 1
 8 -4 -4 658.914 433.319 1
 -4 8 4 644.823 515.688 1
 4 -8 -5 1104.59 699.597 1
 8 -4 -5 758.281 560.291 1
 -8 4 -5 -345.165 703.151 1
 8 -4 5 466.499 413.815 1
 8 -4 6 1365.18 842.188 1
 -8 4 -6 2118.02 1233.85 1
 -8 5 0 2451.81 715.393 1
 8 -5 0 3216.66 905.793 1
 -8 3 0 851.682 623.986 1
 8 -3 0 2039.5 871.488 1
 -3 8 0 835.169 764.055 1
 3 -8 0 1469.14 624.609 1
 -8 5 -1 2334.76 1001.82 1
 8 -5 1 1689.34 739.469 1
 -8 5 1 2384.87 791.246 1
 3 -8 -1 2062.35 1092.02 1
 -8 3 -1 1690.26 590.614 1
 8 -5 -1 2073.97 645.876 1
 -3 8 1 1955.46 699.046 1
 8 -3 1 2133.29 659.346 1
 -8 3 1 1509.25 614.787 1
 8 -3 -1 1664.33 701.792 1
 3 -8 1 2755.94 1204.11 1
 -3 8 -1 1592.41 697.78 1
 -8 3 -2 132.741 329.029 1
 -8 5 2 468.793 369.132 1
 5 -8 -2 563.781 458.685 1
 8 -5 -2 1256.64 487.556 1
 -8 3 2 -155.026 805.909 1
 8 -3 -2 357.203 494.108 1
 3 -8 -2 607.033 331.914 1
 8 -5 2 106.516 215.081 1
 -3 8 2 542.138 618.947 1
 -8 3 -3 4029.23 1211.94 1
 8 -3 3 5483.16 1532.21 1
 5 -8 -3 4708.13 975.442 1
 8 -5 -3 5876.99 998.345 1
 -8 3 3 2924.28 979.726 1
 8 -3 -3 4989.94 1028.19 1
 3 -8 -3 4337.73 937.967 1
 -8 5 -3 2671.74 947.952 1
 8 -5 3 3907.22 1388.64 1
 -3 8 3 2918.05 892.457 1
 8 -3 -4 820.406 483.187 1
 8 -3 4 293.397 454.981 1
 3 -8 -4 411.661 471.221 1
 -3 8 4 -40.8294 319.649 1
 8 -5 4 927.292 255.667 1
 -8 3 4 439.566 130.83 1
 -8 3 -4 550.305 696.224 1
 -8 3 -5 6105.64 1585.73 1
 8 -3 5 3338.61 1193.29 1
 3 -8 -5 3436.34 849.155 1
 -8 5 -5 734.098 344.357 1
 -8 3 5 2315.1 787.099 1
 -3 8 5 2770.79 846.079 1
 8 -3 -5 3463.77 837.697 1
 8 -5 5 5042.19 1361.8 1
 -8 3 6 1130.15 432.006 1
 8 -3 -6 1750.74 564.654 1
 3 -8 -6 1664.97 853.612 1
 -8 5 -6 995.129 595.011 1
 -3 8 6 2867.72 833.769 1
 8 -5 6 3903.17 1264.91 1
 3 -8 -7 3563.37 1056.68 1
 8 -5 7 378.667 948.245 1
 8 -3 -7 1407.17 472.944 1
 2 -8 0 2800.42 833.881 1
 -8 2 0 1994.78 733.145 1
 -2 8 0 1725.29 185.703 1
 8 -2 0 1934.85 673.615 1
 -8 6 0 1994.39 675.585 1
 8 -6 0 2666.03 886.43 1
 8 -6 -1 2416.95 765.043 1
 -8 2 -1 743.72 169.16 1
 -2 8 -1 2068.24 1014.63 1
 8 -2 1 1525.76 960.201 1
 -8 2 1 942.632 197.724 1
 2 -8 1 1193.44 98.462 1
 -8 6 -1 1354.2 697.709 1
 8 -2 -1 1305.91 504.448 1
 2 -8 -1 912.248 858.913 1
 8 -6 1 1975.02 620.774 1
 -2 8 1 1135.03 167.467 1
 -2 8 2 2988.85 1071.32 1
 2 -8 2 340.624 319.21 1
 -8 2 -2 3273.84 1144 1
 8 -2 2 534.461 506.942 1
 -8 2 2 3060.04 1004.88 1
 -2 8 -2 1957.69 798.105 1
 8 -2 -2 902.705 229.27 1
 -8 6 -2 1822.4 1037 1
 8 -6 2 2563.62 1020.09 1
 2 -8 -2 1980.47 906.036 1
 -8 2 -3 6434.48 1676.37 1
 -2 8 -3 5566.75 1243.03 1
 -8 2 3 3544.23 871.94 1
 8 -2 -3 5858.56 1177.1 1
 2 -8 -3 5609.17 1359.31 1
 -8 6 -3 5187.85 1837.97 1
 8 -6 3 3901.99 1301.99 1
 -2 8 3 3696.73 832.483 1
 -8 2 -4 91.4858 254.573 1
 2 -8 -4 -324.444 367.478 1
 8 -2 -4 148.866 298.659 1
 8 -2 4 -197.186 570.309 1
 -2 8 4 7.29846 249.658 1
 8 -6 4 -337.653 699.404 1
 -8 2 4 -204.979 240.581 1
 2 -8 4 598.401 611.497 1
 -2 8 5 1965.13 584.662 1
 8 -6 5 2078.76 1187.6 1
 -8 2 5 2611.53 1047.67 1
 8 -2 -5 2338.69 964.157 1
 2 -8 -5 2122.78 687.637 1
 -8 2 6 282.103 536.77 1
 8 -6 6 234.174 562.286 1
 8 -2 -6 421.071 301.645 1
 2 -8 -6 -417.144 703.766 1
 -2 8 6 47.774 129.887 1
 2 -8 -7 807.936 777.911 1
 -8 2 7 356.22 459.312 1
 -2 8 7 708.174 591.034 1
 8 -2 -7 43.2146 153.107 1
 8 -2 -8 -46.3352 402.746 1
 2 -8 -8 68.4364 256.176 1
 -2 8 8 563.986 273.279 1
 -8 2 8 595.819 734.271 1
 1 -8 0 6596.62 1594.11 1
 -1 8 0 3929.65 1239.81 1
 8 -1 0 7454.81 1620.41 1
 -8 1 0 3301.37 870.389 1
 1 -8 1 310.492 570.863 1
 -1 8 -1 -344.784 1143.53 1
 -8 1 -1 1281.18 823.387 1
 8 -1 1 -325.114 653.451 1
 1 -8 -1 4.78202 885.262 1
 8 -1 -1 893.826 936.444 1
 -8 1 1 620.936 514.458 1
 -1 8 1 1055.48 691.272 1
 1 -8 2 2304.69 1126.63 1
 1 -8 -2 2077.01 723.187 1
 8 -1 2 1192.67 983.944 1
 -1 8 2 2788.14 579.251 1
 -8 1 2 2224.52 1088.85 1
 -1 8 -2 1641.91 630.454 1
 8 -1 -2 1918.45 568.465 1
 8 -1 -3 745.921 844.389 1
 -1 8 3 238.215 340.72 1
 1 -8 -3 1663.45 980.239 1
 -8 1 3 77.7493 293.291 1
 1 -8 -4 367.445 145.02 1
 -8 1 4 -27.5379 806.289 1
 -1 8 4 144.079 727.129 1
 8 -1 -4 407.805 209.814 1
 -8 1 5 131.779 249.526 1
 8 -1 -5 460.81 742.974 1
 -1 8 5 845.965 789.422 1
 1 -8 -5 329.453 719.899 1
 -8 1 6 1157.06 743.812 1
 8 -1 -6 801.932 218.031 1
 1 -8 -6 281.212 652.132 1
 -1 8 6 303.437 178.451 1
 8 -1 -7 1155.59 1062.28 1
 -1 8 7 -450.659 706.228 1
 -8 1 7 848.333 928.852 1
 -9 5 0 -118.834 577.52 1
 9 -5 0 1080.34 452.951 1
 4 -9 0 562.895 366.348 1
 -9 4 0 1068.07 726.542 1
 9 -4 0 955.744 519.882 1
 -4 9 0 567.647 77.1542 1
 9 -5 1 464.417 466.475 1
 -4 9 1 894.856 309.561 1
 -9 4 -1 2386.25 969.087 1
 9 -4 1 1645.05 650.07 1
 9 -5 -1 1403.46 779.144 1
 -9 4 1 1074.7 557.043 1
 9 -4 -1 550.803 373.869 1
 4 -9 1 1709.39 641.746 1
 4 -9 -1 -20.8702 286.477 1
 -9 5 -1 1104.72 644.414 1
 -9 4 -2 -285.328 810.383 1
 9 -4 2 -45.833 463.896 1
 4 -9 -2 1078.33 937.065 1
 -9 4 2 749.68 22.2737 1
 9 -4 -2 919.492 428.129 1
 -4 9 2 692.766 542.861 1
 -9 5 -2 830.013 752.288 1
 9 -5 2 342.148 524.75 1
 9 -4 3 1304.02 719.842 1
 9 -4 -3 2992.32 950.044 1
 -9 5 -3 2424.1 923.422 1
 9 -5 3 1964.95 845.505 1
 -9 4 -3 1396.65 539.575 1
 -9 5 -4 54.8966 181.407 1
 9 -5 4 -235.278 445.98 1
 9 -4 4 715.195 609.399 1
 -9 5 -5 924.775 225.835 1
 9 -5 5 1749.07 1081.08 1
 3 -9 0 3976.8 1452.24 1
 -9 3 0 3449.13 593.685 1
 -3 9 0 3412.64 1173.21 1
 9 -3 0 1126.03 270.145 1
 3 -9 -1 62.4889 232.555 1
 9 -6 1 832.395 801.756 1
 -9 3 -1 -174.418 494.078 1
 9 -3 1 -518.511 367.502 1
 -9 3 1 657.754 805.708 1
 -3 9 1 -579.63 427.483 1
 -3 9 -1 139.25 248.825 1
 9 -3 -1 438.851 802.464 1
 3 -9 1 297.347 876.497 1
 -9 3 -2 2975.45 1071.34 1
 9 -3 2 1337.48 591.664 1
 -3 9 -2 1857.29 711.681 1
 3 -9 2 3228.27 1270.33 1
 -9 3 2 1220.37 584.902 1
 9 -3 -2 1425.66 400.84 1
 3 -9 -2 1394.93 293.09 1
 -9 6 -2 272.053 628.655 1
 -3 9 2 1617.59 344.756 1
 9 -6 2 3965.24 1110.92 1
 -9 3 -3 -578.111 740.151 1
 9 -3 3 104.941 439.562 1
 3 -9 -3 -183.606 352.857 1
 -3 9 3 1687.5 694.886 1
 -9 3 3 1748.82 617.333 1
 -9 6 -3 1080.97 626.18 1
 9 -6 3 1190.31 611.535 1
 9 -3 -3 -217.806 459.308 1
 3 -9 -4 357.692 389.673 1
 -9 6 -4 694.958 770.718 1
 9 -6 4 1168.14 797.751 1
 -9 3 4 -182.657 533.751 1
 -3 9 4 659.457 715.969 1
 9 -3 -4 -604.14 710.038 1
 9 -3 -5 745.685 636.281 1
 -9 6 -5 159.27 731.031 1
 3 -9 -5 1110.46 928.688 1
 9 -6 5 51.9627 439.458 1
 2 -9 0 7895.03 1646.78 1
 -2 9 0 1544.62 623.957 1
 -9 2 0 2861.01 1033.54 1
 9 -2 0 7875.85 1530.13 1
 2 -9 1 1487.05 995.066 1
 9 -2 1 -487.102 430.884 1
 -9 2 1 -25.9292 544.438 1
 9 -2 -1 553.76 647.402 1
 2 -9 -1 673.46 802.363 1
 -2 9 -1 -94.0002 658.2 1
 -2 9 1 820.187 602.257 1
 -2 9 2 888.491 984.354 1
 2 -9 -2 806.837 396.792 1
 -9 2 2 157.969 469.806 1
 9 -2 -2 904.662 353.629 1
 2 -9 -3 917.045 365.712 1
 -2 9 3 691.277 414.779 1
 -9 2 3 2248.85 1054.07 1
 9 -2 -3 2551.3 1242.13 1
 9 -7 3 1725.93 992.893 1

_iucr_refine_fcf_details
;
data_har_omit
_computing_structure_refinement   ''
_shelx_refln_list_code            4
loop_
  _space_group_symop_id
  _space_group_symop_operation_xyz
   1  x,y,z
   2  x-y,x,z+1/2
   3  y,-x+y,z+1/2
   4  -y,x-y,z
   5  -x+y,-x,z
   6  x-y,-y,-z
   7  -x,-x+y,-z
   8  -x,-y,z+1/2
   9  y,x,-z
  10  -y,-x,-z+1/2
  11  -x+y,y,-z+1/2
  12  x,x-y,-z+1/2
  13  -x,-y,-z
  14  -x+y,-x,-z-1/2
  15  -y,x-y,-z-1/2
  16  y,-x+y,-z
  17  x-y,x,-z
  18  -x+y,y,z
  19  x,x-y,z
  20  x,y,-z-1/2
  21  -y,-x,z
  22  y,x,z-1/2
  23  x-y,-y,z-1/2
  24  -x,-x+y,z-1/2

_space_group_crystal_system       hexagonal
_space_group_IT_number            194
_space_group_name_H-M_alt         'P 63/m m c'
_space_group_name_Hall            '-P 6c 2c'
_symmetry_space_group_name_H-M    'P 63/m m c'
_symmetry_space_group_name_Hall   '-P 6c 2c'
_symmetry_Int_Tables_number       194
_cell_length_a                    4.3815(13)
_cell_length_b                    4.3815(13)
_cell_length_c                    7.183(4)
_cell_angle_alpha                 90
_cell_angle_beta                  90
_cell_angle_gamma                 120
_cell_volume                      119.42(8)
loop_
  _refln_index_h
  _refln_index_k
  _refln_index_l
  _refln_F_squared_calc
  _refln_F_squared_meas
  _refln_F_squared_sigma
  _refln_F_squared_weight
  _refln_observed_status
1 0 4 0.141 0.167 0.010 2.097 o
1 0 6 0.358 0.431 0.034 0.370 o
1 1 4 0.008 0.009 0.004 62.428 o
1 1 6 1.494 1.264 0.031 0.039 o
1 1 8 1.246 1.011 0.057 0.053 o
1 1 10 0.146 0.127 0.034 1.046 o
1 1 12 0.001 0.014 0.013 11.846 o
2 0 0 2.212 3.283 0.059 0.012 o
2 0 1 2.637 2.326 0.035 0.013 o
2 0 2 0.332 0.676 0.015 0.337 o
2 0 4 0.068 0.119 0.011 4.220 o
2 0 5 2.974 2.488 0.047 0.010 o
2 0 6 0.485 0.428 0.020 0.305 o
2 0 7 0.251 0.252 0.013 0.908 o
2 0 8 0.323 0.322 0.018 0.572 o
2 0 9 0.080 0.106 0.010 4.229 o
2 0 10 0.036 0.034 0.008 12.392 o
2 0 11 0.098 0.140 0.016 2.521 o
2 0 12 0.000 0.004 0.010 20.566 o
2 0 13 0.046 0.063 0.020 3.596 o
2 1 0 3.108 2.303 0.028 0.010 o
2 1 1 1.221 1.296 0.009 0.050 o
2 1 2 1.001 1.089 0.015 0.072 o
2 1 3 2.950 2.485 0.028 0.010 o
2 1 4 0.011 0.019 0.002 56.099 o
2 1 5 1.538 1.638 0.037 0.032 o
2 1 6 0.181 0.185 0.007 1.621 o
2 1 7 0.101 0.121 0.006 3.717 o
2 1 8 0.187 0.180 0.008 1.586 o
2 1 9 0.091 0.091 0.007 4.642 o
2 1 10 0.026 0.036 0.005 19.130 o
2 1 11 0.098 0.085 0.008 4.190 o
2 1 12 0.000 0.001 0.002 331.407 o
2 1 13 0.044 0.038 0.009 9.652 o
2 1 14 0.003 0.012 0.012 12.866 o
2 2 2 1.446 1.217 0.018 0.042 o
2 2 4 0.002 0.003 0.001 326.047 o
2 2 6 0.461 0.427 0.018 0.329 o
2 2 8 0.475 0.472 0.029 0.279 o
2 2 10 0.076 0.084 0.014 3.902 o
2 2 12 0.001 -0.001 0.002 527.967 o
2 2 14 0.010 0.024 0.014 8.556 o
3 0 1 0.003 0.012 0.003 80.281 o
3 0 2 1.653 1.170 0.016 0.035 o
3 0 3 0.016 0.042 0.004 25.776 o
3 0 4 0.007 0.013 0.002 83.035 o
3 0 5 0.020 0.016 0.004 31.242 o
3 0 6 0.767 0.723 0.020 0.129 o
3 0 7 0.013 0.018 0.006 30.331 o
3 0 8 0.679 0.655 0.024 0.157 o
3 0 9 0.006 0.003 0.003 117.461 o
3 0 10 0.096 0.100 0.010 3.829 o
3 0 11 0.002 0.003 0.002 198.832 o
3 0 12 0.001 0.004 0.004 122.764 o
3 0 13 0.001 0.003 0.004 130.641 o
3 0 14 0.013 0.022 0.008 19.526 o
3 1 0 0.639 0.667 0.015 0.172 o
3 1 1 0.453 0.473 0.008 0.330 o
3 1 2 0.168 0.234 0.009 1.490 o
3 1 3 1.370 1.288 0.020 0.043 o
3 1 4 0.007 0.010 0.001 96.895 o
3 1 5 0.851 0.889 0.033 0.097 o
3 1 6 0.145 0.127 0.006 2.538 o
3 1 7 0.092 0.102 0.008 4.199 o
3 1 8 0.126 0.102 0.007 3.174 o
3 1 9 0.028 0.027 0.004 21.723 o
3 1 10 0.020 0.021 0.003 31.628 o
3 1 11 0.047 0.043 0.006 11.372 o
3 1 12 0.000 0.001 0.003 286.442 o
3 1 13 0.023 0.015 0.008 16.767 o
3 1 14 0.002 -0.004 0.007 43.609 o
3 2 0 0.483 0.480 0.019 0.290 o
3 2 1 0.202 0.221 0.005 1.326 o
3 2 2 0.191 0.206 0.004 1.481 o
3 2 3 0.694 0.706 0.014 0.150 o
3 2 4 0.003 0.013 0.002 105.502 o
3 2 5 0.476 0.434 0.018 0.313 o
3 2 6 0.041 0.042 0.004 13.743 o
3 2 7 0.064 0.057 0.005 8.154 o
3 2 8 0.053 0.052 0.005 9.762 o
3 2 9 0.011 0.019 0.003 49.565 o
3 2 10 0.010 0.008 0.002 83.331 o
3 2 11 0.026 0.042 0.009 12.090 o
3 2 12 0.000 0.001 0.006 58.409 o
3 2 13 0.014 0.021 0.008 18.958 o
3 3 0 0.797 0.529 0.018 0.146 o
3 3 2 0.341 0.330 0.009 0.572 o
3 3 4 0.008 0.011 0.001 87.082 o
3 3 6 0.072 0.088 0.005 6.048 o
3 3 8 0.102 0.098 0.011 3.478 o
3 3 10 0.021 0.020 0.004 27.269 o
4 0 0 0.653 0.449 0.023 0.201 o
4 0 1 0.275 0.312 0.009 0.754 o
4 0 2 0.244 0.234 0.009 1.018 o
4 0 3 0.861 0.899 0.015 0.099 o
4 0 4 0.003 0.006 0.001 199.049 o
4 0 5 0.533 0.603 0.024 0.219 o
4 0 6 0.057 0.051 0.005 9.440 o
4 0 7 0.049 0.042 0.008 8.997 o
4 0 8 0.067 0.050 0.006 7.729 o
4 0 9 0.029 0.030 0.004 20.331 o
4 0 10 0.011 0.009 0.002 66.750 o
4 0 11 0.044 0.050 0.019 3.877 o
4 0 12 0.000 0.006 0.005 68.172 o
4 0 13 0.021 0.038 0.020 4.207 o
4 1 0 1.274 0.947 0.032 0.056 o
4 1 1 0.000 0.022 0.005 52.096 o
4 1 2 0.476 0.466 0.014 0.307 o
4 1 3 0.000 0.034 0.006 32.365 o
4 1 4 0.002 0.013 0.002 113.537 o
4 1 5 0.000 0.001 0.001 959.948 o
4 1 6 0.164 0.193 0.013 1.591 o
4 1 7 0.000 0.004 0.001 420.946 o
4 1 8 0.191 0.191 0.007 1.505 o
4 1 9 0.000 0.002 0.001 625.382 o
4 1 10 0.035 0.032 0.004 16.988 o
4 1 11 0.000 0.000 0.001 949.938 o
4 1 12 0.000 -0.003 0.006 58.790 o
4 1 13 0.000 0.001 0.002 535.522 o
4 2 0 0.184 0.184 0.006 1.621 o
4 2 1 0.066 0.083 0.004 6.958 o
4 2 2 0.080 0.073 0.003 6.384 o
4 2 3 0.249 0.246 0.007 0.982 o
4 2 4 0.002 0.005 0.002 179.803 o
4 2 5 0.178 0.153 0.007 1.827 o
4 2 6 0.016 0.018 0.002 45.327 o
4 2 7 0.023 0.019 0.002 32.717 o
4 2 8 0.023 0.015 0.002 35.458 o
4 2 9 0.006 0.010 0.002 98.698 o
4 2 10 0.005 0.005 0.004 82.608 o
4 2 11 0.015 0.019 0.007 20.831 o
4 2 12 0.000 -0.002 0.004 120.422 o
4 3 0 0.062 0.065 0.004 8.170 o
4 3 1 0.026 0.028 0.002 25.848 o
4 3 2 0.026 0.028 0.002 25.974 o
4 3 3 0.107 0.102 0.003 4.024 o
4 3 4 0.000 0.004 0.001 414.669 o
4 3 5 0.078 0.075 0.003 6.338 o
4 3 6 0.010 0.013 0.001 74.681 o
4 3 7 0.010 0.008 0.003 68.506 o
4 3 8 0.013 0.012 0.003 51.095 o
4 3 9 0.004 0.009 0.007 36.576 o
4 4 0 0.083 0.065 0.010 4.998 o
4 4 2 0.034 0.039 0.003 17.108 o
4 4 4 0.000 0.004 0.001 416.610 o
4 4 6 0.020 0.016 0.007 22.249 o
5 0 0 0.242 0.294 0.013 0.862 o
5 0 1 0.082 0.098 0.006 4.896 o
5 0 2 0.100 0.108 0.008 3.720 o
5 0 3 0.291 0.272 0.009 0.765 o
5 0 4 0.002 0.003 0.001 360.678 o
5 0 5 0.192 0.222 0.010 1.334 o
5 0 6 0.025 0.021 0.003 28.173 o
5 0 7 0.017 0.026 0.006 22.157 o
5 0 8 0.033 0.020 0.004 20.356 o
5 0 9 0.015 0.021 0.005 31.389 o
5 0 10 0.007 0.018 0.009 19.510 o
5 0 11 0.024 0.030 0.007 17.126 o
5 0 12 0.000 -0.002 0.004 105.456 o
5 1 0 0.067 0.069 0.004 7.400 o
5 1 1 0.047 0.058 0.003 11.058 o
5 1 2 0.021 0.031 0.003 26.212 o
5 1 3 0.183 0.178 0.008 1.622 o
5 1 4 0.001 0.005 0.002 255.633 o
5 1 5 0.131 0.125 0.004 2.911 o
5 1 6 0.024 0.023 0.002 30.562 o
5 1 7 0.016 0.016 0.002 45.145 o
5 1 8 0.024 0.024 0.004 25.309 o
5 1 9 0.006 0.006 0.002 126.254 o
5 1 10 0.005 0.004 0.001 171.765 o
5 1 11 0.013 0.025 0.012 11.357 o
5 2 0 0.186 0.179 0.007 1.617 o
5 2 1 0.000 0.006 0.001 328.368 o
5 2 2 0.075 0.082 0.004 6.108 o
5 2 3 0.000 0.003 0.002 420.385 o
5 2 4 0.000 0.002 0.001 861.263 o
5 2 5 0.000 0.008 0.003 143.183 o
5 2 6 0.037 0.041 0.003 16.149 o
5 2 7 0.000 0.002 0.003 255.269 o
5 2 8 0.045 0.035 0.006 12.128 o
5 2 9 0.000 0.003 0.001 506.893 o
5 2 10 0.010 0.007 0.002 75.907 o
5 3 0 0.016 0.017 0.003 39.388 o
5 3 1 0.009 0.018 0.002 59.436 o
5 3 2 0.006 0.004 0.001 150.692 o
5 3 3 0.040 0.041 0.003 14.970 o
5 3 4 0.000 0.005 0.001 453.470 o
5 3 5 0.029 0.027 0.004 20.067 o
5 3 6 0.005 0.017 0.003 60.726 o
5 3 7 0.003 0.016 0.008 26.148 o
5 4 0 0.009 0.006 0.001 101.683 o
5 4 1 0.004 0.009 0.002 133.687 o
5 4 2 0.004 0.007 0.001 160.186 o
5 4 3 0.016 0.018 0.003 38.220 o
5 4 4 0.000 0.001 0.002 361.424 o
5 4 5 0.012 0.010 0.004 47.757 o
6 0 0 0.218 0.161 0.011 1.357 o
6 0 1 0.000 0.004 0.002 379.291 o
6 0 2 0.082 0.092 0.006 5.124 o
6 0 3 0.000 0.003 0.002 346.951 o
6 0 4 0.000 0.002 0.001 651.886 o
6 0 5 0.000 0.005 0.003 176.977 o
6 0 6 0.052 0.065 0.006 8.559 o
6 0 7 0.000 -0.001 0.002 316.772 o
6 0 8 0.060 0.081 0.013 4.766 o
6 0 9 0.000 0.002 0.002 254.432 o
6 0 10 0.013 0.009 0.003 55.886 o
6 0 11 0.000 0.001 0.003 235.384 o
6 1 0 0.034 0.028 0.003 19.939 o
6 1 1 0.015 0.026 0.003 36.735 o
6 1 2 0.014 0.017 0.003 43.977 o
6 1 3 0.061 0.071 0.003 8.118 o
6 1 4 0.000 0.004 0.001 448.119 o
6 1 5 0.044 0.040 0.004 13.536 o
6 1 6 0.006 0.009 0.002 100.339 o
6 1 7 0.005 0.007 0.003 90.592 o
6 1 8 0.008 0.006 0.002 103.276 o
6 1 9 0.003 0.004 0.003 109.310 o
6 1 10 0.002 0.001 0.003 160.148 o
6 2 0 0.018 0.018 0.002 40.948 o
6 2 1 0.007 0.011 0.001 95.375 o
6 2 2 0.008 0.013 0.003 59.662 o
6 2 3 0.030 0.046 0.004 16.664 o
6 2 4 0.000 -0.000 0.001 1646.170 o
6 2 5 0.022 0.021 0.003 29.283 o
6 2 6 0.003 0.001 0.001 277.910 o
6 2 7 0.002 0.003 0.002 246.462 o
6 2 8 0.005 0.003 0.002 177.437 o
6 3 0 0.027 0.022 0.007 16.893 o
6 3 1 0.000 0.000 0.001 1028.590 o
6 3 2 0.012 0.016 0.003 52.857 o
6 3 3 0.000 0.005 0.003 167.694 o
6 3 4 0.000 0.003 0.002 278.183 o
6 3 5 0.000 0.004 0.003 178.221 o
7 0 0 0.018 0.012 0.004 37.083 o
7 0 1 0.009 0.017 0.003 57.045 o
7 0 2 0.007 0.007 0.001 110.168 o
7 0 3 0.040 0.044 0.011 8.425 o
7 0 4 0.000 0.000 0.002 321.259 o
7 0 5 0.030 0.033 0.005 18.537 o
7 0 6 0.005 0.008 0.006 44.729 o
7 0 7 0.003 0.012 0.004 65.900 o
7 0 8 0.007 0.002 0.002 130.495 o
7 1 0 0.045 0.048 0.009 8.501 o
7 1 1 0.000 0.004 0.002 231.505 o
7 1 2 0.020 0.020 0.003 34.452 o
7 1 3 0.000 0.004 0.003 183.807 o
7 1 4 0.000 0.003 0.001 585.722 o
7 1 5 0.000 0.003 0.002 311.381 o
7 1 6 0.011 0.006 0.002 81.826 o
7 1 7 0.000 0.004 0.005 81.807 o
7 2 0 0.005 0.044 0.016 7.091 o
7 2 1 0.003 0.003 0.002 191.311 o
7 2 2 0.002 0.007 0.002 167.175 o
7 2 3 0.012 0.012 0.003 48.939 o
;
_iucr_refine_instructions_details
;
TITL 
CELL 0.0251 4.38149 4.38149 7.182931 90 90 120
ZERR 4 0.001284 0.001284 0.003904 0 0 0
LATT 1
SYMM -Y+X,+X,0.5+Z
SYMM -Y,+X-Y,+Z
SYMM -X,-Y,0.5+Z
SYMM +Y-X,-X,+Z
SYMM +Y,-X+Y,0.5+Z
SYMM -Y+X,-Y,-Z
SYMM -X,-X+Y,-Z
SYMM +Y,+X,-Z
SYMM -Y,-X,0.5-Z
SYMM +Y-X,+Y,0.5-Z
SYMM +X,+X-Y,0.5-Z
SFAC  H 0.037 0.561 0.127 3.791 0.236 13.556 0.129 37.723 0 0 0 0 0.32 1
SFAC  O 0.143 0.305 0.51 2.268 0.937 8.262 0.392 25.665 0 0 0 0 0.63 8
UNIT 8 4


L.S. 4
PLAN  20
CONF
FMAP 2
MORE -1
BOND $H
ACTA 
OMIT 1 1 0
OMIT 1 0 0
OMIT 1 0 3
OMIT 1 1 2
OMIT 3 0 0
OMIT 1 0 1
OMIT 2 2 0
OMIT 1 0 2
OMIT 2 0 3
OMIT 1 0 5
WGHT 0.156552 0.002188
FVAR 324.31391
REM <olex2.extras>
REM <HklSrc "%.\\ice_20220928_B_2_spot13_045A.hkl">
REM </olex2.extras>

O1    2     0.33333  0.66667  0.43798  10.16667  0.01430  0.01430  0.01470 =
 0.00000  0.00000  0.00715 
H1    1     0.10585  0.55293  0.47868  10.25000  0.01785  0.03138  0.02194 =
 0.00300  0.00600  0.00893 
H2    1     0.33333  0.66667  0.30016  10.08333  0.03303  0.03303  0.00990 =
 0.00000  0.00000  0.01652 
HKLF 4

END
Q3 1 0 1 0.25 11 0.05 0.07
Q2 1 0 1 0.5 11 0.05 0.08
Q1 1 0.24 0.76 0.4 11 0.05 0.08
Q4 1 0.2 0.8 0.6 11 0.05 0.07
Q5 1 0.333333 0.666666 0.575 11 0.05 0.06

  REM The information below was added by Olex2.
  REM
  REM R1 = 0.1062 for 205 Fo > 4sig(Fo) and 0.1246 for all 255 data
  REM 13 parameters refined using 0 restraints
  REM Highest difference peak 0.0827, deepest hole -0.1465
  REM Mean Shift 0.0000, Max Shift 0.0004.

  REM +++ Tabular Listing of Refinement Information +++
  REM R1_all = 0.1246
  REM R1_gt = 0.1062
  REM wR_ref = 0.2955
  REM GOOF = 1.0522
  REM Shift_max = 0.0004
  REM Shift_mean = 0.0000
  REM Reflections_all = 255
  REM Reflections_gt = 205
  REM Parameters = 13
  REM Hole = -0.1465
  REM Peak = 0.0827
  REM Flack = n/a

  
;
_olex2_submission_special_instructions  'No special instructions were received'

data_Olex_IAM

# start Validation Reply Form
_vrf_DIFMN02_Olex_IAM
;
PROBLEM: The minimum difference density is < -0.1*ZMAX*1.00
RESPONSE: This is electron diffraction study, 
          dynamic effects are not modelled, high 
          minimum difference density is possible
;
_vrf_PLAT082_Olex_IAM
;
PROBLEM: High R1 Value ..................................       0.21 Report
RESPONSE: This is electron diffraction study, 
          high values of R1 are normal in this case 
;
_vrf_PLAT084_Olex_IAM
;
PROBLEM: High wR2 Value (i.e. > 0.25) ...................       0.40 Report
RESPONSE: This is electron diffraction study, 
          high values of wR2 are normal in this case 
;
_vrf_PLAT196_Olex_IAM
;
PROBLEM: No TEMP record and _measurement_temperature .NE.        293 Degree
RESPONSE: hydrogen atoms are refined freely 
          there would be no application for TEMP record 
;
# end Validation Reply Form
_audit_update_record
;
2024-02-14 # Formatted by publCIF

;

# publcif _publ_body_element loop start
loop_
_publ_body_element
_publ_body_title
_publ_body_contents

 section 
;
Introduction
; 
;

;
 section 
;
Experimental
; 
;

;
 subsection 
;
Synthesis and crystallization
; 
;

;
 subsection 
;
Refinement
;
;
Crystal data, data collection and structure refinement details are summarized
in Table 1.
;

 section 
;
Results and discussion
; 
;

;
# publcif _publ_body_element loop end
_audit_creation_date               2023-12-18
_audit_creation_method
;
Olex2 1.5
(compiled 2023.08.24 svn.re1ec1418 for OlexSys, GUI svn.r6817)
;
_audit_contact_author_address      ?
_audit_contact_author_email        ?
_audit_contact_author_name         ''
_audit_contact_author_phone        ?
_publ_contact_author_id_orcid      ?
_publ_section_references
;
Bourhis, L. J., Dolomanov, O. V., Gildea, R. J., Howard, J. A. K. & Puschmann,
H. (2015). <i>Acta Cryst.</i> A<b>71</b>, 59--75.

Dolomanov, O. V., Bourhis, L. J., Gildea, R. J., Howard, J. A. K. & Puschmann,
H. (2009). <i>J. Appl. Cryst.</i> <b>42</b>, 339--341.
;


_chemical_formula_moiety           'H2 O'
_chemical_formula_sum              'H2 O'
_chemical_formula_weight           18
loop_
  _atom_type_symbol
  _atom_type_scat_dispersion_real
  _atom_type_scat_dispersion_imag
  _atom_type_scat_Cromer_Mann_a1
  _atom_type_scat_Cromer_Mann_a2
  _atom_type_scat_Cromer_Mann_a3
  _atom_type_scat_Cromer_Mann_a4
  _atom_type_scat_Cromer_Mann_b1
  _atom_type_scat_Cromer_Mann_b2
  _atom_type_scat_Cromer_Mann_b3
  _atom_type_scat_Cromer_Mann_b4
  _atom_type_scat_Cromer_Mann_c
  _atom_type_scat_source
  _atom_type_scat_dispersion_source
 H 0.00000 0.00000 0.03700 0.12700 0.23600 0.12900 0.56100 3.79100 13.55600
 37.72300 0.00000 'Custom 4-Gaussian' custom
 O 0.00000 0.00000 0.14300 0.51000 0.93700 0.39200 0.30500 2.26800 8.26200
 25.66500 0.00000 'Custom 4-Gaussian' custom

_space_group_crystal_system        hexagonal
_space_group_IT_number             194
_space_group_name_H-M_alt          'P 63/m m c'
_space_group_name_Hall             '-P 6c 2c'
loop_
  _space_group_symop_id
  _space_group_symop_operation_xyz
 1 x,y,z
 2 x-y,x,z+1/2
 3 y,-x+y,z+1/2
 4 -y,x-y,z
 5 -x+y,-x,z
 6 x-y,-y,-z
 7 -x,-x+y,-z
 8 -x,-y,z+1/2
 9 y,x,-z
 10 -y,-x,-z+1/2
 11 -x+y,y,-z+1/2
 12 x,x-y,-z+1/2
 13 -x,-y,-z
 14 -x+y,-x,-z-1/2
 15 -y,x-y,-z-1/2
 16 y,-x+y,-z
 17 x-y,x,-z
 18 -x+y,y,z
 19 x,x-y,z
 20 x,y,-z-1/2
 21 -y,-x,z
 22 y,x,z-1/2
 23 x-y,-y,z-1/2
 24 -x,-x+y,z-1/2

_symmetry_Int_Tables_number        194
_cell_length_a                     4.3815(13)
_cell_length_b                     4.3815(13)
_cell_length_c                     7.183(4)
_cell_angle_alpha                  90
_cell_angle_beta                   90
_cell_angle_gamma                  120
_cell_volume                       119.42(8)
_cell_formula_units_Z              4
_cell_measurement_temperature      81.15
_cell_measurement_reflns_used   1533
_cell_measurement_theta_min     0.1900
_cell_measurement_theta_max     1.6880
_exptl_absorpt_coefficient_mu      0.000
_exptl_crystal_density_diffrn      1.002
_exptl_crystal_F_000               12.160
_exptl_crystal_description        plate
_diffrn_reflns_av_R_equivalents    0.0724
_diffrn_reflns_av_unetI/netI       0.0321
_diffrn_reflns_Laue_measured_fraction_full  0.8947
_diffrn_reflns_Laue_measured_fraction_max  0.8953
_diffrn_reflns_limit_h_max         9
_diffrn_reflns_limit_h_min         -9
_diffrn_reflns_limit_k_max         9
_diffrn_reflns_limit_k_min         -9
_diffrn_reflns_limit_l_max         14
_diffrn_reflns_limit_l_min         -14
_diffrn_reflns_number              2005
_diffrn_reflns_point_group_measured_fraction_full  0.8947
_diffrn_reflns_point_group_measured_fraction_max  0.8953
_diffrn_reflns_theta_full          0.8629
_diffrn_reflns_theta_max           1.60
_diffrn_reflns_theta_min           0.19
_diffrn_measured_fraction_theta_full  0.8947
_diffrn_measured_fraction_theta_max  0.8953
_diffrn_measurement_device_type 
    'esperanto-CrysAlisPro-abstract goniometer imported esperanto images'
_diffrn_ambient_temperature     81.15
_diffrn_radiation_type             electron
_diffrn_radiation_wavelength       0.02510
_reflns_Friedel_coverage           0.0
_reflns_limit_h_max                7
_reflns_limit_h_min                1
_reflns_limit_k_max                4
_reflns_limit_k_min                0
_reflns_limit_l_max                14
_reflns_limit_l_min                0
_reflns_number_gt                  215
_reflns_number_total               265
_reflns_threshold_expression       I>=2u(I)
_computing_molecular_graphics      'Olex2 1.5 (Dolomanov et al., 2009)'
_computing_publication_material    'Olex2 1.5 (Dolomanov et al., 2009)'
_computing_structure_refinement    'olex2.refine 1.5 (Bourhis et al., 2015)'
_refine_diff_density_max           0.7407
_refine_diff_density_min           -1.4468
_refine_diff_density_rms           0.3678
_refine_ls_d_res_high              0.4506
_refine_ls_d_res_low               3.7945
_refine_ls_goodness_of_fit_ref     1.6241
_refine_ls_hydrogen_treatment      refall
_refine_ls_matrix_type             full
_refine_ls_number_constraints      0
_refine_ls_number_parameters       13
_refine_ls_number_reflns           265
_refine_ls_number_restraints       0
_refine_ls_R_factor_all            0.2209
_refine_ls_R_factor_gt             0.2106
_refine_ls_restrained_S_all        1.6241
_refine_ls_shift/su_max            0.0005
_refine_ls_shift/su_mean           0.0002
_refine_ls_structure_factor_coef   Fsqd
_refine_ls_weighting_details      
 'w=1/[\s^2^(Fo^2^)+(0.2P)^2^] where P=(Fo^2^+2Fc^2^)/3'
_refine_ls_weighting_scheme        calc
_refine_ls_wR_factor_gt            0.3882
_refine_ls_wR_factor_ref           0.4004
_olex2_refinement_description
;
1. Others
 Fixed Sof: H1a(0.25) H1b(0.083333)
;
loop_
  _atom_site_label
  _atom_site_type_symbol
  _atom_site_fract_x
  _atom_site_fract_y
  _atom_site_fract_z
  _atom_site_U_iso_or_equiv
  _atom_site_adp_type
  _atom_site_occupancy
  _atom_site_site_symmetry_order
  _atom_site_refinement_flags_posn
  _atom_site_refinement_flags_adp
  _atom_site_refinement_flags_occupancy
O1 O 0.3333333333333333 0.6666666666666666 0.4378(3) 0.0116(6) Uani 1.000000 6 S
 T P
 H1a H 0.099(3) 0.5496(15) 0.482(2) 0.018(2) Uani 0.500000 2 S T P
 H1b H 0.3333333333333333 0.6666666666666666 0.294(4) 0.018(5) Uani 0.500000 6 S
 T P

loop_
  _atom_site_aniso_label
  _atom_site_aniso_U_11
  _atom_site_aniso_U_22
  _atom_site_aniso_U_33
  _atom_site_aniso_U_12
  _atom_site_aniso_U_13
  _atom_site_aniso_U_23
 O1 0.0114(6) 0.0114(6) 0.0119(10) 0.0057(3) -0.000000 0.000000
 H1a 0.008(4) 0.022(5) 0.020(7) 0.004(2) 0.008(4) 0.004(2)
 H1b 0.025(9) 0.025(9) 0.003(9) 0.013(4) -0.000000 0.000000

loop_
  _geom_bond_atom_site_label_1
  _geom_bond_atom_site_label_2
  _geom_bond_distance
  _geom_bond_site_symmetry_2
  _geom_bond_publ_flag
 O1 H1a 0.943(11) 4_665 ?
 O1 H1a 0.943(11) . ?
 O1 H1a 0.943(11) 5_565 ?
 O1 H1b 1.03(3) . ?
 H1a H1a 0.80(2) 7_556 ?
 H1b H1b 0.64(6) 10_665 ?

loop_
  _geom_angle_atom_site_label_1
  _geom_angle_atom_site_label_2
  _geom_angle_atom_site_label_3
  _geom_angle
  _geom_angle_site_symmetry_1
  _geom_angle_site_symmetry_3
  _geom_angle_publ_flag
 H1a O1 H1a 109.5(11) . 4_665 ?
 H1a O1 H1a 109.5(10) 5_565 4_665 ?
 H1a O1 H1a 109.5(11) 5_565 . ?
 H1b O1 H1a 109.5(11) . . ?
 H1b O1 H1a 109.5(11) . 5_565 ?
 H1b O1 H1a 109.5(11) . 4_665 ?
 H1a H1a O1 180(4) 7_556 5_565 ?
 H1b H1b O1 180.0 10_665 . ?

loop_
  _diffrn_refln_index_h
  _diffrn_refln_index_k
  _diffrn_refln_index_l
  _diffrn_refln_intensity_net
  _diffrn_refln_intensity_u
  _diffrn_refln_scale_group_code
 1 0 0 355933 4418.63 1
 0 1 0 349264 4276.55 1
 -1 0 -1 264463 4003.68 1
 0 1 1 290442 3882.16 1
 -1 0 1 276537 4107.51 1
 0 -1 -1 286830 3877.24 1
 1 0 1 292144 4246.11 1
 1 0 -1 285032 4104.72 1
 0 1 2 296023 4481.53 1
 -1 0 -2 309251 5391.19 1
 1 0 2 285534 5153.79 1
 0 -1 -2 274943 4527.91 1
 1 0 3 392768 7380.96 1
 0 -1 -3 387402 6283.77 1
 -1 0 -3 378032 7382.15 1
 0 1 3 380054 6349.8 1
 1 0 4 18873.5 1856.37 1
 0 1 4 14235.2 1442.16 1
 0 -1 -4 18662.1 1598.8 1
 -1 0 -4 19413.6 2008.72 1
 0 1 5 315636 7813.78 1
 -1 0 -5 325360 9677.3 1
 1 0 5 331297 9753.46 1
 0 -1 -5 333306 8403.01 1
 0 1 6 45281 3560.53 1
 -2 1 0 308536 4369.12 1
 1 -2 0 328010 4659.94 1
 2 -1 0 312689 4542.67 1
 1 1 0 309590 5789.78 1
 -1 -1 0 334305 5366.59 1
 -1 2 0 316862 4642.78 1
 -2 1 1 778.755 225.093 1
 1 1 1 3076.75 706.58 1
 2 -1 1 427.274 397.851 1
 -1 2 1 1044.39 262.441 1
 1 -2 -1 834.319 231.251 1
 2 -1 -1 677.695 205.811 1
 -1 -1 -1 2838.59 750.832 1
 -1 -1 1 2401.77 741.123 1
 1 1 -1 2709.48 777.202 1
 -2 1 2 182913 3462.79 1
 -1 2 2 200974 3312.59 1
 -1 -1 2 198777 4624.33 1
 -2 1 -2 216549 5042.66 1
 -1 -1 -2 195902 4372.2 1
 1 1 2 204100 4427.82 1
 1 1 -2 199387 4572.39 1
 2 -1 2 206083 4897.35 1
 1 -2 -2 187801 3286.89 1
 2 -1 -2 198464 3409.52 1
 2 -1 3 706.385 353.925 1
 1 -2 -3 1358.78 343.643 1
 -2 1 -3 1369.52 691.414 1
 -1 2 3 760.449 314.944 1
 1 -2 -4 269.553 169.457 1
 2 -1 4 778.324 1264.52 1
 -2 1 -4 1655.23 972.138 1
 1 1 4 1856.95 518.44 1
 -1 2 4 3069.79 699.282 1
 -1 -1 -4 418.224 202.412 1
 1 -2 -5 161.798 288.196 1
 1 1 5 4983.08 1462.8 1
 -1 2 5 1800.94 581.497 1
 -1 -1 -5 5290.9 1300.13 1
 -1 -1 -6 129261 5522.13 1
 1 1 6 133817 5581.82 1
 1 -2 -6 135904 5799.73 1
 -1 -1 -7 987.94 865.892 1
 -1 2 7 2951.39 976.021 1
 -1 -1 -8 112381 6042.49 1
 1 1 8 100473 5674.48 1
 -1 -1 -9 611.078 576.177 1
 1 1 9 231.688 378.56 1
 1 1 10 10184.5 2110.02 1
 -1 -1 -10 17425.9 3153.28 1
 1 1 11 276.071 1159.08 1
 1 1 12 1485.95 1334.77 1
 0 -2 0 344478 5763.39 1
 2 0 0 331738 5957.93 1
 -2 0 0 357226 5607.35 1
 -2 0 1 245151 4922.82 1
 0 -2 -1 233018 4830.96 1
 0 -2 1 234867 5279.67 1
 -2 0 -1 268399 5602.78 1
 0 2 -1 259924 5882.25 1
 0 2 1 246877 4894.36 1
 2 0 -1 233803 4838.76 1
 2 0 1 240257 5321.1 1
 -2 0 2 76054 2876.85 1
 2 0 -2 76052.7 2839.37 1
 0 -2 -2 71754 2684.63 1
 -2 0 -2 68725.7 3008.48 1
 2 0 2 66443 2801.65 1
 0 2 2 66838.9 2559.1 1
 -2 0 -3 323488 6993.83 1
 0 2 3 317202 5933.73 1
 -2 0 3 331111 6410.01 1
 2 0 3 328139 7225.5 1
 0 -2 -3 311276 5848.55 1
 2 0 -3 328435 6317.57 1
 -2 0 -4 12446.3 1644.43 1
 2 0 4 12657.2 1640.79 1
 0 2 5 260439 6339.63 1
 2 0 5 250654 7506.06 1
 0 -2 -5 275955 6633.67 1
 -2 0 -5 253868 7710.58 1
 2 0 6 42174.2 3339.5 1
 0 2 6 47088.9 3251.73 1
 -2 0 -6 39707.2 3461.2 1
 0 -2 -6 49233.1 3235.12 1
 0 -2 -7 25037.8 2336.43 1
 0 2 7 27551.5 2593.82 1
 -2 0 -7 27544.3 2967.76 1
 2 0 7 26451.6 2925.93 1
 0 -2 -8 30380.7 3013.57 1
 2 0 8 33332.2 3566.97 1
 0 2 8 32077 3015.98 1
 -2 0 -8 41469 4062.49 1
 -2 0 -9 10337.4 2301.25 1
 0 2 9 12016.2 1943.05 1
 2 0 9 11261.8 2236.47 1
 0 -2 -9 10549.6 2014.62 1
 2 0 10 3793.87 1912.26 1
 0 2 10 3818.94 1330.95 1
 0 -2 -10 3312.87 1160.58 1
 2 0 11 12063.8 2962.41 1
 0 -2 -11 16414.2 3002.82 1
 0 2 11 15109.4 2918.31 1
 0 2 12 459.011 1033.76 1
 0 2 13 6631.65 2082.87 1
 -1 -2 0 287676 6346.22 1
 1 -3 0 242124 5338.3 1
 3 -2 0 239152 4494.58 1
 3 -1 0 224246 4981.11 1
 -3 1 0 241061 5099.26 1
 2 1 0 236951 5640.12 1
 -3 2 0 238486 4647.44 1
 1 2 0 239586 5715.57 1
 -2 -1 0 236343 5655.22 1
 -1 3 0 245946 5408.94 1
 -1 -2 1 140169 4654.26 1
 -3 1 -1 122648 3942.85 1
 -2 3 1 133132 2957.46 1
 -2 -1 -1 130611 4430.23 1
 3 -2 -1 145620 2805.42 1
 2 -3 -1 138624 3015.01 1
 3 -1 -1 137025 3584.49 1
 1 2 -1 138730 4753.95 1
 3 -2 1 138335 4148.5 1
 -1 3 1 138873 3617.33 1
 2 1 -1 136384 4355.25 1
 -1 -2 -1 138172 4438.34 1
 -3 1 1 138217 3642.84 1
 1 -3 -1 139031 3656.1 1
 -2 -1 1 129145 4096.02 1
 3 -1 1 138680 4103.83 1
 -3 2 -1 129875 3896.31 1
 -3 2 1 137833 2839.03 1
 2 1 1 123912 4066.13 1
 1 2 1 135680 4326.66 1
 -2 -1 -2 113348 4258.09 1
 -2 3 2 113166 2362.27 1
 -3 2 2 108519 2379.97 1
 3 -2 2 116695 4354.05 1
 3 -1 -2 119768 3289.47 1
 1 -3 -2 119779 3348.21 1
 -3 1 -2 102186 3853.72 1
 -3 2 -2 125294 4720.11 1
 -1 -2 -2 103843 4088.52 1
 3 -1 2 116555 4019.62 1
 2 1 2 129506 4793.86 1
 -1 3 2 120371 3308.54 1
 -1 -2 2 96936.4 4267.47 1
 1 2 2 105654 4076.85 1
 2 1 -2 107196 4256.2 1
 3 -2 -2 117755 2441.17 1
 -3 1 2 119887 3374.58 1
 -2 -1 2 110324 4310.58 1
 2 -3 -2 117664 2501.7 1
 -1 -2 -3 265133 6411.19 1
 3 -2 -3 242019 4187.21 1
 2 1 -3 287549 6990.13 1
 -2 3 3 254773 4245.6 1
 3 -1 3 228832 6588.02 1
 -3 1 -3 263273 7024.37 1
 1 -3 -3 255687 5298.71 1
 2 -3 -3 249460 3972.07 1
 1 2 3 287753 6682.37 1
 -1 3 3 267479 5459.61 1
 3 -2 3 234244 8004.64 1
 -3 2 -3 254003 8195.23 1
 1 2 -3 273315 7048.8 1
 -2 -1 3 293111 6952.89 1
 -1 -2 3 263023 6788.46 1
 2 1 3 270563 6626.62 1
 -3 2 3 261810 4306.14 1
 -3 1 3 267479 5611.5 1
 -2 -1 -3 256295 6517.58 1
 3 -1 -3 279705 6015.08 1
 1 -3 -4 2374.46 483.83 1
 -1 -2 -4 2714.83 690.775 1
 3 -1 -4 1773.25 586.211 1
 -2 -1 4 1136.85 496.836 1
 -1 3 4 1722 507.981 1
 1 2 4 1990.43 632.262 1
 3 -1 4 1806.83 670.875 1
 -3 1 4 1697.66 501.328 1
 -3 1 -4 2311.01 852.857 1
 2 1 -4 3067.12 812.911 1
 -2 3 4 1568.8 400.215 1
 -3 1 -5 194316 7266.4 1
 -2 3 5 167504 4321.46 1
 2 1 5 153394 5737.28 1
 -1 3 5 196382 5431.12 1
 1 -3 -5 176685 4913.49 1
 3 -1 5 155403 6147.25 1
 2 -3 -5 163356 4482.28 1
 1 2 5 166672 5829.82 1
 -1 -2 -5 180881 6254.91 1
 -2 -1 -5 169165 5984.42 1
 -2 3 6 12910.3 1462.55 1
 -3 1 -6 18699.9 2443.09 1
 1 2 6 17959.6 1956.73 1
 1 -3 -6 24373.1 2015.39 1
 2 -3 -6 21822.8 1852.66 1
 -1 -2 -6 20906.9 2158.48 1
 -1 3 6 21232.6 1858.22 1
 3 -1 6 19870.1 2431.27 1
 -2 -1 -6 17329.5 1942.07 1
 2 1 6 18363.3 2115.35 1
 -2 -1 -7 9779.89 1637.53 1
 2 -3 -7 11176.8 1682.91 1
 -1 -2 -7 11519.1 1763.07 1
 -1 3 7 12988.4 1701.37 1
 2 1 7 12645.8 1929.26 1
 1 2 7 12689.3 1736.18 1
 1 -3 -7 13599.6 1661.72 1
 -3 1 -7 17363.4 2712.52 1
 3 -1 7 14946 2194.77 1
 1 2 8 21349.4 2436.72 1
 -1 3 8 18960.9 2138.09 1
 -2 -1 -8 19347 2538.74 1
 3 -1 8 20688.6 3039.99 1
 -3 1 -8 21976.3 3372.66 1
 -1 -2 -8 16989.2 2206.27 1
 2 1 8 19043.3 2387.17 1
 -2 3 8 17136.5 2357.09 1
 1 -3 -8 17096 1961.19 1
 1 -3 -9 9275.1 1681.03 1
 1 2 9 10723.8 1914.39 1
 -1 -2 -9 9863.48 1843.83 1
 2 1 9 7062.5 1651 1
 3 -1 9 10385 2450.42 1
 -2 -1 -9 8758.51 1881.2 1
 -1 3 9 10439 1707.11 1
 -1 3 10 4838.12 1338.07 1
 -2 -1 -10 4166.66 1198.45 1
 1 2 10 2385.4 860.715 1
 1 -3 -10 2206.88 1030.31 1
 3 -1 10 2934.88 972.808 1
 2 1 10 3275.15 1297.59 1
 -1 -2 -10 6443.76 1350.25 1
 -1 3 11 6350.96 1642.95 1
 1 -3 -11 10062.1 2491.87 1
 1 2 11 7690.33 1835.2 1
 -2 -1 -11 10184.2 2253.4 1
 2 1 11 10647.8 2068.39 1
 -2 -1 -12 -649.282 1289.46 1
 2 1 12 214.076 1006.68 1
 -1 -2 -12 67.6505 618.025 1
 -1 3 12 32.4796 559.214 1
 1 2 12 269.612 316.689 1
 -1 -2 -13 2592.19 1579.84 1
 -1 3 13 3696.29 1505.29 1
 1 2 13 5693.1 1758.34 1
 -1 3 14 1294.53 1265.88 1
 3 0 0 233999 5821.71 1
 -3 0 0 222269 5446.42 1
 0 -3 0 221652 5749.66 1
 0 3 0 254564 6168.61 1
 -3 0 1 2174.98 647.711 1
 0 -3 1 539.583 369.744 1
 -3 0 -1 888.039 556.094 1
 3 0 1 489.979 324.482 1
 0 3 -1 2038.71 696.838 1
 0 3 1 2628.92 681.87 1
 -3 0 -2 127565 4503.52 1
 0 -3 2 108355 4471.79 1
 0 3 2 131105 4223.31 1
 3 0 2 120223 4395.14 1
 0 3 -2 123274 4606.96 1
 -3 0 2 121706 4083.04 1
 3 0 -2 122117 4095.23 1
 0 -3 -2 126715 4089.85 1
 3 0 3 3904.19 913.89 1
 0 3 3 4656.92 933.515 1
 0 -3 -3 4518.74 874.719 1
 -3 0 3 5818.37 1063.19 1
 3 0 -3 3859.56 860.913 1
 -3 0 -3 3272.94 848.614 1
 -3 0 -4 1605.7 545.979 1
 0 3 4 1319.23 289.685 1
 3 0 4 1258.56 490.279 1
 -3 0 4 1341.23 520.318 1
 -3 0 5 845.761 585.342 1
 0 -3 -5 1522.55 442.873 1
 3 0 5 4440.12 1117.14 1
 0 3 5 1355.45 526.671 1
 3 0 -5 984.785 477.135 1
 -3 0 -5 2631.97 1000.32 1
 0 3 6 77608.4 3868.5 1
 3 0 6 77056.8 4599.62 1
 0 -3 -6 71685.3 3582.68 1
 -3 0 -6 79594.3 4831.42 1
 -3 0 -7 853.782 610.75 1
 0 -3 -7 1688.15 692.5 1
 3 0 7 4345.13 1180.37 1
 0 3 7 1547.63 601.402 1
 0 3 8 67741 3956.17 1
 3 0 8 75096.6 5169.59 1
 -3 0 -8 61260.2 4698.29 1
 0 -3 -8 71344 4447.53 1
 0 3 9 1268.7 939.827 1
 0 -3 -9 116.274 248.123 1
 -3 0 -9 504.292 867.036 1
 3 0 9 -245.492 681.271 1
 0 -3 -10 8893.9 1768.46 1
 0 3 10 9270.86 1763.36 1
 3 0 10 13501.6 2500.66 1
 -3 0 -10 11652 2334.36 1
 0 -3 -11 508.888 299.693 1
 -3 0 -11 -26.0385 1137.9 1
 3 0 11 -212.635 674.486 1
 0 3 11 441.473 653.415 1
 0 -3 -12 436.585 738.844 1
 0 3 12 429.194 432.661 1
 0 3 13 181.619 433.576 1
 0 -3 -13 467.248 783.905 1
 0 -3 -14 3225.4 1768.2 1
 0 3 14 1770.42 955.993 1
 -4 2 0 209747 5136.71 1
 4 -2 0 196895 4844.5 1
 2 -4 0 173461 4890.44 1
 2 2 0 201280 6364.19 1
 -2 -2 0 175655 5620.88 1
 2 -4 -1 113.657 183.554 1
 -4 2 -1 612.487 518.759 1
 4 -2 -1 496.568 351.243 1
 2 2 -1 437.613 415.491 1
 -2 -2 1 14.4778 459.155 1
 4 -2 1 501.939 233.164 1
 2 2 1 264.46 242.365 1
 -2 -2 -1 -37.0371 312.618 1
 -4 2 -2 145227 5175.91 1
 4 -2 2 131915 4811.2 1
 -2 -2 -2 128961 5074.51 1
 -2 -2 2 122877 4979.01 1
 2 2 2 123400 4925.53 1
 -4 2 2 121627 3453.38 1
 -2 4 2 124289 3459.54 1
 4 -2 -2 129999 3381.59 1
 2 2 -2 137447 5422.62 1
 2 -4 -2 124886 3416.4 1
 2 -4 -3 12.8014 34.0276 1
 -4 2 -3 32.5108 151.022 1
 -2 4 3 1449.94 558.468 1
 2 2 3 36.7914 73.606 1
 4 -2 3 1119.06 435.319 1
 -4 2 3 1884.27 554.529 1
 4 -2 -3 180.974 387.6 1
 -2 -2 -3 615.089 611.321 1
 -2 -2 3 400.154 423.422 1
 2 2 -3 371.042 640.148 1
 -2 4 4 808.812 471.58 1
 4 -2 4 375.967 675.444 1
 2 -4 -4 153.213 182.273 1
 2 2 -4 86.0228 179.632 1
 4 -2 -4 59.4853 268.579 1
 2 2 4 625.859 456.754 1
 -4 2 4 756.369 545.468 1
 -2 -2 4 415.427 453.746 1
 -4 2 -4 1247.91 1054.1 1
 -2 -2 -4 493.167 378.008 1
 -2 -2 -5 -186.543 413.915 1
 2 2 5 155.342 367.664 1
 2 2 -5 55.56 258.944 1
 -4 2 5 421.152 350.076 1
 4 -2 5 -79.9178 125.641 1
 -2 -2 5 -41.9372 390.484 1
 2 -4 -5 -118.432 174.101 1
 -2 4 5 690.565 437.799 1
 -4 2 -5 271.53 250.901 1
 2 2 6 48796.8 3531.57 1
 -4 2 -6 49822.5 4438.57 1
 4 -2 6 42156.6 3781.15 1
 -2 -2 -6 38301 3110.74 1
 2 -4 -6 45787.6 2567.66 1
 -4 2 -7 -110.606 602.736 1
 2 -4 -7 173.246 529.874 1
 4 -2 7 331.971 339.436 1
 -2 4 7 177.711 35.293 1
 2 2 7 -68.3313 357.285 1
 -2 -2 -7 98.8755 55.7039 1
 2 -4 -8 55189.1 3615.72 1
 2 2 8 47952.6 3763.29 1
 -2 -2 -8 44010.8 3740.25 1
 4 -2 9 575.732 378.009 1
 -2 4 9 1769.26 631.867 1
 2 -4 -9 654.472 720.435 1
 2 2 9 658.027 343.676 1
 -2 -2 -9 134.66 512.672 1
 -2 4 10 13576.3 2087.88 1
 2 -4 -10 9488.44 1696.87 1
 -2 -2 -10 8117.44 1757.79 1
 2 2 10 4540.02 1134.57 1
 -2 -2 -11 26.4502 500.817 1
 -2 4 11 -619.459 782.195 1
 2 -4 -11 1949.87 1047.93 1
 2 2 11 863.015 997.602 1
 2 -4 -12 384.963 1121.18 1
 -2 4 12 -312.073 908.191 1
 2 2 12 -116.669 168.764 1
 -2 4 13 -958.034 1100.16 1
 -2 4 14 2554.31 1500.48 1
 -3 -1 0 71332.5 3449.96 1
 1 -4 0 60272.6 3424.53 1
 -4 1 0 73431.1 3549.02 1
 4 -1 0 69889.3 3405.8 1
 -1 4 0 59714.9 3243.78 1
 4 -3 0 73426.9 2924.42 1
 3 1 0 71141.5 3625.9 1
 -1 -3 0 75954.2 3832.24 1
 1 3 0 74281.8 3654.82 1
 -1 -3 1 43495.7 3049.49 1
 3 1 -1 44666.2 2961.77 1
 -4 3 -1 49931.1 2965.52 1
 -1 4 -1 52727.2 3008.44 1
 -4 1 -1 50819.6 2793.02 1
 -4 1 1 55199.1 3050.73 1
 4 -1 1 49112.1 2756.29 1
 4 -1 -1 52701.5 2767.94 1
 1 -4 -1 52130.5 2824.8 1
 1 3 -1 54303.8 3409.98 1
 -3 -1 -1 53723 3306.16 1
 -1 -3 -1 46046.5 2988.18 1
 1 3 1 44516.1 2823.74 1
 -3 -1 1 47286.7 3082.23 1
 3 1 1 47909.2 3216.98 1
 4 -3 1 53275.6 2894.95 1
 1 -4 1 50670.8 2949.28 1
 -1 4 1 44403.9 2589.56 1
 -4 1 -2 14626.7 1656.94 1
 -4 3 2 25216.2 1192.44 1
 4 -1 2 17747.6 1853.51 1
 3 -4 -2 27583.3 1380.84 1
 1 -4 -2 26447.9 2034.59 1
 -3 4 2 22074.8 1182.86 1
 -4 3 -2 30203.9 2915.55 1
 4 -1 -2 23360.2 1810.1 1
 -3 -1 2 21294.2 1956.79 1
 -1 -3 -2 22464.3 2052.4 1
 1 3 2 21309.5 1955.14 1
 4 -3 2 25759.6 2458.8 1
 4 -3 -2 29996.7 1266.59 1
 3 1 -2 23223.2 2139.2 1
 1 -4 -3 147399 4690.9 1
 -1 -3 3 155907 6359.5 1
 -4 1 3 135190 4387.48 1
 3 1 3 164471 6186.78 1
 1 3 -3 140925 5489.53 1
 -3 -1 3 144206 5621.66 1
 4 -3 -3 135726 2536.16 1
 -3 4 3 131741 2556.25 1
 -1 -3 -3 116306 4922.34 1
 1 3 3 136256 5264.5 1
 -4 1 -3 133287 5200.05 1
 -3 -1 -3 144334 5336.42 1
 -1 4 3 138299 4395.2 1
 4 -1 3 123666 5050.93 1
 -4 3 3 124499 2481.07 1
 3 -4 -3 139646 2568.84 1
 3 1 -3 119593 5263.55 1
 4 -1 -3 139210 4613.98 1
 -4 3 4 953.029 371.435 1
 1 -4 -4 2230.76 726.647 1
 1 3 -4 982.059 555.496 1
 -3 -1 4 -36.7656 410.703 1
 -3 4 4 830.501 369.946 1
 -1 -3 4 929.166 589.535 1
 4 -1 4 722.3 572.343 1
 3 1 -4 975.85 725.781 1
 1 3 4 814.213 625.337 1
 -1 -3 -4 458.173 515.759 1
 4 -3 -4 1630.97 492.964 1
 3 -4 -4 2157.92 447.198 1
 3 1 4 760.359 354.782 1
 -4 1 -4 1518.95 647.247 1
 -3 -1 -4 431.394 303.94 1
 4 -1 -4 1835.24 918.92 1
 -3 -1 -5 82767 4597.77 1
 3 1 -5 73865.7 4152.41 1
 1 -4 -5 96316.4 3931.48 1
 3 1 5 76238.3 4283.78 1
 -1 4 5 93187.7 3837.36 1
 4 -1 -5 100182 4097.96 1
 -3 -1 5 96705.1 4609.68 1
 1 3 5 91932.6 4305.32 1
 -4 1 5 93808 4082.68 1
 4 -1 5 154277 6513.73 1
 -4 1 -5 71065.7 4606.24 1
 -1 -3 -5 74717.7 3930.58 1
 -3 4 5 102616 2848.16 1
 3 -4 -5 90267.5 2700.7 1
 3 1 6 13211 1791.66 1
 1 -4 -6 13960.7 1623.24 1
 -3 -1 -6 15992.5 2161.84 1
 -1 4 6 13405.3 1474.32 1
 -1 -3 -6 13631.8 1765.1 1
 -3 -1 6 9477.32 1593.43 1
 -4 1 6 12729.4 1611.06 1
 -4 1 -6 16551.2 2272.82 1
 1 3 6 7802.81 1246.95 1
 3 -4 -6 16390.1 1447.79 1
 4 -1 6 12940.8 1965.09 1
 3 1 7 7352.31 1432.68 1
 -1 4 7 12984.2 1660.09 1
 1 3 7 9815.6 1789.74 1
 3 -4 -7 9924 1397.29 1
 -3 -1 -7 8895.9 1699.91 1
 4 -1 7 11086.9 2051.11 1
 -1 -3 -7 16337.9 2269.47 1
 -4 1 -7 9019.88 1728.82 1
 1 -4 -8 10669.6 1596.97 1
 -1 4 8 11681.7 1567.09 1
 -4 1 -8 5122.71 1645.01 1
 -3 4 8 7341.87 1393.44 1
 -1 -3 -8 12995.3 1854.84 1
 1 3 8 11942 1825.15 1
 -3 -1 -8 12603.7 2105.2 1
 3 1 8 10654.9 1798.6 1
 -1 4 9 3825.13 819.442 1
 -1 -3 -9 2543.74 901.942 1
 -3 -1 -9 5175.36 1314.26 1
 -4 1 -9 4172.19 1565.62 1
 -3 4 9 1640.01 352.353 1
 4 -1 9 2461.41 1070.96 1
 1 3 9 3526.98 1029.31 1
 -1 -3 -10 3186.26 974.782 1
 -3 -1 -10 2207.32 990.146 1
 -1 4 10 1321.6 767.499 1
 1 3 10 1829.48 539.6 1
 1 -4 -10 2677.64 1237.63 1
 3 1 10 2563.69 1055.74 1
 1 -4 -11 4978.83 1198.47 1
 -3 -1 -11 2569.33 1284.08 1
 -1 -3 -11 3124.77 908.485 1
 3 1 11 3562.68 1230.24 1
 -1 4 11 7489.7 1452.89 1
 1 3 11 4368.53 1556.62 1
 1 3 12 447.373 629.393 1
 1 -4 -12 -397.417 787.044 1
 -1 4 12 -30.1884 632.397 1
 -1 -3 -12 118.864 363.936 1
 -1 4 13 1824.98 477.259 1
 1 -4 -13 3635.4 1441.45 1
 1 3 13 240.216 585.253 1
 1 -4 -14 -289.2 1020.4 1
 -1 4 14 -444.242 949.208 1
 0 4 0 45258.9 3301.5 1
 4 0 0 50359 3263.94 1
 -4 0 0 40637.6 2864.28 1
 0 -4 0 52573.7 3287.57 1
 0 -4 -1 32770.1 2479.96 1
 0 4 -1 30561.8 2395.33 1
 -4 0 -1 30976.5 2330.67 1
 4 0 1 35762.2 2732.14 1
 0 -4 1 36813.7 2874.3 1
 4 0 -1 32638.5 2392.37 1
 0 4 1 31130.1 2424.06 1
 0 4 2 24193.6 2127.86 1
 0 -4 2 27843.1 2563.67 1
 4 0 2 27646.6 2418.07 1
 0 -4 -2 21733.4 2081.23 1
 -4 0 2 28276.7 2367.6 1
 4 0 -2 22605.9 2060.26 1
 0 4 -2 24244.3 2302.29 1
 -4 0 -2 21325.1 2080.38 1
 -4 0 -3 94981.8 4615.08 1
 4 0 3 93809.1 4546.07 1
 0 -4 3 94605.3 5048.76 1
 0 4 -3 92741.9 4639.45 1
 0 -4 -3 94909 4302.26 1
 0 4 3 92345.7 4157.75 1
 4 0 -3 94061.1 4286.47 1
 -4 0 3 98647.7 4409.35 1
 4 0 4 423.802 145.573 1
 4 0 -4 839.688 560.712 1
 0 -4 -4 542.811 510.474 1
 0 4 4 593.143 330.275 1
 -4 0 4 951.123 564.524 1
 -4 0 -4 735.026 604.12 1
 -4 0 5 62859.3 3994.75 1
 4 0 -5 70177.2 4052.12 1
 0 4 5 58342.5 3692.64 1
 0 -4 -5 72795.4 3970.11 1
 4 0 5 54017.6 3750.27 1
 -4 0 -5 60183.4 4069.65 1
 0 -4 -6 6388.83 1331.58 1
 4 0 -6 5535.99 1462.05 1
 0 4 6 4272.35 1064.24 1
 4 0 6 5416.23 1375.4 1
 -4 0 6 4711.11 1246.04 1
 -4 0 -6 5795.57 1478.66 1
 -4 0 -7 8412.22 1901.48 1
 -4 0 7 2219.79 718.946 1
 0 4 7 2889.71 1117.66 1
 4 0 7 5384.25 1147.12 1
 0 -4 -7 4700.35 1140.23 1
 -4 0 -8 4238.42 1485.13 1
 4 0 8 3982.67 1184.42 1
 0 4 8 6607.02 1365.46 1
 0 -4 -8 5485.56 1284.08 1
 0 4 9 3885.59 1082.81 1
 0 -4 -9 3258.61 1026.18 1
 -4 0 -9 2704.47 521.031 1
 4 0 9 3777.78 1549.51 1
 0 4 10 1431.39 536.272 1
 -4 0 -10 974.632 725.585 1
 4 0 10 485.036 479.972 1
 0 -4 -10 986.047 428.377 1
 0 4 11 3654.87 975.52 1
 0 -4 -11 7740.03 1787.53 1
 0 -4 -12 387.633 829.499 1
 0 4 12 884.773 690.772 1
 0 -4 -13 6359.57 1535.02 1
 0 4 13 2089.94 918.989 1
 -5 3 0 56482.9 2817.86 1
 5 -3 0 53847.1 2657.86 1
 5 -2 0 49934.9 2758.21 1
 2 -5 0 57148.1 3577.28 1
 -3 -2 0 44118.9 3103.06 1
 3 2 0 56943.4 3697.96 1
 -2 5 0 41155.6 2682.82 1
 -2 -3 0 57712 3871.89 1
 -5 2 0 38531.1 2555.95 1
 2 3 0 51492.9 3406.11 1
 -2 -3 -1 18454 2079.34 1
 5 -3 1 21624.3 1899.25 1
 -5 2 1 25819.3 1933.59 1
 5 -3 -1 22744.8 1589.74 1
 5 -2 -1 23175.2 1940.49 1
 3 -5 -1 20683.3 1829.91 1
 2 3 -1 21113.8 2274.94 1
 -3 -2 -1 25374.5 2464.41 1
 -2 -3 1 27255.9 2498.66 1
 3 2 1 24336.5 2280.3 1
 2 3 1 23188.1 2332.4 1
 -5 3 -1 20098.8 1994.42 1
 -3 -2 1 24118 2504.83 1
 3 2 -1 19409 2073.07 1
 2 -5 -1 25085.7 2101.38 1
 -2 5 1 27735.5 2043.71 1
 -2 -3 2 25017 2750.26 1
 3 -5 -2 20639.3 1640.82 1
 5 -3 -2 22411.7 1577.6 1
 3 2 -2 19061.8 2086.64 1
 -3 5 2 20466.8 1661.28 1
 -5 3 2 22339 1608.21 1
 5 -2 2 21975.8 2056.89 1
 2 3 -2 28235.6 2822.26 1
 -3 -2 -2 26847.4 2719.37 1
 -5 2 -2 22327.6 2162.06 1
 3 2 2 23109.1 2278.49 1
 -5 3 -2 22476.6 2270.9 1
 -2 -3 -2 23420.5 2368.44 1
 5 -2 -2 19175.1 1686.58 1
 2 3 2 20001.4 2291.92 1
 -5 2 2 19212.8 1760.43 1
 2 -5 -2 19426.2 1758.02 1
 -3 -2 2 20831.1 2229.85 1
 -2 5 2 21415 1732.1 1
 -5 2 -3 62969.9 3945.36 1
 3 2 -3 78691.2 4681.27 1
 -2 -3 3 79706.6 4582.53 1
 2 3 -3 67363.8 4041.8 1
 3 -5 -3 74060.3 2688.35 1
 5 -3 -3 82515.9 2756.42 1
 -3 5 3 74688.3 2759.16 1
 5 -3 3 80464.2 4577.63 1
 3 2 3 80738.5 4578 1
 -2 -3 -3 80490.6 4438.45 1
 2 3 3 83895.3 4674.99 1
 -5 3 3 73939.5 2675.92 1
 5 -2 3 78334.9 4280.99 1
 -5 2 3 71554.2 3302.27 1
 2 -5 -3 70873.7 3310.83 1
 -2 5 3 72523.8 3362.97 1
 5 -2 -3 71594.8 3411.13 1
 -5 3 -3 39017.2 3312.31 1
 -3 -2 -3 77472.8 4147.06 1
 -5 2 -4 3417.15 1017.22 1
 -3 -2 4 1723.7 746.432 1
 5 -3 -4 788.944 395.008 1
 -3 -2 -4 310.769 769.983 1
 3 2 -4 2115.15 1033.52 1
 2 3 -4 1381.76 984.147 1
 3 2 4 1336.19 727.012 1
 2 3 4 3708.84 1020.61 1
 -2 -3 -4 1371.13 674.315 1
 -5 2 4 425.538 438.502 1
 3 -5 -4 935.014 493.706 1
 2 -5 -4 573.811 441.337 1
 -2 5 4 731.888 527.852 1
 -3 5 4 2648.52 426.357 1
 5 -2 -4 250.951 350.953 1
 5 -3 4 347.086 466.822 1
 -2 -3 4 159.117 424.287 1
 -5 3 4 2786.55 477.7 1
 5 -2 4 932.471 601.935 1
 -5 3 -4 2544.5 1042.69 1
 3 -5 -5 54326.7 2426.85 1
 -5 2 5 33104.5 2415.8 1
 3 2 -5 57182.3 4294.18 1
 5 -3 -5 42140.2 2313.05 1
 -3 -2 -5 35614.5 3180.7 1
 -3 -2 5 53996 3902.72 1
 2 3 5 49545.6 3504.91 1
 -5 2 -5 53775.7 4172.75 1
 2 3 -5 40141.7 3601.8 1
 -2 -3 -5 48139.3 3429.12 1
 5 -3 5 50698.1 4121.12 1
 -2 5 5 33435.5 2364.58 1
 -5 3 -5 45045.9 4346.26 1
 5 -2 5 49499 3960.83 1
 -3 5 6 4200.65 767.212 1
 2 3 6 7540.59 1599.4 1
 -2 5 6 3394.92 744.147 1
 -5 2 6 3888.03 960.746 1
 3 -5 -6 4770.92 736.201 1
 -5 3 6 4180.24 808.681 1
 -5 3 -6 2758.69 809.707 1
 3 2 6 7402.06 1502.77 1
 5 -2 6 7082.76 1694.1 1
 5 -3 6 2765.1 1200.81 1
 -3 -2 6 6105.37 1636.57 1
 -5 2 -6 4109.76 1104.66 1
 -3 -2 -6 1920.35 854.053 1
 3 -5 -7 6145.66 1024.63 1
 -3 -2 -7 5992.6 1393.49 1
 3 2 7 6998.1 1511.55 1
 5 -3 7 7357.06 2063.22 1
 -3 5 7 5803.57 826.768 1
 -5 2 7 3841.72 850.171 1
 -3 -2 7 4139.09 1296.35 1
 2 3 7 4681.9 1236 1
 -2 5 7 4794.61 924.455 1
 -2 -3 -7 4089.34 1203.81 1
 -5 3 -7 11987.2 2568.93 1
 -5 2 -7 3780.66 1443.22 1
 5 -2 7 3350.29 1123.83 1
 2 -5 -7 10435.6 1341.59 1
 5 -2 8 5241.58 1496.85 1
 5 -3 8 11893.2 2688.97 1
 -3 5 8 4225.56 770.433 1
 3 2 8 5106.4 1341.3 1
 2 -5 -8 5928.98 1006.32 1
 2 3 8 4056.22 953.503 1
 3 -5 -8 4329.66 855.06 1
 -3 -2 -8 5116.97 1287.11 1
 -2 -3 -8 9665.74 1854.1 1
 -5 2 -8 5749.77 1677.13 1
 5 -2 9 2856.74 1451.07 1
 2 3 9 1850.79 915.35 1
 2 -5 -9 1614.11 758.265 1
 -3 -2 -9 1773.34 913.269 1
 3 2 9 3121.84 1074.59 1
 3 -5 -9 2356.88 815.104 1
 -2 5 9 2109.92 688.81 1
 -2 -3 -9 1229.98 532.072 1
 2 -5 -10 716.796 683.758 1
 -3 5 10 1927.34 813.331 1
 -2 -3 -10 566.901 178.816 1
 3 -5 -10 477.213 580.339 1
 -2 5 10 523.76 180.642 1
 -3 -2 -10 1555.16 917.771 1
 3 2 10 1292.58 830.518 1
 2 3 10 1267.75 640.43 1
 -3 5 11 7096.41 1468.35 1
 2 -5 -11 6525.44 1499.45 1
 -2 5 11 2043.28 763.367 1
 3 -5 -11 4220.25 1288.23 1
 -2 -3 -11 2503.97 1033.18 1
 3 -5 -12 1028.06 994.048 1
 -3 5 12 -146.858 697.786 1
 2 -5 -12 -856.806 326.057 1
 -2 5 12 2248.69 946.734 1
 2 -5 -13 2133.47 1248.47 1
 -2 5 13 2241.39 1186.19 1
 1 -5 0 105429 5007.64 1
 -1 -4 0 112079 5161.18 1
 -5 1 0 79887 4114.98 1
 5 -1 0 80526.4 4196.78 1
 -4 -1 0 109115 4985.07 1
 4 1 0 97960 4630.21 1
 -1 5 0 88528.7 4587.48 1
 -5 4 0 102783 4251.5 1
 5 -4 0 107560 4048.17 1
 1 4 0 110059 5013.25 1
 -1 5 -1 2127.51 905.603 1
 -1 -4 -1 124.545 411.892 1
 1 -5 1 573.289 613.202 1
 5 -1 1 876.393 647.581 1
 -5 1 -1 2215.47 901.105 1
 5 -4 -1 2903.02 658.894 1
 -5 4 -1 4811.4 1472.61 1
 5 -4 1 -239.401 452.875 1
 5 -1 -1 4677.15 1064.09 1
 -4 -1 1 5944.11 1216.88 1
 1 4 1 5454.37 1224.11 1
 -5 4 1 3256.1 627.261 1
 4 1 -1 650.429 472.048 1
 1 -5 -1 4189.29 1109.46 1
 -1 -4 2 56019.8 3818.09 1
 1 4 -2 45522.5 3604.5 1
 -4 -1 -2 38852.6 2955.11 1
 4 1 2 54407.7 3718.11 1
 1 -5 2 51801.9 3579.21 1
 -1 5 -2 52181.8 3507.4 1
 5 -4 -2 55807.9 1932.89 1
 -5 1 -2 57516.7 3565.26 1
 -5 1 2 50511.6 3055.85 1
 -1 -4 -2 40418.9 3079.18 1
 5 -1 2 54050.4 3391.64 1
 1 4 2 36072.9 2865.24 1
 5 -1 -2 40141 2740.36 1
 -5 4 2 51909.5 2003.52 1
 1 -5 -2 47079.6 3052.01 1
 -4 -1 2 37713.9 2943.6 1
 5 -4 2 54747.8 4158.74 1
 4 1 -2 39588.1 2960.87 1
 -1 5 2 48987.5 2923.46 1
 -5 1 -3 4178.5 1049.42 1
 5 -1 3 3105.13 890.571 1
 -5 4 3 7208.41 583.665 1
 -4 5 3 6691.06 605.086 1
 4 1 3 7400.48 1679.63 1
 5 -4 -3 1520.19 252.523 1
 1 4 3 469.885 671.028 1
 -1 -4 -3 1284.36 706.95 1
 -1 5 3 697.09 520.036 1
 -5 1 3 1887.37 833.943 1
 5 -1 -3 795.028 556.583 1
 -4 -1 3 631.165 735.482 1
 4 -5 -3 4163.95 525.631 1
 4 1 -3 1619.18 787.515 1
 1 -5 -3 619.02 371.419 1
 5 -1 4 1182.21 765.862 1
 4 1 4 3020.61 1011.94 1
 -1 -4 4 1732.41 730.18 1
 -5 1 4 256.073 323.642 1
 4 -5 -4 2360.89 269.184 1
 5 -1 -4 63.9548 263.981 1
 -5 4 4 1795.72 377.435 1
 -4 5 4 1622.56 371.508 1
 1 -5 -4 397.842 209.131 1
 -5 1 -4 867.972 598.148 1
 -1 5 4 329.921 435.86 1
 5 -1 -5 268.188 434.12 1
 -4 -1 -5 311.999 660.761 1
 4 1 5 134.057 401.839 1
 -4 -1 5 131.994 371.893 1
 -1 -4 5 -314.223 386.442 1
 -1 -4 -5 199.815 517.23 1
 1 4 5 713.807 473.34 1
 4 1 -5 -0.40061 99.5084 1
 4 -5 -5 390.387 321.88 1
 1 4 -5 144.563 210.089 1
 1 -5 -5 165.674 275.462 1
 -5 1 -6 15283.5 2302.6 1
 5 -1 6 17187.6 2318.27 1
 -4 5 6 20909.7 1260.06 1
 -4 -1 -6 15801.1 2291.91 1
 4 1 6 13133.1 1987.28 1
 4 1 -6 25019.8 2598.14 1
 -1 -4 -6 24037.6 2401.47 1
 -4 -1 6 15358.4 2151.19 1
 5 -1 -6 26230 2847.73 1
 1 4 6 14906.5 1969.28 1
 4 -5 -6 23539.9 1417.71 1
 1 -5 -7 365.153 557.224 1
 -1 -4 -7 486.352 692.989 1
 -5 1 7 43.1959 545.603 1
 4 1 7 852.577 1000.69 1
 -1 5 7 89.9484 181.474 1
 -4 -1 7 632.181 750.986 1
 5 -1 -7 612.274 675.819 1
 5 -1 7 2315.09 946.844 1
 4 1 -7 371.418 612.973 1
 4 -5 -7 338.509 340.994 1
 1 4 7 325.507 496.372 1
 -5 1 -7 1473.64 708.642 1
 -4 -1 -7 101.223 475.684 1
 -4 -1 -8 22446 2881.65 1
 1 -5 -8 19755.8 2207.32 1
 4 -5 -8 21607.9 2120.24 1
 -1 -4 -8 16939.7 2250.13 1
 -5 1 8 18417 2197.25 1
 4 1 8 21007.4 2629.74 1
 -1 5 8 22037.9 2373.4 1
 -5 1 -8 24276.8 3233.12 1
 -4 5 8 17096.1 1809.73 1
 -1 -4 -9 463.979 276.144 1
 -1 5 9 282.831 187.607 1
 1 -5 -9 1814.1 744.351 1
 1 4 9 517.03 911.798 1
 -4 5 9 -89.3153 311.742 1
 -5 1 -9 -70.9753 233.323 1
 5 -1 9 169.65 644.843 1
 -4 -1 -9 72.2903 486.345 1
 4 1 9 57.7034 499.477 1
 1 -5 -10 3203.46 939.486 1
 -1 -4 -10 4192.98 1243.5 1
 1 4 10 4004.53 1169.6 1
 -4 5 10 2798.06 815.137 1
 -1 5 10 2865.4 976.471 1
 1 -5 -11 -129.427 575.125 1
 -1 5 11 24.1568 481.323 1
 1 4 11 68.2044 160.961 1
 -1 5 12 -314.974 619.24 1
 1 -5 -13 -214.738 512.988 1
 -1 5 13 166.727 152.811 1
 -5 0 0 28071.2 2545.06 1
 5 0 0 30044.5 2712.57 1
 0 5 0 33753.3 2934.21 1
 0 -5 0 32029.5 2913.36 1
 0 -5 1 12007 1865.09 1
 0 5 -1 13619.8 2066.34 1
 -5 0 -1 12554.9 1802.37 1
 5 0 1 10744.8 1704.1 1
 -5 0 1 8146.9 1396.41 1
 5 0 -1 9417.29 1470.87 1
 0 -5 -1 9694.34 1594.49 1
 0 5 1 7718.61 1406.93 1
 -5 0 -2 12272.7 1838.16 1
 -5 0 2 9934.17 1637.65 1
 0 5 -2 11584.3 1918.02 1
 0 5 2 11529.9 1749.84 1
 5 0 3 27437.3 2661.58 1
 0 -5 3 30194.5 2979.55 1
 0 5 -3 30229 2971.79 1
 0 -5 -3 25082.6 2541.83 1
 0 5 3 29625.6 2544.78 1
 -5 0 3 30732.5 2641.46 1
 -5 0 -3 32314.4 2888.91 1
 5 0 -3 23270.6 2425.71 1
 -5 0 -4 422.475 610.083 1
 0 5 -4 476.407 297.735 1
 5 0 4 176.273 308.279 1
 -5 0 4 438.598 538.62 1
 0 -5 4 -88.9734 560.558 1
 5 0 -4 465.836 444.686 1
 0 -5 -4 1382.93 619.398 1
 0 5 4 602.974 220.714 1
 5 -5 -4 199.386 60.132 1
 -5 0 5 24169 2593.74 1
 5 0 -5 22034.4 2476.55 1
 -5 0 -5 24061.9 2908.19 1
 5 0 5 23600.2 2675.23 1
 0 -5 -5 22651.2 2416.28 1
 0 5 5 23787.1 2574.42 1
 0 -5 -6 2833.9 1059.18 1
 0 5 6 1782.48 655.546 1
 5 0 -6 2507.15 888.932 1
 -5 0 6 2407.28 946.557 1
 5 0 6 2093.83 624.622 1
 -5 0 -6 1845.79 683.756 1
 -5 0 -7 4310.8 1042.45 1
 5 0 7 1798.07 975.177 1
 -5 0 7 3861.42 1156.4 1
 0 -5 -7 1521.04 711.399 1
 5 0 -7 1128.19 656.974 1
 0 5 7 4957.41 1257.53 1
 5 0 8 4183.26 1332.46 1
 0 -5 -8 1613.88 593.416 1
 -5 0 8 1713.1 300.75 1
 5 0 -8 2625.24 943.179 1
 0 5 8 3124.35 986.759 1
 0 -5 -9 2009.39 947.965 1
 0 5 9 2033.57 863.816 1
 -5 0 9 2419.46 803.915 1
 0 -5 -10 1123.2 731.909 1
 0 5 10 2993.47 970.997 1
 0 -5 -11 2796.46 974.574 1
 0 5 11 3561.38 1057.74 1
 0 -5 -12 -831.876 973.679 1
 0 5 12 94.3204 436.115 1
 3 -6 0 51830.8 3294.3 1
 -6 3 0 59748.5 3403.27 1
 6 -3 0 51254.8 2989.3 1
 -3 -3 0 58752.6 4126.85 1
 3 3 0 58893.5 4175.69 1
 -3 6 1 -45.1821 170.576 1
 -6 3 1 -42.0233 250.498 1
 6 -3 -1 686.838 532.641 1
 3 3 1 1638.53 821.685 1
 3 -6 -1 886.525 477.352 1
 -3 -3 1 1068.99 767.332 1
 3 3 -1 3247.73 1161.09 1
 -3 -3 -1 2679.41 608.632 1
 -6 3 -1 353.061 500.739 1
 3 -6 -2 32975.2 2508.63 1
 6 -3 2 28456.7 2583.22 1
 -6 3 -2 39360.5 3039.87 1
 -6 3 2 38005.6 2254.13 1
 6 -3 -2 31655.9 2172.97 1
 -3 -3 -2 37893.3 3257.05 1
 3 3 2 34738.2 3058.53 1
 -3 -3 2 34359.8 3073.14 1
 3 3 -2 35082.1 3022.83 1
 -3 -3 3 2548.87 1084.79 1
 3 3 -3 1912.07 829.169 1
 3 -6 -3 -20.8745 153.942 1
 -3 -3 -3 1474.99 1169.43 1
 3 3 3 1467.48 740.957 1
 -3 6 3 144.332 360.274 1
 -6 3 3 2.40822 315.874 1
 6 -3 -3 23.2492 170.533 1
 6 -3 3 436.661 450.874 1
 -3 -3 4 1277.83 857.85 1
 3 3 -4 816.89 450.987 1
 3 3 4 2237.03 939.633 1
 -3 -3 -4 1339.9 621.895 1
 -3 6 4 1147.73 556.469 1
 -6 3 -4 1067.28 210.377 1
 6 -3 4 1488.3 412.073 1
 -6 3 4 809.242 355.47 1
 6 -3 -5 1572.69 715.537 1
 -3 -3 5 6605.12 1695.09 1
 3 3 -5 5131.44 1398.9 1
 -3 -3 -5 3649.99 967.331 1
 3 -6 -5 1884.87 616.576 1
 -6 3 -5 21.3353 141.006 1
 6 -3 5 307.886 622.286 1
 -3 6 5 202.772 135.108 1
 -6 3 5 136.757 149.284 1
 -3 -3 6 9982.63 1860.64 1
 6 -3 -6 9822.1 1235.11 1
 6 -3 6 5621.05 1458.67 1
 3 3 6 8652.18 1593.41 1
 3 -6 -6 8783.69 1129.01 1
 -3 -3 -6 9913.85 1769.27 1
 3 3 -6 7818.07 1654.97 1
 -3 6 6 10788.1 1326.18 1
 3 3 -7 565.734 269.673 1
 -3 -3 -7 611.085 352.962 1
 3 -6 -7 28.0521 436.036 1
 3 3 7 -294.229 406.823 1
 -3 6 7 327.026 464.541 1
 -6 3 7 675.64 657.042 1
 -6 3 -7 34.2135 740.48 1
 6 -3 7 -129.183 412.761 1
 -3 -3 7 -55.5444 46.2436 1
 6 -3 -7 469.277 502.199 1
 3 -6 -8 11814.5 1566.25 1
 -3 -3 -8 7608.77 1780.67 1
 -3 6 8 6835.04 1208.18 1
 3 3 8 15844.5 2507.51 1
 -6 3 8 6173.4 1259.05 1
 -3 -3 8 12290.9 2071.95 1
 6 -3 8 11154.5 2237.79 1
 -6 3 -8 14773.8 2699.26 1
 3 3 9 649.237 568.969 1
 3 -6 -9 37.5533 530.429 1
 -3 6 9 816.633 716.874 1
 3 -6 -10 1529.99 748.896 1
 -3 6 10 2416.81 599.858 1
 3 -6 -11 3842.28 1192.44 1
 -6 4 0 18898.7 1816.13 1
 6 -4 0 18764.7 1830.37 1
 2 -6 0 21026.8 2374.76 1
 -2 6 0 20169.3 2164.98 1
 -6 2 0 22091.5 2302.18 1
 6 -2 0 22401.4 2247.67 1
 -4 -2 0 17265 2256.26 1
 4 2 0 15557.1 2022.92 1
 -2 -4 0 18889.3 2386.16 1
 2 4 0 17559.6 2188.79 1
 6 -4 1 7506.47 1312.86 1
 -6 4 1 8421.84 1096.43 1
 6 -4 -1 7351.77 1020.49 1
 -2 6 1 8501.92 1497.96 1
 -6 2 -1 9656.14 1513.46 1
 6 -2 1 11259.3 1568.97 1
 2 -6 1 11943.3 1770.99 1
 -6 2 1 9283.98 1464.08 1
 -2 6 -1 8774.8 1522.91 1
 -4 -2 -1 8347.04 1516.58 1
 4 2 1 7471.11 1426.36 1
 -2 -4 1 8063.32 1635.68 1
 -6 4 -1 9034.07 1387.26 1
 2 4 -1 7809.43 1467.13 1
 2 4 -2 6500.41 1562.75 1
 -6 2 -2 10700 1537.36 1
 -6 4 2 7855.18 1059.38 1
 6 -2 2 8661.6 1439.56 1
 6 -4 -2 8108.65 951.991 1
 4 -6 -2 8028.77 984.365 1
 -4 -2 -2 6505.67 1472.06 1
 -4 6 2 6014.4 952.302 1
 -2 -4 2 4475.49 1270.61 1
 4 2 2 5116.02 1290.17 1
 -6 2 2 8424.49 1395.76 1
 2 -6 2 8557.57 1540.9 1
 6 -2 -2 8901.63 1343.53 1
 -2 -4 -2 6659.5 1407.9 1
 2 4 2 7704.21 1461.93 1
 -4 -2 2 7195.61 1420.1 1
 4 2 -2 7622.42 1514.83 1
 2 -6 -2 8159.95 1280.53 1
 -6 4 -2 6098.24 1594.46 1
 6 -4 2 9008.67 1589.01 1
 -2 6 2 6351.89 1207.85 1
 4 -6 -3 29416.2 1986.25 1
 -6 4 3 24473 1762.62 1
 -2 -4 3 32343.4 3191.13 1
 6 -2 3 22201.6 2518.61 1
 -4 6 3 21357.3 1562.92 1
 -4 -2 -3 27748.1 2976.61 1
 -6 2 -3 26366.3 2622.17 1
 -2 -4 -3 26977.2 2864.9 1
 2 4 3 23700.5 2615.59 1
 -4 -2 3 26238.3 2754.37 1
 6 -2 -3 22966.5 2161.45 1
 2 -6 -3 27047.7 2487.95 1
 -6 4 -3 29511 2999.11 1
 6 -4 3 31219 3017.05 1
 4 2 -3 23991 2591.47 1
 6 -4 -4 138.56 119.632 1
 -4 -2 4 4108.05 1193.85 1
 4 -6 -4 -151.719 315.71 1
 4 2 -4 1086.41 916.328 1
 -2 -4 4 941.816 885.432 1
 6 -2 -4 432.236 436.285 1
 -4 6 4 446.466 172.773 1
 -4 -2 -4 39.2079 255.587 1
 4 2 4 381.775 377.735 1
 -2 -4 -4 2772.06 1147.78 1
 2 4 4 3573 1342.6 1
 2 -6 -4 518.237 591.071 1
 6 -4 4 259.351 60.6669 1
 -2 6 4 2578.21 650.969 1
 2 4 -4 627.546 449.425 1
 -6 2 4 3323.41 798.187 1
 -6 4 4 234.921 80.0212 1
 -6 4 -4 2507.21 1099.74 1
 -6 2 -4 260.899 687.813 1
 6 -2 4 -24.2574 137.606 1
 6 -2 -5 10911.5 1586.59 1
 -6 2 -5 17761.8 2465.66 1
 6 -2 5 22537.3 2752.79 1
 -4 -2 5 15675.3 2282.79 1
 4 2 -5 23989.1 2861.96 1
 -4 -2 -5 11167.1 1747.26 1
 -6 4 5 15311.3 1229.08 1
 4 2 5 13927.6 2346.48 1
 -2 -4 5 14434 2422.74 1
 2 4 -5 12167.5 2148.71 1
 2 4 5 15838.1 2198.52 1
 4 -6 -5 19053.8 1418.81 1
 2 -6 -5 12659.9 1595.25 1
 -2 6 5 14049.3 1643.66 1
 -4 6 5 15257.7 1215 1
 -6 4 -5 22330.2 3442.71 1
 6 -4 5 12943 2380.47 1
 -6 2 5 15006.3 1710.08 1
 6 -4 -5 20264.4 1531.99 1
 6 -2 6 1954.93 1001.12 1
 -6 2 6 4203.47 1183.34 1
 -6 4 6 2087.23 564.61 1
 6 -2 -6 1659.95 729.864 1
 -4 -2 -6 1934.97 1018.58 1
 4 2 6 975.54 633.37 1
 -4 -2 6 1899.59 1047.17 1
 4 2 -6 1981.22 1005.72 1
 -2 -4 -6 1987.18 812.977 1
 -4 6 6 1855.43 497.434 1
 2 -6 -6 1580.95 584.591 1
 2 4 6 1547.3 457.154 1
 -2 -4 6 1255.13 873.47 1
 -2 6 6 4201.12 1119.55 1
 2 4 -6 1625.62 836.419 1
 -6 2 -6 1243.91 734.855 1
 6 -4 6 1432.56 356.446 1
 6 -2 7 2794.8 1009.83 1
 2 4 7 1899.71 919.719 1
 4 -6 -7 3143.11 780.426 1
 4 2 7 570.212 342.541 1
 -4 -2 -7 4595.4 1449.71 1
 -4 6 7 1662.78 461.746 1
 -6 2 7 2708.96 719.864 1
 -2 -4 -7 1462.69 761.662 1
 2 -6 -7 3316.22 874.589 1
 6 -2 -7 3759.36 960.853 1
 -4 -2 7 1783.72 965.694 1
 -2 6 7 1629.1 528.292 1
 4 2 -7 2011.3 856.088 1
 -2 -4 7 1771.53 1242.83 1
 -6 2 -7 2146.51 752.398 1
 -6 4 7 1172.63 369.53 1
 6 -4 7 2323.29 1417.77 1
 4 -6 -8 4280.06 886.159 1
 4 2 8 2270.04 487.971 1
 -4 6 8 2044.55 543.171 1
 -2 -4 -8 1819.39 490.829 1
 2 4 8 2281.42 803.976 1
 -2 6 8 1974.48 412.978 1
 -6 2 8 1988.78 513.271 1
 4 2 -8 1821.14 869.541 1
 2 -6 -8 1604.57 26.8098 1
 -4 -2 8 1912.89 896.498 1
 -6 2 -8 2757.58 1272.14 1
 6 -2 8 1769 1071.8 1
 6 -2 -8 1098.09 205.575 1
 2 -6 -9 786.808 149.497 1
 -2 6 9 1247.23 509.371 1
 2 4 9 1626.91 915.386 1
 -2 -4 -9 2513.75 1010.37 1
 -6 2 9 1139.61 679.005 1
 -4 -2 9 1340.94 791.655 1
 4 -6 -9 920.281 520.335 1
 -2 6 10 665.127 540.743 1
 2 -6 -10 415.747 551.942 1
 2 -6 -11 2941.53 1086.01 1
 -2 6 11 1370 739.901 1
 2 -6 -12 451.018 851.636 1
 -2 6 12 -417.535 314.524 1
 -1 6 0 6949.06 1251.97 1
 1 -6 0 10516 1890.73 1
 -6 1 0 8659.58 1540.38 1
 6 -1 0 5911.6 1225.52 1
 -5 -1 0 7141.93 1453.07 1
 5 1 0 6268.51 1320.17 1
 6 -5 0 6248.41 1172.55 1
 -1 -5 0 6483.08 1424.81 1
 1 5 0 7808.66 1594.48 1
 1 -6 1 3818.24 1253.88 1
 -1 6 -1 5037.88 1260.06 1
 -6 1 -1 5546.72 1148.5 1
 6 -1 1 5824.25 1376.21 1
 6 -1 -1 5785.63 1297.83 1
 6 -5 -1 7631.98 1053.11 1
 -5 -1 1 5943.99 1306.87 1
 5 1 -1 6969.52 1480.32 1
 -1 -5 -1 9458.41 1783.5 1
 6 -5 1 7958.45 1462.52 1
 1 5 1 5597.84 1233.94 1
 -6 5 1 3495.51 815.169 1
 1 -6 -1 5080.37 1227.18 1
 1 5 -2 4632.97 1214.33 1
 6 -1 2 2903.74 769.82 1
 1 -6 2 6094.23 1411.05 1
 -5 -1 -2 3743.78 1057.55 1
 5 1 2 2241.46 912.498 1
 -6 1 2 2444.7 787.535 1
 6 -1 -2 2386.07 584.102 1
 -1 -5 -2 5523.38 1350.17 1
 1 5 2 4421.31 933.731 1
 -5 -1 2 5950.2 1374.64 1
 5 1 -2 5482.38 1310.68 1
 1 -6 -2 2370.04 764.029 1
 -1 6 2 2434.15 801.92 1
 -6 5 2 2053.55 399.633 1
 -1 -5 2 1184.1 750.98 1
 6 -5 -2 3162.63 509.373 1
 -6 5 3 18872.1 1205.69 1
 6 -5 -3 16415 1039.81 1
 -1 -5 3 15690.5 2411.27 1
 -6 1 -3 19197.5 2499.98 1
 1 5 -3 19766.4 2566.85 1
 -5 -1 -3 23240.4 2733.91 1
 5 1 3 13874.5 2327.35 1
 -1 6 -3 15034.1 2174.43 1
 -1 -5 -3 20883.9 2465.41 1
 1 5 3 24268.9 2588.53 1
 -5 -1 3 22816.3 2476.93 1
 5 1 -3 20683.2 2416 1
 -6 1 -4 279.43 609.295 1
 6 -1 4 313.102 442.088 1
 1 5 -4 1861.57 753.121 1
 -6 1 4 476.396 482.297 1
 -6 5 4 539.985 262.698 1
 -5 6 4 754.862 268.033 1
 -5 -1 -4 2725.71 1110.62 1
 -1 -5 4 3642.51 1189.97 1
 5 1 4 2175.38 735.878 1
 6 -5 -4 910.759 276.688 1
 -5 -1 4 115.305 324.261 1
 5 1 -4 -304.963 552.442 1
 -1 -5 -4 -186.374 255.443 1
 1 5 4 -192.357 359.583 1
 1 -6 -4 326.527 312.057 1
 6 -1 -4 530.557 714.799 1
 5 -6 -4 356.219 244.832 1
 -1 6 4 327.936 532.056 1
 6 -1 -5 15957.5 2127.36 1
 -5 -1 5 17389.8 2514.6 1
 5 1 -5 11557.8 2051.64 1
 -6 1 -5 10633.8 1856.91 1
 6 -1 5 13449 2271.36 1
 -5 -1 -5 10716.5 1918.95 1
 5 -6 -5 13821.2 830.957 1
 -1 -5 -5 12936.5 2100.58 1
 1 5 5 13506.4 2056.83 1
 1 5 -5 10939.3 1986.46 1
 1 -6 -5 12107.9 1699.41 1
 -1 6 5 11867.7 1666.08 1
 -5 6 5 11351.7 744.475 1
 -6 5 5 13035.6 819.612 1
 -6 1 5 13746.3 1834.04 1
 6 -5 -5 15637.4 974.252 1
 -6 1 6 2226.28 956.846 1
 5 -6 -6 3642.66 485.224 1
 -6 1 -6 3086.11 1003.79 1
 -5 -1 -6 842.694 410.145 1
 -1 -5 6 1350.22 560.531 1
 6 -1 6 2811.99 1098.98 1
 6 -1 -6 2760.84 984.725 1
 -5 -1 6 4266.67 1345.44 1
 5 1 6 1640.59 704.781 1
 5 1 -6 2436.71 996.652 1
 -6 5 6 2284.04 228.701 1
 -5 6 6 2218.76 373.167 1
 -1 -5 -6 3609.42 1057.59 1
 1 -6 -6 2643.7 1087.75 1
 1 5 6 2869.94 793.508 1
 -1 6 6 1779.16 682.627 1
 6 -1 7 1642.24 979.761 1
 5 1 7 1752.43 923.776 1
 -6 1 7 2248.23 682.891 1
 -1 -5 -7 1117.41 448.456 1
 1 -6 -7 2655.38 980.528 1
 1 5 7 2275.54 1040.94 1
 -1 6 7 1669.97 804.374 1
 -6 1 -7 2205.4 860.071 1
 -5 -1 7 1729.46 657.442 1
 6 -1 -7 1090.43 495.716 1
 5 -6 -7 1534.14 424.6 1
 5 1 -7 1950.77 904.778 1
 -1 -5 -8 2598.43 988.877 1
 1 5 8 2966 1057.89 1
 -1 6 8 2269.21 964.353 1
 -6 1 8 1807.94 911.181 1
 -5 -1 8 3542.57 1236.29 1
 5 1 -8 2164.2 1036.06 1
 1 -6 -9 1754.29 776.989 1
 -1 -5 -9 442.344 254.74 1
 1 5 9 777.914 419.679 1
 -1 6 9 220.311 223.033 1
 6 -1 -9 1357.45 806.713 1
 -6 1 9 1145.49 622.047 1
 5 1 -9 571.021 292.642 1
 -5 -1 9 14.0899 618.57 1
 1 -6 -10 353.077 649.628 1
 -1 -5 -10 466.5 157.812 1
 -1 6 10 731.873 339.997 1
 1 5 10 645.359 690.072 1
 -5 -1 10 -678.475 782.655 1
 -6 1 10 569.615 599.972 1
 -1 6 11 3901.83 1012.6 1
 1 -6 -11 1447.13 786.574 1
 0 6 0 19218.5 2466.24 1
 -6 0 0 15683.5 2121.68 1
 6 0 0 15004.6 2056.13 1
 0 -6 0 18265.9 2362.61 1
 0 -6 1 1729.8 1034 1
 0 6 -1 931.951 850.573 1
 0 -6 -1 38.8334 656.675 1
 -6 0 -1 657.642 801.452 1
 0 6 1 -121.738 535.04 1
 6 0 1 554.677 169.686 1
 -6 0 1 254.303 356.356 1
 6 0 -1 271.656 167.714 1
 0 -6 2 11457.3 1882.45 1
 0 6 -2 10229 1751.84 1
 -6 0 -2 11876.9 1870.11 1
 6 0 2 10541.1 1687.51 1
 -6 0 2 10894.6 1728.75 1
 6 0 -2 6254.51 1387.01 1
 0 -6 -2 7696.93 1622.83 1
 0 6 2 8582.11 1450.58 1
 0 6 3 544.071 559.285 1
 0 6 -3 514.763 737.83 1
 -6 0 3 621.722 715.414 1
 -6 0 -3 -330.66 290.196 1
 6 0 3 253.118 570.848 1
 6 0 -3 1437.01 875.068 1
 0 -6 3 -102.193 407.772 1
 0 -6 -3 1248.46 541.045 1
 -6 0 -4 -63.6326 281.866 1
 -6 0 4 433.961 316.49 1
[truncated: 181,178 more chars]
